# Supplementary material for: Identification of the activity source of CO2 electroreduction by strategic catalytic site distribution in stable supramolecular structure system
Source: Natl Sci Rev. 2020 Aug 31;8(3):nwaa195. doi: 10.1093/nsr/nwaa195 (PMC8288368; doi:10.1093/nsr/nwaa195)
Supplement: nwaa195_Supplemental_File [file nwaa195_supplemental_file.zip]

Archive with 4 entries (4 files):
- Revised Supporting Information.doc
- Ni-TPP.cif
- Ni-TPYP.cif
- Ni-TPYP-1.cif
