# Supplementary material for: Identification of the activity source of CO2 electroreduction by strategic catalytic site distribution in stable supramolecular structure system
Source: Natl Sci Rev. 2020 Aug 31;8(3):nwaa195. doi: 10.1093/nsr/nwaa195 (PMC8288368; doi:10.1093/nsr/nwaa195)
Supplement: nwaa195_Supplemental_File [file nwaa195_supplemental_file.zip › Ni-TPP.cif]

data_Ni-TPP
_audit_creation_date               2019-10-27
_audit_creation_method
;
Olex2 1.3
(compiled 2019.09.11 svn.r3662 for OlexSys, GUI svn.r5938)
;
_shelx_SHELXL_version_number       '2016/6'
_audit_contact_author_address      ?
_audit_contact_author_email        ?
_audit_contact_author_name         ''
_audit_contact_author_phone        ?
_publ_contact_author_id_orcid      ?
_publ_section_references
;
Dolomanov, O.V., Bourhis, L.J., Gildea, R.J, Howard, J.A.K. & Puschmann, H.
 (2009), J. Appl. Cryst. 42, 339-341.

Sheldrick, G.M. (2008). Acta Cryst. A64, 112-122.

Sheldrick, G.M. (2015). Acta Cryst. A71, 3-8.
;
_chemical_name_common              ?
_chemical_name_systematic          ?
_chemical_formula_moiety           'C44 H28 N4 Ni'
_chemical_formula_sum              'C44 H28 N4 Ni'
_chemical_formula_weight           671.41
_chemical_absolute_configuration   ?
_chemical_melting_point            ?
loop_
  _atom_type_symbol
  _atom_type_description
  _atom_type_scat_dispersion_real
  _atom_type_scat_dispersion_imag
  _atom_type_scat_source
 'C' 'C' 0.0033 0.0016 'International Tables Vol C Tables 4.2.6.8 and 6.1.1.4'
 'H' 'H' 0.0000 0.0000 'International Tables Vol C Tables 4.2.6.8 and 6.1.1.4'
 'N' 'N' 0.0061 0.0033 'International Tables Vol C Tables 4.2.6.8 and 6.1.1.4'
 'Ni' 'Ni' 0.3393 1.1124 'International Tables Vol C Tables 4.2.6.8 and 6.1.1.4'

_shelx_space_group_comment
;
The symmetry employed for this shelxl refinement is uniquely defined
by the following loop, which should always be used as a source of
symmetry information in preference to the above space-group names.
They are only intended as comments.
;
_space_group_crystal_system        'tetragonal'
_space_group_IT_number             122
_space_group_name_H-M_alt          'I -4 2 d'
_space_group_name_Hall             'I -4 2bw'
loop_
  _space_group_symop_operation_xyz
 'x, y, z'
 '-x, -y, z'
 'y, -x, -z'
 '-y, x, -z'
 '-x+1/2, y, -z+3/4'
 'x+1/2, -y, -z+3/4'
 '-y+1/2, -x, z+3/4'
 'y+1/2, x, z+3/4'
 'x+1/2, y+1/2, z+1/2'
 '-x+1/2, -y+1/2, z+1/2'
 'y+1/2, -x+1/2, -z+1/2'
 '-y+1/2, x+1/2, -z+1/2'
 '-x+1, y+1/2, -z+5/4'
 'x+1, -y+1/2, -z+5/4'
 '-y+1, -x+1/2, z+5/4'
 'y+1, x+1/2, z+5/4'

_cell_length_a                     15.23(2)
_cell_length_b                     15.23(2)
_cell_length_c                     14.11(2)
_cell_angle_alpha                  90
_cell_angle_beta                   90
_cell_angle_gamma                  90
_cell_volume                       3271(12)
_cell_formula_units_Z              4
_cell_measurement_reflns_used      2604
_cell_measurement_temperature      296.15
_cell_measurement_theta_max        24.98
_cell_measurement_theta_min        2.68
_shelx_estimated_absorpt_T_max     ?
_shelx_estimated_absorpt_T_min     ?
_exptl_absorpt_coefficient_mu      0.632
_exptl_absorpt_correction_T_max    0.863
_exptl_absorpt_correction_T_min    0.723
_exptl_absorpt_correction_type     multi-scan
_exptl_absorpt_process_details    
 'SADABS-2016/2 - Bruker AXS area detector scaling and absorption correction'
_exptl_absorpt_special_details     ?
_exptl_crystal_colour              'metallic dark black'
_exptl_crystal_colour_lustre       metallic
_exptl_crystal_colour_modifier     dark
_exptl_crystal_colour_primary      black
_exptl_crystal_density_diffrn      1.363
_exptl_crystal_density_meas        ?
_exptl_crystal_density_method      ?
_exptl_crystal_description         octahedral
_exptl_crystal_F_000               1392
_exptl_crystal_preparation         ?
_exptl_crystal_recrystallization_method  ?
_exptl_crystal_size_max            0.1
_exptl_crystal_size_mid            0.1
_exptl_crystal_size_min            0.1
_exptl_transmission_factor_max     ?
_exptl_transmission_factor_min     ?
_diffrn_reflns_av_R_equivalents    0.0602
_diffrn_reflns_av_unetI/netI       0.0528
_diffrn_reflns_Laue_measured_fraction_full  0.978
_diffrn_reflns_Laue_measured_fraction_max  0.971
_diffrn_reflns_limit_h_max         18
_diffrn_reflns_limit_h_min         -18
_diffrn_reflns_limit_k_max         18
_diffrn_reflns_limit_k_min         -8
_diffrn_reflns_limit_l_max         16
_diffrn_reflns_limit_l_min         -16
_diffrn_reflns_number              6951
_diffrn_reflns_point_group_measured_fraction_full  0.984
_diffrn_reflns_point_group_measured_fraction_max  0.976
_diffrn_reflns_theta_full          25.242
_diffrn_reflns_theta_max           26.229
_diffrn_reflns_theta_min           1.968
_diffrn_ambient_temperature        296.15
_diffrn_detector_area_resol_mean   8
_diffrn_measured_fraction_theta_full  0.978
_diffrn_measured_fraction_theta_max  0.971
_diffrn_measurement_device_type    'Bruker APEX-II CCD'
_diffrn_measurement_method         '\f and \w scans'
_diffrn_radiation_monochromator    graphite
_diffrn_radiation_type             MoK\a
_diffrn_radiation_wavelength       0.71073
_diffrn_source                     'sealed tube'
_diffrn_standards_number           0
_reflns_Friedel_coverage           0.796
_reflns_Friedel_fraction_full      0.992
_reflns_Friedel_fraction_max       0.983
_reflns_number_gt                  1224
_reflns_number_total               1593
_reflns_special_details
;
 Reflections were merged by SHELXL according to the crystal
 class for the calculation of statistics and refinement.
 
 _reflns_Friedel_fraction is defined as the number of unique
 Friedel pairs measured divided by the number that would be
 possible theoretically, ignoring centric projections and
 systematic absences.
;
_reflns_threshold_expression       'I > 2\s(I)'
_computing_cell_refinement         'SAINT v8.37A (Bruker, 2015)'
_computing_data_collection         ?
_computing_data_reduction          'SAINT v8.37A (Bruker, 2015)'
_computing_molecular_graphics      'Olex2 1.3 (Dolomanov et al., 2009)'
_computing_publication_material    'Olex2 1.3 (Dolomanov et al., 2009)'
_computing_structure_refinement    'XL n/a (Sheldrick, 2008)'
_computing_structure_solution      'SHELXT 2014/5 (Sheldrick, 2014)'
_refine_diff_density_max           0.680
_refine_diff_density_min           -0.740
_refine_diff_density_rms           0.142
_refine_ls_abs_structure_details
;
 Refined as an inversion twin.
;
_refine_ls_abs_structure_Flack     0.05(7)
_refine_ls_extinction_coef         .
_refine_ls_extinction_method       none
_refine_ls_goodness_of_fit_ref     1.029
_refine_ls_hydrogen_treatment      constr
_refine_ls_matrix_type             full
_refine_ls_number_parameters       112
_refine_ls_number_reflns           1593
_refine_ls_number_restraints       0
_refine_ls_R_factor_all            0.0995
_refine_ls_R_factor_gt             0.0777
_refine_ls_restrained_S_all        1.029
_refine_ls_shift/su_max            0.000
_refine_ls_shift/su_mean           0.000
_refine_ls_structure_factor_coef   Fsqd
_refine_ls_weighting_details      
 'w=1/[\s^2^(Fo^2^)+(0.1792P)^2^] where P=(Fo^2^+2Fc^2^)/3'
_refine_ls_weighting_scheme        calc
_refine_ls_wR_factor_gt            0.2153
_refine_ls_wR_factor_ref           0.2381
_refine_special_details
;
 Refined as a 2-component inversion twin.
;
_olex2_refinement_description
;
1. Twinned data refinement
 Scales: 0.95(8)
 0.05(8)
2. Fixed Uiso
 At 1.2 times of:
  All C(H) groups
3.a Aromatic/amide H refined with riding coordinates:
 C3(H3), C11(H11), C9(H9), C2(H2), C10(H10), C7(H7), C8(H8)
;
_atom_sites_solution_hydrogens     geom
_atom_sites_solution_primary       dual
_atom_sites_solution_secondary     ?
loop_
  _atom_site_label
  _atom_site_type_symbol
  _atom_site_fract_x
  _atom_site_fract_y
  _atom_site_fract_z
  _atom_site_U_iso_or_equiv
  _atom_site_adp_type
  _atom_site_occupancy
  _atom_site_site_symmetry_order
  _atom_site_calc_flag
  _atom_site_refinement_flags_posn
  _atom_site_refinement_flags_adp
  _atom_site_refinement_flags_occupancy
  _atom_site_disorder_assembly
  _atom_site_disorder_group
 Ni1 Ni 1.000000 0.500000 0.750000 0.0472(8) Uani 1 4 d S T P . .
 N1 N 0.9347(4) 0.3874(4) 0.7487(5) 0.0269(13) Uani 1 1 d . . . . .
 C6 C 0.6903(5) 0.4189(5) 0.6937(6) 0.0327(17) Uani 1 1 d . . . . .
 C1 C 0.9679(5) 0.3053(5) 0.7698(6) 0.0303(17) Uani 1 1 d . . . . .
 C3 C 0.8213(5) 0.2849(5) 0.7444(8) 0.0411(19) Uani 1 1 d . . . . .
 H3 H 0.765688 0.260771 0.736548 0.049 Uiso 1 1 calc R U . . .
 C11 C 0.6697(5) 0.3978(6) 0.6001(6) 0.043(2) Uani 1 1 d . . . . .
 H11 H 0.712869 0.400721 0.553555 0.051 Uiso 1 1 calc R U . . .
 C4 C 0.8445(5) 0.3766(5) 0.7331(6) 0.0315(17) Uani 1 1 d . . . . .
 C5 C 0.7842(5) 0.4446(5) 0.7190(5) 0.0278(16) Uani 1 1 d . . . . .
 C9 C 0.5188(6) 0.3689(7) 0.6462(7) 0.053(2) Uani 1 1 d . . . . .
 H9 H 0.461866 0.352242 0.630477 0.064 Uiso 1 1 calc R U . . .
 C2 C 0.8960(5) 0.2402(5) 0.7688(8) 0.044(2) Uani 1 1 d . . . . .
 H2 H 0.900602 0.180564 0.782087 0.053 Uiso 1 1 calc R U . . .
 C10 C 0.5840(6) 0.3720(8) 0.5756(8) 0.058(3) Uani 1 1 d . . . . .
 H10 H 0.570516 0.357188 0.513352 0.070 Uiso 1 1 calc R U . . .
 C7 C 0.6256(6) 0.4165(7) 0.7614(7) 0.050(2) Uani 1 1 d . . . . .
 H7 H 0.638714 0.432263 0.823545 0.060 Uiso 1 1 calc R U . . .
 C8 C 0.5387(6) 0.3903(8) 0.7377(8) 0.057(3) Uani 1 1 d . . . . .
 H8 H 0.495549 0.387736 0.784352 0.069 Uiso 1 1 calc R U . . .

loop_
  _atom_site_aniso_label
  _atom_site_aniso_U_11
  _atom_site_aniso_U_22
  _atom_site_aniso_U_33
  _atom_site_aniso_U_23
  _atom_site_aniso_U_13
  _atom_site_aniso_U_12
 Ni1 0.0458(9) 0.0458(9) 0.0500(15) 0.000 0.000 0.000
 N1 0.024(3) 0.028(3) 0.028(3) 0.002(3) -0.003(3) 0.003(2)
 C6 0.029(4) 0.027(4) 0.042(5) 0.004(3) -0.005(3) -0.007(3)
 C1 0.029(3) 0.027(3) 0.036(5) -0.001(3) 0.003(3) -0.001(3)
 C3 0.031(4) 0.033(4) 0.059(5) 0.004(4) -0.008(4) -0.006(3)
 C11 0.035(4) 0.058(5) 0.034(5) -0.004(4) -0.001(3) -0.006(4)
 C4 0.030(4) 0.030(4) 0.035(4) 0.000(3) 0.002(3) -0.012(3)
 C5 0.026(3) 0.031(4) 0.027(4) 0.000(3) 0.002(3) 0.000(3)
 C9 0.045(6) 0.052(5) 0.062(6) 0.000(5) -0.010(4) -0.014(4)
 C2 0.041(5) 0.028(4) 0.064(6) 0.005(4) 0.001(4) -0.006(3)
 C10 0.037(5) 0.083(8) 0.053(6) -0.011(5) -0.004(4) -0.009(5)
 C7 0.035(4) 0.079(7) 0.034(5) -0.001(4) -0.002(4) -0.013(4)
 C8 0.036(4) 0.082(7) 0.055(7) 0.005(6) 0.007(4) -0.011(4)

_geom_special_details
;
 All esds (except the esd in the dihedral angle between two l.s. planes)
 are estimated using the full covariance matrix.  The cell esds are taken
 into account individually in the estimation of esds in distances, angles
 and torsion angles; correlations between esds in cell parameters are only
 used when they are defined by crystal symmetry.  An approximate (isotropic)
 treatment of cell esds is used for estimating esds involving l.s. planes.
;
loop_
  _geom_bond_atom_site_label_1
  _geom_bond_atom_site_label_2
  _geom_bond_distance
  _geom_bond_site_symmetry_2
  _geom_bond_publ_flag
 Ni1 N1 1.982(7) 2_765 ?
 Ni1 N1 1.982(7) . ?
 Ni1 N1 1.982(7) 12_646 ?
 Ni1 N1 1.982(7) 11_566 ?
 N1 C1 1.381(9) . ?
 N1 C4 1.399(10) . ?
 C6 C11 1.395(13) . ?
 C6 C5 1.525(10) . ?
 C6 C7 1.374(12) . ?
 C1 C5 1.380(11) 12_646 ?
 C1 C2 1.477(11) . ?
 C3 H3 0.9300 . ?
 C3 C4 1.449(11) . ?
 C3 C2 1.370(12) . ?
 C11 H11 0.9300 . ?
 C11 C10 1.405(14) . ?
 C4 C5 1.398(11) . ?
 C9 H9 0.9300 . ?
 C9 C10 1.407(15) . ?
 C9 C8 1.365(15) . ?
 C2 H2 0.9300 . ?
 C10 H10 0.9300 . ?
 C7 H7 0.9300 . ?
 C7 C8 1.422(14) . ?
 C8 H8 0.9300 . ?

loop_
  _geom_angle_atom_site_label_1
  _geom_angle_atom_site_label_2
  _geom_angle_atom_site_label_3
  _geom_angle
  _geom_angle_site_symmetry_1
  _geom_angle_site_symmetry_3
  _geom_angle_publ_flag
 N1 Ni1 N1 90.005(6) 2_765 12_646 ?
 N1 Ni1 N1 90.005(6) 11_566 . ?
 N1 Ni1 N1 178.9(4) 2_765 . ?
 N1 Ni1 N1 90.005(5) 2_765 11_566 ?
 N1 Ni1 N1 178.9(4) 12_646 11_566 ?
 N1 Ni1 N1 90.005(5) 12_646 . ?
 C1 N1 Ni1 126.6(5) . . ?
 C1 N1 C4 106.6(6) . . ?
 C4 N1 Ni1 126.5(5) . . ?
 C11 C6 C5 119.5(7) . . ?
 C7 C6 C11 119.4(7) . . ?
 C7 C6 C5 121.1(7) . . ?
 N1 C1 C2 109.5(6) . . ?
 C5 C1 N1 126.1(6) 12_646 . ?
 C5 C1 C2 124.1(7) 12_646 . ?
 C4 C3 H3 126.2 . . ?
 C2 C3 H3 126.2 . . ?
 C2 C3 C4 107.7(7) . . ?
 C6 C11 H11 119.8 . . ?
 C6 C11 C10 120.4(8) . . ?
 C10 C11 H11 119.8 . . ?
 N1 C4 C3 109.6(6) . . ?
 C5 C4 N1 125.4(7) . . ?
 C5 C4 C3 124.6(7) . . ?
 C1 C5 C6 119.5(6) 11_566 . ?
 C1 C5 C4 123.1(7) 11_566 . ?
 C4 C5 C6 117.4(6) . . ?
 C10 C9 H9 119.8 . . ?
 C8 C9 H9 119.8 . . ?
 C8 C9 C10 120.3(9) . . ?
 C1 C2 H2 126.7 . . ?
 C3 C2 C1 106.5(7) . . ?
 C3 C2 H2 126.7 . . ?
 C11 C10 C9 119.4(10) . . ?
 C11 C10 H10 120.3 . . ?
 C9 C10 H10 120.3 . . ?
 C6 C7 H7 119.6 . . ?
 C6 C7 C8 120.8(9) . . ?
 C8 C7 H7 119.6 . . ?
 C9 C8 C7 119.7(9) . . ?
 C9 C8 H8 120.1 . . ?
 C7 C8 H8 120.1 . . ?

loop_
  _geom_torsion_atom_site_label_1
  _geom_torsion_atom_site_label_2
  _geom_torsion_atom_site_label_3
  _geom_torsion_atom_site_label_4
  _geom_torsion
  _geom_torsion_site_symmetry_1
  _geom_torsion_site_symmetry_2
  _geom_torsion_site_symmetry_3
  _geom_torsion_site_symmetry_4
  _geom_torsion_publ_flag
 Ni1 N1 C1 C5 -11.1(13) . . . 12_646 ?
 Ni1 N1 C1 C2 174.9(6) . . . . ?
 Ni1 N1 C4 C3 -176.0(6) . . . . ?
 Ni1 N1 C4 C5 -2.4(11) . . . . ?
 N1 C1 C2 C3 1.6(12) . . . . ?
 N1 C4 C5 C6 174.2(8) . . . . ?
 N1 C4 C5 C1 -8.1(13) . . . 11_566 ?
 C6 C11 C10 C9 0.9(16) . . . . ?
 C6 C7 C8 C9 -1.3(17) . . . . ?
 C1 N1 C4 C3 -0.3(9) . . . . ?
 C1 N1 C4 C5 173.2(8) . . . . ?
 C3 C4 C5 C6 -13.1(12) . . . . ?
 C3 C4 C5 C1 164.6(9) . . . 11_566 ?
 C11 C6 C5 C1 100.7(10) . . . 11_566 ?
 C11 C6 C5 C4 -81.5(9) . . . . ?
 C11 C6 C7 C8 1.9(15) . . . . ?
 C4 N1 C1 C5 173.2(8) . . . 12_646 ?
 C4 N1 C1 C2 -0.7(10) . . . . ?
 C4 C3 C2 C1 -1.7(12) . . . . ?
 C5 C6 C11 C10 178.5(9) . . . . ?
 C5 C6 C7 C8 -178.3(9) . . . . ?
 C5 C1 C2 C3 -172.5(9) 12_646 . . . ?
 C2 C3 C4 N1 1.3(11) . . . . ?
 C2 C3 C4 C5 -172.3(9) . . . . ?
 C10 C9 C8 C7 0.5(17) . . . . ?
 C7 C6 C11 C10 -1.6(14) . . . . ?
 C7 C6 C5 C1 -79.1(11) . . . 11_566 ?
 C7 C6 C5 C4 98.7(9) . . . . ?
 C8 C9 C10 C11 -0.3(16) . . . . ?

_shelx_res_file
;
TITL mo_20181201_0m_a.res in I-42d
    mo_20181201_0m.res
    created by SHELXL-2016/6 at 13:06:12 on 27-Oct-2019
REM Old TITL mo_20181201_0m_a.res in I-42d
REM SHELXT solution in I-42d
REM R1 0.145, Rweak 0.036, Alpha 0.005, Orientation as input
REM Flack x = 0.148 ( 0.015 ) from Parsons' quotients
REM Formula found by SHELXT: C44 N4 Ni
CELL 0.71073 15.2271 15.2271 14.1067 90 90 90
ZERR 4 0.0239 0.0239 0.0225 0 0 0
LATT -2
SYMM -X,-Y,+Z
SYMM +Y,-X,-Z
SYMM -Y,+X,-Z
SYMM 0.5-X,+Y,0.75-Z
SYMM 0.5+X,-Y,0.75-Z
SYMM 0.5-Y,-X,0.75+Z
SYMM 0.5+Y,+X,0.75+Z
SFAC C H N Ni
UNIT 176 112 16 4

L.S. 4 0 0
PLAN  5
TEMP 23
CONF
list 4
fmap 2 53
acta
MORE -1
BOND $H
TWIN -1 0 0 0 -1 0 0 0 -1 2
OMIT 2 2 0
OMIT 0 3 1
OMIT 0 6 0
OMIT 0 5 1
OMIT 0 6 4
OMIT 1 2 3
OMIT 0 7 1
OMIT -1 2 3
OMIT 0 7 3
OMIT 0 3 3
REM <olex2.extras>
REM <HklSrc "%.\\mo_20181201_0m.hkl">
REM </olex2.extras>

WGHT    0.179200
BASF   0.04508
FVAR       0.17553
NI1   4    1.000000    0.500000    0.750000    10.25000    0.04584    0.04584 =
         0.05004    0.00000    0.00000    0.00000
N1    3    0.934656    0.387438    0.748668    11.00000    0.02437    0.02796 =
         0.02823    0.00166   -0.00276    0.00348
C6    1    0.690301    0.418932    0.693650    11.00000    0.02924    0.02682 =
         0.04200    0.00408   -0.00484   -0.00706
C1    1    0.967870    0.305341    0.769815    11.00000    0.02874    0.02676 =
         0.03553   -0.00062    0.00308   -0.00129
C3    1    0.821313    0.284913    0.744424    11.00000    0.03143    0.03276 =
         0.05921    0.00350   -0.00751   -0.00635
AFIX  43
H3    2    0.765688    0.260771    0.736548    11.00000   -1.20000
AFIX   0
C11   1    0.669671    0.397775    0.600051    11.00000    0.03538    0.05781 =
         0.03439   -0.00434   -0.00054   -0.00627
AFIX  43
H11   2    0.712869    0.400721    0.553555    11.00000   -1.20000
AFIX   0
C4    1    0.844548    0.376627    0.733116    11.00000    0.03003    0.02972 =
         0.03479    0.00049    0.00240   -0.01156
C5    1    0.784221    0.444573    0.719014    11.00000    0.02575    0.03111 =
         0.02668   -0.00039    0.00189    0.00006
C9    1    0.518775    0.368935    0.646227    11.00000    0.04459    0.05206 =
         0.06224    0.00010   -0.01036   -0.01389
AFIX  43
H9    2    0.461866    0.352242    0.630477    11.00000   -1.20000
AFIX   0
C2    1    0.896020    0.240209    0.768794    11.00000    0.04068    0.02775 =
         0.06394    0.00459    0.00070   -0.00554
AFIX  43
H2    2    0.900602    0.180564    0.782087    11.00000   -1.20000
AFIX   0
C10   1    0.584000    0.372039    0.575621    11.00000    0.03736    0.08346 =
         0.05305   -0.01143   -0.00437   -0.00915
AFIX  43
H10   2    0.570516    0.357188    0.513352    11.00000   -1.20000
AFIX   0
C7    1    0.625558    0.416546    0.761443    11.00000    0.03522    0.07909 =
         0.03444   -0.00061   -0.00192   -0.01252
AFIX  43
H7    2    0.638714    0.432263    0.823545    11.00000   -1.20000
AFIX   0
C8    1    0.538651    0.390314    0.737728    11.00000    0.03570    0.08180 =
         0.05490    0.00535    0.00667   -0.01054
AFIX  43
H8    2    0.495549    0.387736    0.784352    11.00000   -1.20000
AFIX   0
HKLF 4


REM  mo_20181201_0m_a.res in I-42d
REM R1 =  0.0777 for    1224 Fo > 4sig(Fo)  and  0.0995 for all    1593 data
REM    112 parameters refined using      0 restraints

END

WGHT      0.1792      0.0000

REM Highest difference peak  0.680,  deepest hole -0.740,  1-sigma level  0.142
Q1    1   0.9589  0.4219  0.7537  11.00000  0.05    0.59
Q2    1   0.5597  0.3997  0.7396  11.00000  0.05    0.45
Q3    1   0.6602  0.4064  0.7338  11.00000  0.05    0.45
Q4    1   0.6561  0.3820  0.5849  11.00000  0.05    0.44
Q5    1   0.6390  0.3496  0.7493  11.00000  0.05    0.44
;
_shelx_res_checksum                16247
_shelx_hkl_file
;
   1   1   0   -0.30    0.40
   1   1   0    0.00    0.30
  -1   1   0    0.80    0.60
  -2   0   0  550.14   22.90
   0   2   0  526.95   22.50
   2   0   0  557.04   22.90
   2   0   0  556.04   22.80
   2   2   0   91.29    4.10
   2   2   0   94.29    4.40
  -2   2   0   88.39    4.20
  -1   3   0    2.40    0.50
   3   1   0    2.00    0.70
   3   1   0    2.50    1.00
  -3  -1   0    3.30    0.90
  -1   3   0    1.20    1.40
  -3   1   0    2.70    0.90
   1   3   0    3.70    1.60
   1   3   0    2.00    0.60
   3   3   0    0.20    1.30
   3   3   0   -0.10    0.70
  -3   3   0    0.10    1.40
   4   2   0   11.30    1.60
  -4  -2   0    9.90    1.80
   4   2   0   11.40    1.60
   0   4   0  850.91   39.30
  -4   0   0  954.80   38.60
   4   0   0  937.31   38.60
   0   4   0  913.81   37.90
   4   0   0  938.11   38.20
   2   4   0    9.10    1.40
  -4   2   0    9.70    1.70
   2   4   0   13.20    2.60
  -4   4   0  137.19    6.50
   4   4   0  135.69    6.40
   4   4   0  148.49    6.90
   5   3   0  178.48    8.20
   5   3   0  192.98    8.60
  -5  -1   0   27.40    2.30
  -1   5   0   26.30    1.70
   5   1   0   26.90    2.00
   5   1   0   26.70    2.30
   1   5   0   28.10    3.20
  -5   1   0   25.30    2.10
   5  -1   0   26.40    1.90
   1   5   0   24.90    1.80
   3   5   0  196.98    8.60
  -5   3   0  176.68    8.00
   3   5   0  166.58    7.90
   5   5   0   -0.20    0.90
   5   5   0   -0.30    1.80
  -5   5   0   -0.70    1.60
   6   4   0  156.58    7.40
   6   4   0  163.58    7.90
  -6  -2   0  436.76   18.20
   6   2   0  424.86   18.10
  -2   6   0  423.06   17.60
   6   2   0  433.96   18.20
   6   0   0   53.79    3.10
   6   0   0   54.09    3.00
   0   6   0   49.40    4.20
   0   6   0   53.29    2.70
  -6   0   0   53.49    3.20
   2   6   0  405.06   18.00
   6  -2   0  428.66   18.00
   2   6   0  465.45   18.70
  -6   2   0  433.06   18.20
   4   6   0  161.28    8.00
  -6   4   0  155.78    7.30
   4   6   0  152.68    7.20
  -6   6   0   49.80    3.60
   6   6   0   50.79    3.40
   6   6   0   52.49    4.20
   7   5   0   50.39    3.50
   7   5   0   59.79    4.30
  -5   7   0   45.10    4.00
   7   3   0  607.54   24.50
   7   3   0  547.05   24.20
   7   1   0  680.03   27.70
  -1   7   0  724.13   27.20
  -1   7   0  576.24   27.90
  -7  -1   0  678.43   27.70
   7   1   0  652.93   27.50
   1   7   0  664.53   28.10
   7  -1   0  668.33   27.40
   7  -1   0  684.33   27.60
   1   7   0  638.64   27.30
  -7   1   0  660.83   27.60
  -7   3   0  542.05   22.80
   3   7   0  526.75   22.70
   3   7   0  567.84   23.50
   7  -3   0  542.95   22.60
   5   7   0   50.49    4.50
  -7   5   0   54.19    3.60
   5   7   0   55.59    3.50
   7  -5   0   52.39    2.80
   7   7   0    1.30    2.60
  -7   7   0    0.80    1.50
   7   7   0    0.20    1.20
   8   6   0   70.89    4.40
   8   6   0   73.79    5.40
  -6   8   0   63.49    4.70
   8   4   0   95.89    5.20
   8   4   0   94.89    5.60
   8   2   0  309.87   13.60
  -2   8   0  309.77   13.00
  -8  -2   0  312.17   13.80
   8   2   0  317.77   13.80
   0   8   0   77.89    5.60
   8   0   0   74.09    4.20
  -8   0   0   74.09    4.20
   8   0   0   73.59    4.00
   0   8   0   79.19    3.80
   8  -2   0  302.97   13.30
  -8   2   0  309.97   13.50
   2   8   0  301.27   13.30
   2   8   0  332.57   14.40
  -8   4   0   89.09    4.80
   8  -4   0   88.39    4.30
   4   8   0   87.19    6.10
   4   8   0   87.99    4.70
   6   8   0   61.39    6.10
   8  -6   0   68.99    3.50
  -8   6   0   72.09    4.40
   6   8   0   72.19    4.30
   8   8   0   33.30    3.60
  -8   8   0   35.20    3.60
   8   8   0   28.70    5.90
  -7   9   0   47.70    4.30
   9   7   0   42.80    5.30
   9   7   0   55.69    4.20
   9   5   0   23.20    4.40
   9   5   0   20.40    2.90
   9   3   0   16.90    3.00
  -9  -3   0   16.90    2.70
   9   3   0   16.90    2.50
  -1   9   0    5.70    3.30
  -1   9   0    6.00    1.00
  -9  -1   0    4.60    1.50
   9   1   0    4.10    1.10
   9   1   0    5.50    1.60
   9  -1   0    4.10    1.00
   9  -1   0    5.00    1.50
   1   9   0    5.40    3.40
  -9   1   0    4.70    1.40
   1   9   0    4.30    1.00
  -9   3   0   18.30    2.40
   3   9   0   20.70    3.70
   9  -3   0   17.00    2.00
   3   9   0   17.60    2.20
   5   9   0   22.90    2.60
  -9   5   0   21.90    2.80
   9  -5   0   19.90    2.00
   5   9   0   15.50    4.10
  -9   7   0   55.39    4.30
   7   9   0   54.89    4.20
  -9   9   0   -0.80    1.90
   9   9   0   -0.40    1.50
   9   9   0    2.50    3.80
  10   8   0    2.60    3.50
  10   8   0    3.80    1.80
  -8  10   0    5.30    2.50
  10   6   0   76.89    6.10
  10   6   0   83.89    5.20
  10   4   0  161.28    9.10
  10   4   0  181.28    8.50
  10   2   0  108.89    6.10
  10   2   0  107.19    5.70
 -10  -2   0  109.59    6.00
   0  10   0  193.08   10.20
  10   0   0  183.28    9.10
 -10   0   0  196.88    9.20
  10   0   0  194.88    8.90
   0  10   0  203.88    8.70
  10  -2   0  108.99    5.70
 -10   2   0  107.09    5.70
   2  10   0  108.09    5.30
   2  10   0   97.39    7.00
  10  -2   0  106.39    5.30
   4  10   0  183.88   10.20
  10  -4   0  175.18    8.20
 -10   4   0  186.38    8.70
   4  10   0  175.78    8.40
 -10   6   0   86.89    5.30
   6  10   0   89.99    5.30
 -10   8   0    5.60    2.20
   8  10   0    4.80    1.70
   8  10   0    1.50    3.60
  10  10   0   -0.90    4.00
  10  10   0    4.60    1.90
  11   9   0   11.60    2.20
  11   9   0    5.80    4.30
  11   7   0   10.70    2.10
  -7  11   0   14.10    3.30
  11   7   0    9.60    3.90
  -5  11   0   -2.70    3.60
  11   5   0    5.00    1.60
  11   5   0    3.90    3.20
 -11  -3   0   44.30    4.00
  11   3   0   40.80    4.10
  11   3   0   43.10    3.70
 -11  -1   0    0.90    1.60
  11   1   0   -0.20    1.70
  11   1   0    0.30    1.10
  -1  11   0   -1.40    3.90
  11  -1   0    0.30    1.00
 -11   1   0   -0.20    1.50
  11  -1   0    0.40    1.60
   1  11   0   -0.10    1.00
   1  11   0   -2.10    3.80
  11  -3   0   40.10    3.00
   3  11   0   37.70    5.70
  11  -3   0   44.30    3.80
 -11   3   0   40.00    3.60
   3  11   0   41.40    3.30
   5  11   0    5.90    1.60
 -11   5   0    7.90    2.00
   5  11   0    7.90    4.50
 -11   7   0   11.60    2.50
   7  11   0   11.40    2.00
   9  11   0   11.40    2.20
   9  11   0   -0.40    4.10
  11  11   0    0.50    1.90
  11  11   0    0.30    4.70
  12   8   0  150.08    8.40
  -8  12   0  152.48    8.50
  12   6   0   12.30    3.70
  -6  12   0   24.00    4.10
  12   6   0   19.50    3.50
  12   4   0   -0.30    2.90
  12   4   0    3.90    1.60
  -4  12   0   -2.20    3.90
  12   2   0    3.40    2.00
  12   2   0    2.00    1.40
 -12  -2   0    2.30    1.80
  -2  12   0   -2.90    4.10
   0  12   0   -4.20    4.70
  12   0   0    1.80    1.80
 -12   0   0    1.80    1.70
  12   0   0    2.60    1.30
  12  -2   0    2.00    1.20
 -12   2   0    3.30    1.70
   2  12   0    3.10    1.30
   2  12   0    6.30    4.90
  12  -2   0    1.80    1.80
 -12   4   0    4.10    1.80
   4  12   0    0.40    4.50
   4  12   0    3.40    1.40
  12  -4   0    3.50    1.20
   6  12   0   17.70    4.80
   6  12   0   21.60    3.30
  12  12   0    1.10    2.20
  12  12   0   -4.50    5.00
  13  11   0    0.70    2.10
  13  11   0   -1.70    4.60
  13   9   0    1.20    1.90
  13   9   0    0.70    4.00
  13   7   0    1.10    1.80
  13   7   0    0.20    3.10
  -7  13   0    1.30    2.90
  13   5   0    0.20    1.50
  13   5   0   -0.50    3.10
  13   3   0   30.90    3.40
  13   3   0   22.30    4.30
 -13  -1   0   32.30    3.80
  13   1   0   32.40    3.80
  13   1   0   31.40    3.20
  13  -1   0   28.90    3.60
   1  13   0   27.80    5.40
  13  -1   0   32.30    3.10
 -13   1   0   33.30    3.60
   3  13   0   30.90    5.10
 -13   3   0   30.70    3.50
  13  -3   0   29.60    3.00
   3  13   0   31.70    3.40
   5  13   0    0.00    4.30
   5  13   0    0.00    1.40
   7  13   0   -0.60    1.60
   7  13   0   -1.10    4.80
   9  13   0   -0.60    5.20
   9  13   0    1.40    2.00
  11  13   0    1.50    2.10
  11  13   0   -1.40    5.50
  13  13   0    0.50    2.30
  13  13   0   -3.90    5.50
  14  12   0   -5.10    5.10
  14  12   0    0.50    2.30
  14  10   0    0.70    4.50
  14  10   0    8.30    2.50
  14   8   0   24.30    4.30
  14   6   0   28.40    5.50
  14   4   0    2.20    3.30
  -4  14   0   -3.80    3.90
  14   2   0   39.00    3.70
 -14  -2   0   41.80    4.20
  14   2   0   30.50    4.50
 -14   0   0    1.30    1.90
  14   0   0    1.90    1.40
   0  14   0    3.90    5.50
  14  -2   0   40.60    3.50
 -14   2   0   41.10    4.40
   2  14   0   38.50    7.40
   4  14   0    6.60    4.70
  10  14   0    9.70    2.60
  10  14   0   -2.50    5.80
  12  14   0   -3.90    5.90
  12  14   0   -1.40    2.30
  15  11   0   -0.10    2.20
  15  11   0   -1.80    4.70
  15   9   0   16.30    2.90
  15   9   0    3.00    4.40
  15   7   0    0.60    1.90
  15   7   0    0.70    3.40
  15   5   0   -0.60    3.40
  15   5   0    0.60    1.80
  -5  15   0    2.70    4.10
  -3  15   0    6.30    4.90
  15   3   0    7.90    3.20
 -15  -1   0    0.30    1.90
  -1  15   0   -5.10    4.70
  15   1   0   -0.10    1.40
  15  -1   0    0.20    1.30
   1  15   0   -1.80    4.20
   3  15   0   14.50    5.20
   5  15   0   -5.70    4.90
   7  15   0   -5.00    5.40
   7  15   0   -1.90    1.80
   9  15   0   -2.10    5.70
  11  15   0   -6.30    5.80
  11  15   0   -0.80    2.30
  16  10   0   12.40    2.90
  16  10   0    2.60    4.80
  16   8   0    9.40    2.50
  16   8   0    1.10    3.90
  16   6   0    1.40    3.20
  16   6   0   -0.60    1.90
  16   4   0   13.40    2.40
  -4  16   0    2.30    5.00
   0  16   0   15.80    5.10
  16   0   0   25.40    3.50
   2  16   0   28.50    5.70
   4  16   0    1.90    5.50
   6  16   0   -2.80    5.70
   8  16   0   -4.20    5.70
  10  16   0   13.70    3.10
  17   7   0    0.20    4.10
  17   7   0    0.50    2.10
  -5  17   0    2.20    4.80
  17   5   0   -0.10    2.00
  -3  17   0    2.70    5.10
  17   3   0    1.30    1.80
  -1  17   0   -4.30    4.40
  17   1   0    1.00    1.70
   1  17   0   -2.40    5.10
  17  -1   0    1.20    1.50
   3  17   0    1.40    5.50
   5  17   0   -1.20    5.80
   7  17   0    0.20    6.20
  18   4   0   12.30    2.50
  -4  18   0    0.30    5.10
  18   2   0    2.70    1.90
  -2  18   0   -2.00    5.50
   0  18   0    1.20    5.10
  18   0   0    9.80    2.20
   2  18   0    0.00    5.70
   4  18   0    5.10    6.70
   0   1  -1  952.60   39.80
   1   0   1  992.20   39.80
   0  -1   1  945.91   39.80
   0   1   1  968.80   39.80
  -1   0   1  968.40   40.20
   2   1  -1  283.87   11.10
  -1   2   1  288.17   10.90
   2   1   1  243.68   11.00
   2   1   1  240.68   10.90
  -2  -1   1  263.77   11.10
   1   2  -1  299.37   11.80
   1   2   1  257.87   11.70
   2  -1   1  280.17   11.50
  -2   1   1  295.07   11.80
   1   2   1  276.07   11.90
   3   2  -1 1170.08   45.20
   3   2  -1 1092.49   46.10
   3   2   1 1039.70   45.10
  -3  -2   1 1064.89   46.00
   3   2   1 1069.89   45.30
   0   3  -1   79.19    3.40
   3   0  -1   77.89    4.00
   0   3  -1   86.19    4.00
  -3   0  -1   77.29    3.60
   3   0   1   73.69    3.50
   0   3   1   80.39    3.60
  -3   0   1   77.49    3.80
   0   3   1   73.79    4.20
   3   0   1   74.09    3.50
  -3   2  -1 1070.99   47.00
   2   3  -1 1153.18   47.40
   2   3  -1 1234.58   48.50
   3  -2   1 1126.89   46.50
   2   3   1 1049.20   47.10
  -3   2   1 1163.08   47.90
   2   3   1 1170.48   48.20
   4   3  -1   23.10    2.00
   4   3  -1   25.90    2.80
   4   3   1   24.10    2.60
   4   3   1   22.80    2.00
  -3   4   1   17.80    2.60
  -4  -3   1   23.10    2.30
   4   1  -1 1094.49   44.70
  -4  -1  -1 1034.60   44.30
   4   1   1  994.60   44.10
   4   1   1 1113.89   44.60
  -4  -1   1 1071.09   44.50
  -1   4   1 1100.59   44.20
   1   4  -1 1059.59   45.30
   1   4  -1 1177.18   46.40
  -4   1  -1 1043.60   45.70
  -4   1   1 1076.79   46.00
   4  -1   1 1086.39   45.30
   4  -1   1 1189.88   45.80
   1   4   1 1058.49   45.50
   1   4   1 1125.69   46.70
   3   4  -1   23.00    2.70
  -4   3  -1   23.40    1.90
   3   4  -1   23.40    2.00
   3   4   1   22.80    2.00
   3   4   1   26.60    3.20
   4  -3   1   23.20    1.40
  -4   3   1   22.30    2.30
   5   4  -1  478.55   18.70
   5   4  -1  421.16   18.20
  -4   5   1  377.06   18.20
   5   4   1  452.35   18.50
   5   4   1  424.16   18.20
   5   2  -1   28.90    2.30
   5   2  -1   28.60    2.70
  -2   5   1   30.10    2.00
   5   2   1   34.00    2.60
   5   2   1   31.20    2.30
  -5  -2   1   30.40    2.60
   0   5  -1   38.20    2.10
  -5   0  -1   43.10    2.60
   5   0  -1   45.60    3.00
   0   5  -1   33.60    3.30
   5   0   1   42.20    2.40
   0   5   1   41.30    3.60
  -5   0   1   41.20    2.80
   0   5   1   41.40    2.40
   5   0   1   40.40    2.50
   2   5  -1   31.60    3.30
   2   5  -1   27.50    2.10
  -5   2  -1   30.00    2.10
   2   5   1   33.40    3.40
  -5   2   1   29.90    2.50
   2   5   1   29.00    2.10
   5  -2   1   28.60    1.90
   4   5  -1  427.76   18.20
   4   5  -1  441.16   18.60
  -5   4  -1  432.66   18.10
  -5   4   1  429.76   18.30
   5  -4   1  420.56   17.70
   4   5   1  464.35   18.70
   4   5   1  408.36   18.10
   6   5  -1  257.07   11.50
   6   5  -1  247.08   12.00
  -5   6   1  255.87   11.70
   6   5   1  261.57   11.50
   6   5   1  278.57   12.00
   6   3  -1   34.30    2.70
   6   3  -1   36.10    3.20
   6   3   1   46.70    3.20
   6   3   1   42.20    2.80
  -6  -3   1   43.10    3.10
   6   1  -1  182.78    8.10
  -6  -1  -1  186.58    8.10
  -1   6  -1  180.38    7.60
   6   1  -1  177.48    8.20
   6   1   1  177.38    8.10
  -6  -1   1  176.78    8.30
  -1   6   1  190.28    7.90
   6   1   1  178.88    8.00
  -6   1  -1  176.48    8.00
   1   6  -1  193.18    8.70
   1   6  -1  176.68    7.80
   1   6   1  173.28    7.90
   6  -1   1  183.98    8.00
  -6   1   1  183.08    8.20
   1   6   1  188.48    8.80
   6  -1   1  181.58    7.90
  -6   3  -1   40.90    2.50
   3   6  -1   38.80    3.70
   3   6  -1   36.10    2.60
   6  -3   1   34.40    2.20
  -6   3   1   35.30    2.90
   3   6   1   40.20    2.60
   3   6   1   48.00    3.80
   5   6  -1  263.77   11.70
  -6   5  -1  266.07   11.60
   5   6  -1  275.87   12.30
  -6   5   1  261.77   11.80
   6  -5   1  256.07   11.10
   5   6   1  281.37   12.40
   5   6   1  259.57   11.70
  -6   7  -1   87.09    5.00
   7   6  -1   86.49    5.00
   7   6  -1   89.79    5.80
   7   6   1   97.69    6.10
  -6   7   1   81.09    5.10
   7   6   1   88.69    5.00
   7   4  -1   32.90    3.60
   7   4  -1   28.80    2.70
   7   4   1   34.50    2.90
   7   4   1   36.70    3.30
   7   2  -1   86.29    4.50
   7   2  -1   88.69    4.80
  -2   7   1   89.29    4.30
  -7  -2   1   82.19    4.70
   7   2   1   83.79    4.60
   7   2   1   77.19    4.40
   0   7  -1   46.40    2.50
  -7   0  -1   48.80    3.00
   7   0  -1   48.70    3.30
   0   7  -1   36.80    4.30
   7   0  -1   46.90    2.90
   7   0   1   46.80    2.80
  -7   0   1   45.90    3.20
   7   0   1   45.20    3.10
   0   7   1   54.99    2.90
   2   7  -1   87.49    4.30
  -7   2  -1   79.09    4.30
   2   7  -1  104.09    5.80
   7  -2   1   91.49    4.50
  -7   2   1   88.79    4.70
   2   7   1   94.39    6.00
   2   7   1   76.79    4.30
   7  -2   1   84.59    4.20
   4   7  -1   29.60    4.00
  -7   4  -1   32.10    2.50
   4   7  -1   29.20    2.50
   4   7   1   33.30    2.60
   7  -4   1   30.90    2.00
  -7   4   1   29.80    2.80
   4   7   1   31.20    3.70
   6   7  -1   84.79    5.80
  -7   6  -1   91.19    4.60
   6   7  -1   85.39    4.90
  -7   6   1   84.49    5.00
   6   7   1   82.29    5.80
   7  -6   1   83.49    4.00
   6   7   1   91.49    4.90
  -7   8  -1   99.49    5.60
   8   7  -1  103.99    5.80
   8   7  -1  101.89    6.80
  -7   8   1   98.89    6.00
   8   7   1   99.19    7.40
   8   7   1  107.49    5.80
   8   5  -1   19.10    3.60
   8   5  -1   19.80    2.60
   8   5   1   18.80    2.90
  -5   8   1   21.10    3.90
   8   5   1   15.00    2.70
   8   3  -1    9.70    2.00
   8   3  -1    7.70    1.40
  -8  -3   1    7.50    1.70
   8   3   1    6.90    1.30
   8   3   1    8.10    2.00
   8   1  -1   17.00    2.20
  -1   8  -1   25.70    1.70
  -1   8  -1   23.80    4.10
  -8  -1  -1   16.80    2.30
   8   1  -1   17.20    2.50
  -1   8   1   21.90    2.20
  -1   8   1   24.60    4.40
   8   1   1   23.70    2.20
  -8  -1   1   24.10    2.60
   8   1   1   22.70    2.50
  -8   1  -1   24.40    2.20
   8  -1  -1   23.50    2.10
   8  -1  -1   24.90    2.90
   1   8  -1   18.90    1.80
   1   8  -1   19.70    3.40
   1   8   1   23.90    2.10
   8  -1   1   19.60    2.00
   1   8   1   22.20    4.00
  -8   1   1   17.40    2.50
   8  -1   1   15.90    2.20
   3   8  -1    9.00    3.20
   3   8  -1    7.90    1.20
  -8   3  -1    7.70    1.30
   3   8   1    9.40    3.20
   8  -3   1    8.60    1.50
   3   8   1    5.10    1.10
  -8   3   1   10.30    1.70
   5   8  -1   19.10    2.40
  -8   5  -1   15.20    2.40
   5   8  -1   21.00    3.80
   5   8   1   14.70    2.40
   5   8   1   14.00    3.70
   8  -5   1   19.60    1.70
  -8   5   1   21.40    2.90
   7   8  -1   88.19    7.20
  -8   7  -1  106.19    5.50
   7   8  -1  103.79    5.70
  -8   7   1   98.69    5.70
   7   8   1  109.89    5.80
   7   8   1   87.59    7.20
   9   8  -1    3.80    3.10
   9   8  -1    3.10    1.60
  -8   9  -1    3.40    2.10
   9   8   1    1.10    4.10
  -8   9   1    3.00    2.10
   9   8   1    0.50    1.50
  -6   9  -1   18.10    3.60
   9   6  -1   26.10    3.10
   9   6  -1   15.70    3.60
   9   6   1   23.90    3.30
   9   6   1   23.90    4.70
  -6   9   1   23.90    3.80
   9   4  -1   87.29    5.00
   9   4  -1   87.59    5.50
  -9  -4   1   83.29    5.30
   9   4   1   82.49    5.00
   9   4   1   88.49    5.80
   9   2  -1  127.79    6.50
  -9  -2  -1  135.19    6.70
  -2   9  -1  130.69    5.90
   9   2  -1  126.59    6.80
  -2   9   1  130.89    6.10
  -9  -2   1  130.49    6.80
   9   2   1  138.09    6.80
   9   2   1  132.39    6.50
  -9   0  -1  116.59    5.80
   0   9  -1  116.59    5.30
   9   0  -1  109.99    5.70
   9   0  -1  110.49    5.90
  -9   0   1  117.39    6.00
   0   9   1  121.69    5.50
   9   0   1  111.79    5.70
   0   9   1  109.49    6.80
   9   0   1  109.19    5.60
   9  -2  -1  130.19    6.20
   2   9  -1  126.59    6.00
  -9   2  -1  127.19    6.20
   9  -2  -1  136.89    6.80
   2   9  -1  120.89    7.50
   9  -2   1  127.89    6.10
   2   9   1  130.19    7.50
  -9   2   1  130.99    6.60
   9  -2   1  127.59    6.20
   2   9   1  129.19    6.20
   9  -4  -1   82.59    4.40
   4   9  -1   86.69    4.70
  -9   4  -1   86.69    4.70
   4   9  -1   77.59    6.60
   4   9   1   86.59    6.50
   9  -4   1   88.99    4.30
   4   9   1   80.79    4.70
  -9   4   1   89.29    5.00
   6   9  -1   28.70    3.20
   6   9  -1   21.30    4.40
  -9   6  -1   24.30    3.10
   6   9   1   23.40    3.00
  -9   6   1   26.20    3.40
   6   9   1   15.90    4.30
   8   9  -1    1.10    3.40
  -9   8  -1    0.10    1.90
   8   9  -1    4.00    1.70
   8   9   1   -1.40    4.10
   8   9   1    2.10    1.50
  -9   8   1    2.70    2.20
  10   9  -1    5.10    3.80
  10   9  -1    6.20    2.00
  -9  10   1    8.10    2.40
  10   9   1    7.10    2.00
  10   9   1    1.90    3.80
  10   7  -1    8.40    1.90
  10   7  -1   10.10    3.20
  -7  10  -1    9.40    2.70
  10   7   1    8.90    1.90
  -7  10   1   13.00    3.00
  10   7   1    9.00    4.00
  10   5  -1   23.80    4.20
  10   5  -1   25.10    3.20
  10   5   1   30.00    4.80
  10   5   1   29.00    3.40
  10   3  -1  211.38   10.20
  10   3  -1  211.28    9.80
  10   3   1  199.88   10.40
  10   3   1  214.08    9.80
 -10  -3   1  210.38   10.10
  10   1  -1   18.50    2.40
  -1  10  -1   15.20    3.90
 -10  -1  -1   20.90    2.80
  10   1  -1   21.50    2.90
  -1  10   1    9.60    3.80
  10   1   1   18.50    2.40
  -1  10   1   20.30    2.50
 -10  -1   1   17.70    3.00
  10   1   1   16.10    2.70
   1  10  -1   20.90    2.10
  10  -1  -1   16.00    2.30
  10  -1  -1   16.30    2.80
   1  10  -1   19.80    4.10
   1  10   1   20.10    4.10
  10  -1   1   19.40    2.50
  10  -1   1   20.90    2.30
 -10   1   1   18.80    2.80
   1  10   1   19.20    2.40
 -10   3  -1  213.68    9.90
   3  10  -1  228.18   11.60
   3  10  -1  215.08    9.80
  10  -3  -1  215.98    9.80
   3  10   1  210.68    9.90
   3  10   1  226.58   11.30
 -10   3   1  217.28   10.20
  10  -3   1  215.48    9.70
  10  -3   1  216.08    9.80
 -10   5  -1   29.20    3.00
   5  10  -1   25.50    3.10
  10  -5  -1   29.10    2.50
   5  10   1   31.40    3.10
 -10   5   1   28.30    3.50
   5  10   1   33.90    5.00
   7  10  -1    9.40    1.90
   7  10  -1    6.40    3.70
   7  10   1    0.70    4.10
   7  10   1    7.40    1.80
 -10   7   1   11.00    2.50
   9  10  -1    6.80    1.90
   9  10  -1    0.60    4.20
 -10   9   1    8.30    2.50
   9  10   1   -0.30    3.70
   9  10   1    6.00    1.90
  11  10  -1    0.30    4.60
 -10  11   1    6.20    2.70
  11  10   1    5.10    4.30
  11   8  -1   24.40    3.90
  -8  11   1   26.90    4.20
  11   8   1   29.70    4.00
  11   6  -1   13.90    2.10
  11   6  -1    6.20    3.50
  11   6   1   13.70    2.20
  -6  11   1   22.40    3.80
  -6  11   1   21.90    3.80
  11   6   1   10.00    3.70
  11   4  -1   57.29    5.00
  11   4  -1   57.69    4.30
  11   4   1   61.89    4.40
  11   4   1   56.79    5.20
  11   2  -1   24.90    2.90
  11   2  -1   26.50    3.50
  11   2   1   22.10    3.80
 -11  -2   1   26.90    3.40
  11   2   1   25.90    2.80
  11   0  -1    8.10    2.00
  11   0  -1    6.70    1.40
   0  11  -1    3.10    3.90
 -11   0  -1    7.80    1.80
   0  11   1    8.00    1.50
  11   0   1    8.00    1.90
  11   0   1    6.90    1.40
 -11   0   1    8.00    2.00
   0  11   1    9.80    3.40
  11  -2  -1   26.30    3.40
  11  -2  -1   25.30    2.70
   2  11  -1   26.70    2.60
   2  11  -1   29.50    4.80
 -11   2  -1   27.30    3.00
  11  -2   1   24.40    2.60
 -11   2   1   25.00    3.30
   2  11   1   31.20    4.10
  11  -2   1   24.70    2.90
   2  11   1   26.80    2.80
   4  11  -1   63.19    4.10
   4  11  -1   55.39    6.80
 -11   4  -1   62.59    4.10
  11  -4  -1   59.49    3.80
 -11   4   1   65.69    4.50
  11  -4   1   59.29    3.70
   4  11   1   64.89    4.20
   4  11   1   60.19    6.60
   6  11  -1    5.80    3.90
   6  11  -1   19.10    3.20
   6  11   1   12.30    2.00
 -11   6   1   19.90    3.60
   6  11   1   14.00    4.00
   8  11  -1   27.10    3.70
 -11   8   1   26.80    4.00
   8  11   1   34.30    3.90
  10  11  -1    0.90    4.60
  10  11  -1   16.30    2.50
  10  11   1    1.30    4.40
  12  11  -1    4.00    2.20
  12  11  -1   -2.70    4.90
  12  11   1   -0.20    4.50
  12  11   1    2.30    2.10
  12   9  -1   49.60    5.10
  -9  12   1   48.30    5.00
  12   9   1   51.49    5.10
  -7  12  -1   42.50    6.00
  12   7  -1   36.40    4.10
  -7  12   1   37.10    5.00
  12   7   1   40.90    4.30
  -5  12  -1   -1.90    3.50
  12   5  -1    2.50    3.10
  12   5  -1    3.90    1.60
  12   5   1    4.00    1.70
  12   5   1    2.90    3.10
  -5  12   1   -2.20    3.50
  12   3  -1  237.18   11.50
  12   3  -1  244.08   11.00
  12   3   1  202.48   11.60
  12   3   1  235.18   11.00
 -12  -3   1  246.78   11.40
  12   1  -1    4.20    1.40
  12   1  -1    4.80    2.10
  -1  12  -1   -5.60    4.30
 -12  -1  -1    4.90    1.90
 -12  -1   1    2.80    1.90
  12   1   1    1.80    1.80
  12   1   1    2.70    1.30
  12  -1  -1    2.70    1.30
   1  12  -1    6.40    4.90
 -12   1  -1    2.70    1.70
  12  -1  -1    2.30    1.90
   1  12   1    5.90    1.60
 -12   1   1    5.20    2.00
  12  -1   1    4.10    1.80
  12  -1   1    3.80    1.30
   1  12   1   -4.00    4.70
  12  -3  -1  244.88   11.50
   3  12  -1  226.38   13.20
   3  12  -1  257.87   11.10
 -12   3  -1  232.88   11.40
  12  -3  -1  245.88   11.10
   3  12   1  232.98   12.90
   3  12   1  252.57   11.20
  12  -3   1  251.87   11.10
 -12   3   1  257.77   11.60
   5  12  -1    5.90    4.00
   5  12  -1    4.80    1.50
   5  12   1    3.30    1.60
 -12   5   1    4.50    2.00
   5  12   1    7.40    3.90
   7  12  -1   38.80    4.00
   7  12   1   25.90    5.20
   7  12   1   40.20    4.00
 -12   7   1   41.50    4.20
  11  12  -1    4.10    2.30
  11  12  -1   -0.30    5.20
  11  12   1   -2.70    4.90
  11  12   1    3.60    2.20
  13  12  -1    5.00    2.50
  13  12  -1   -1.90    5.30
  13  12   1    7.80    2.70
  13  12   1   -4.10    4.90
  13  10  -1   13.90    2.60
  13  10  -1    1.40    4.70
  13  10   1   14.70    2.70
  13  10   1    2.20    4.50
  13   8  -1   14.60    2.50
  13   8  -1    6.80    3.80
  13   8   1   15.90    2.60
  -8  13   1   18.90    3.70
  13   6  -1    3.40    3.60
  -6  13  -1    1.30    3.40
  13   6  -1   14.20    2.30
  13   6   1    8.90    2.00
  -6  13   1   14.20    3.90
  13   6   1    2.30    3.50
  13   4  -1   59.79    4.40
  13   4  -1   43.30    5.00
  13   4   1   44.70    5.00
  13   2   1    7.20    2.70
  13   2   1   12.50    1.90
  -2  13   1    0.00    4.20
  13   0  -1    9.20    1.70
  13   0  -1   10.60    2.30
   0  13  -1   11.40    5.20
 -13   0  -1   12.60    2.30
 -13   0   1   12.90    2.40
   0  13   1    7.20    4.30
  13   0   1   10.10    1.70
  13  -2  -1   11.30    1.70
   2  13  -1   13.70    5.30
  13  -2  -1   13.90    2.50
 -13   2   1   16.10    2.50
  13  -2   1   14.50    2.50
   2  13   1   15.90    4.40
   4  13  -1   60.79    4.40
  13  -4  -1   69.59    4.20
 -13   4   1   61.69    4.90
   4  13   1   56.69    6.80
   4  13   1   73.59    4.60
   6  13  -1   13.20    2.10
   6  13  -1    6.30    5.10
 -13   6   1   17.70    4.10
   6  13   1    3.50    4.50
   6  13   1   10.30    2.10
   8  13  -1   -1.60    5.20
   8  13   1    4.30    5.00
  10  13  -1   -5.10    5.30
  10  13   1   -1.60    5.10
  12  13  -1   -5.50    5.70
  12  13   1   -0.50    5.30
  14  11  -1   -0.70    5.00
  14  11  -1    1.70    2.20
  14  11   1    1.20    2.30
  14  11   1   -4.00    4.60
  14   9  -1    1.80    3.90
  14   9  -1    2.60    2.20
  14   9   1    1.90    2.10
  14   9   1   -0.40    4.20
  14   7  -1   29.00    4.30
  -7  14   1   29.20    5.50
  14   7   1   30.00    4.50
  -5  14  -1    0.90    4.10
  14   5  -1    7.80    3.70
  -5  14   1    2.70    3.90
  14   5   1   10.70    3.50
  14   3  -1    9.60    2.00
  14   3  -1    6.60    2.50
  -3  14   1    3.70    4.50
  14   3   1    3.10    3.10
  -1  14  -1   -2.20    5.30
  14   1  -1    4.70    1.60
  14   1  -1    4.80    2.20
 -14  -1  -1    6.80    2.10
 -14  -1   1    9.10    2.30
  14   1   1    7.30    1.70
  14  -1  -1    5.90    2.20
   1  14  -1   11.80    5.70
  14  -1  -1    5.90    1.60
 -14   1   1    7.40    2.20
   1  14   1   10.40    4.90
  14  -1   1    4.50    1.40
  14  -3  -1   15.80    2.70
   3  14  -1   12.40    4.70
   3  14   1   10.40    4.70
 -14   3   1   13.70    2.50
   5  14  -1   11.90    5.40
   5  14   1   15.70    5.20
   7  14   1    4.60    5.00
   9  14  -1   -0.80    5.70
   9  14  -1    2.40    2.10
   9  14   1    1.20    2.10
   9  14   1    1.00    5.50
  11  14  -1   -4.80    5.90
  11  14  -1    3.50    2.40
  11  14   1    0.80    2.20
  11  14   1   -3.40    5.30
  15  10  -1   -0.10    4.50
  15  10   1    7.40    2.60
  15  10   1    1.10    4.70
  15   8  -1    3.70    3.90
  15   8   1   13.80    2.70
  15   8   1   -0.30    4.00
  15   6  -1   11.80    2.40
  15   6   1   10.70    2.30
  -6  15   1   14.90    4.30
  15   4  -1    0.50    2.60
  -4  15  -1    0.80    4.20
  15   4  -1   -0.90    1.60
  -4  15   1    0.10    4.20
  15   4   1   -0.40    1.60
  15   2  -1   26.10    3.60
  15   2  -1   20.40    3.90
  15   2   1   21.10    3.40
 -15  -2   1   21.00    3.90
  -2  15   1   13.80    5.30
  15   0  -1   30.70    5.50
  15   0  -1   25.90    3.40
   0  15  -1   14.50    5.70
  15   0   1   24.10    3.30
   0  15   1   13.80    4.90
 -15   0   1   24.60    4.00
   2  15  -1   21.70    5.30
  15  -2  -1   21.10    3.10
   2  15   1   19.30    5.20
  15  -2   1   23.50    3.10
 -15   2   1   25.20    4.00
   4  15  -1   -4.40    4.90
   4  15   1   -1.40    4.80
   6  15  -1   -2.70    5.50
   6  15   1    0.60    5.20
   8  15  -1   25.70    4.40
   8  15   1   15.40    2.80
  10  15  -1    0.40    6.30
  10  15  -1    6.80    2.60
  10  15   1   -1.50    5.70
  10  15   1   12.50    2.90
  16   9  -1    7.90    2.50
  16   9  -1    1.40    4.20
  16   9   1    1.40    4.40
  16   9   1    9.90    2.70
  16   7  -1    2.20    2.20
  16   7  -1    0.70    3.40
  16   7   1    0.50    4.90
  16   7   1    2.70    2.20
  16   5  -1   -1.20    3.00
  16   5  -1    1.30    1.90
  -5  16   1    2.70    4.90
  16   5   1    3.00    2.00
  16   3  -1   -1.30    2.40
  -3  16  -1    0.10    5.20
  16   3  -1    2.90    1.80
  -3  16   1    1.10    4.80
  16   3   1    3.00    1.80
  -1  16  -1    7.10    5.60
  16   1  -1   22.10    3.50
 -16  -1   1   18.50    3.10
  16   1   1   19.80    3.40
   1  16  -1   12.50    5.10
  16  -1  -1   19.20    3.30
   1  16   1    9.90    5.10
  16  -1   1   19.60    3.30
   3  16  -1    1.60    5.00
   3  16   1    1.20    4.90
   5  16  -1    5.20    6.00
   5  16   1    1.80    5.60
   7  16  -1   -7.70    5.90
   7  16   1   -2.60    5.50
   9  16  -1    1.30    6.20
   9  16   1   -2.10    5.90
  17   8  -1    1.40    4.00
  17   8  -1    8.80    2.50
  17   8   1   12.50    2.90
  17   6  -1    0.60    3.30
  17   6  -1    2.50    2.20
  17   6   1    3.50    2.20
  -6  17   1    7.00    4.50
  -4  17  -1    3.90    5.80
  17   4  -1    4.00    2.00
  -4  17   1    6.20    4.90
  17   4   1    5.30    2.00
  -2  17  -1   -3.70    5.60
  17   2  -1    3.50    1.90
  17   2   1    2.40    1.70
  -2  17   1    0.60    4.40
 -17  -2   1    2.90    2.40
  17   0  -1    4.50    1.80
   0  17  -1    0.20    5.10
   0  17   1   -1.80    4.70
  17   0   1    3.80    1.70
   2  17  -1    2.00    5.20
   2  17   1    0.30    5.30
   4  17  -1   -2.20    5.80
   4  17   1    0.20    5.50
   6  17  -1   -3.60    6.10
   6  17   1    0.60    5.70
   8  17  -1   -0.30    6.50
   8  17   1    0.90    6.10
  18   5  -1    3.50    2.30
  -5  18   1    6.70    5.50
  18   5   1    4.00    2.30
  18   3  -1    3.30    2.00
  -3  18  -1   -5.50    5.90
  18   3   1    1.90    1.90
  -3  18   1    2.20    4.60
  -1  18  -1    2.20    6.00
  -1  18   1    1.30    4.80
  18   1   1    7.30    2.10
   1  18  -1    0.50    5.30
   1  18   1    7.10    5.50
   3  18  -1   -0.90    6.20
   3  18   1    1.10    6.00
   5  18  -1   -0.90    6.70
   5  18   1    1.80    6.20
   0   0   2    6.30    1.20
  -1   1  -2  886.41   40.90
   1   1  -2  977.50   41.50
   1   1   2 1090.39   41.60
  -1   1   2  967.10   41.70
  -1  -1   2 1051.89   41.90
   1  -1   2 1012.80   41.10
   0   2  -2  117.59    5.20
  -2   0   2  113.39    5.30
   0   2   2  114.29    5.20
   0  -2   2  109.79    5.10
   0   2   2  128.49    5.50
   2   0   2  118.29    5.10
  -2   2  -2   -1.70    1.20
   2   2  -2   -0.70    1.10
  -2  -2   2   -0.30    1.00
   2   2   2    0.30    1.60
  -2   2   2   -0.40    1.20
   2   2   2    0.10    0.80
  -1   3  -2  341.37   13.10
   3   1  -2  287.97   13.20
  -1   3   2  291.07   13.00
  -3  -1   2  330.17   13.30
   3   1   2  321.87   13.10
   3   1   2  314.17   13.10
  -1   3   2  297.37   13.40
   1   3  -2  311.07   13.40
  -3   1   2  294.37   13.40
   3  -1   2  295.77   13.10
   1   3   2  344.07   13.60
   1   3   2  333.47   13.30
   3   3  -2  520.45   22.20
  -3   3   2  525.55   22.20
   3   3   2  497.65   21.90
   3  -3   2  553.94   21.60
   3   3   2  565.34   22.20
  -3  -3   2  514.45   22.10
   4   2  -2  120.09    6.10
   4   2   2  124.09    5.80
   4   2   2  134.59    6.00
  -2   4   2  130.79    5.80
  -4  -2   2  128.39    6.10
   0   4  -2  777.42   32.20
   4   0   2  765.42   31.90
   0   4   2  798.32   32.30
   0   4   2  807.42   32.40
  -4   0   2  757.52   32.30
   4   0   2  758.52   31.80
   2   4  -2  144.99    6.60
   2   4  -2  130.79    5.90
   4  -2   2  128.69    5.70
   2   4   2  123.59    6.00
   2   4   2  133.89    6.70
  -4   2   2  133.79    6.30
  -4   4  -2    0.40    1.20
   4   4  -2    0.00    0.80
  -4   4  -2    0.20    1.30
   4   4  -2    0.10    1.70
   4   4   2   -0.40    0.80
  -4  -4   2    0.70    1.20
   4   4   2    0.50    1.90
  -4   4   2    0.60    1.30
   5   3  -2  287.97   12.10
   5   3  -2  275.27   11.70
   5   3   2  252.37   11.70
   5   3   2  290.47   12.00
  -3   5   2  258.37   12.00
  -5  -3   2  262.87   11.90
  -1   5  -2  330.57   13.80
   5   1  -2  340.57   14.50
  -5  -1   2  338.97   14.50
   5   1   2  331.07   14.10
   5   1   2  331.17   14.20
  -1   5   2  341.07   14.10
  -5   1  -2  344.07   14.50
   1   5  -2  363.36   15.10
   1   5  -2  358.16   14.60
   1   5   2  373.86   15.30
   5  -1   2  327.67   14.50
   5  -1   2  342.67   14.60
  -5   1   2  342.67   15.00
   1   5   2  346.07   14.70
   3   5  -2  307.17   12.50
  -5   3  -2  247.58   11.60
   3   5  -2  289.07   12.00
   5  -3   2  284.47   11.60
  -5   3   2  290.27   12.30
   3   5   2  285.87   12.50
   3   5   2  250.97   11.90
  -5   5  -2  941.71   42.30
   5   5  -2 1064.29   42.70
   5   5  -2 1078.09   43.20
   5   5   2 1112.09   43.10
  -5   5   2 1013.00   42.80
   5   5   2 1003.40   42.60
   6   4  -2   25.30    3.00
   6   4  -2   22.80    2.50
   6   4   2   22.50    2.30
   6   4   2   27.30    3.30
  -6  -4   2   22.20    2.70
  -4   6   2   18.40    3.20
   6   2  -2  169.18    7.60
   6   2  -2  166.18    7.80
  -2   6   2  172.28    7.30
  -2   6   2  137.79    8.00
   6   2   2  174.78    7.60
   6   2   2  168.78    7.50
  -6  -2   2  166.38    7.80
  -6   0  -2  145.89    6.70
   0   6  -2  143.79    6.40
   0   6  -2  154.68    7.40
   6   0  -2  155.58    7.30
   0   6   2  150.08    7.70
   6   0   2  148.19    6.70
  -6   0   2  150.08    7.10
   0   6   2  151.88    6.70
   6   0   2  145.69    6.70
   2   6  -2  193.18    8.60
  -6   2  -2  168.18    7.60
   2   6  -2  179.98    7.80
   6  -2   2  175.68    7.60
   6  -2   2  169.78    7.70
   2   6   2  186.88    8.70
   2   6   2  170.88    7.90
  -6   2   2  170.08    8.20
  -6   4  -2   21.20    1.90
   4   6  -2   23.10    2.30
   4   6  -2   21.30    3.30
   4   6   2   20.90    2.30
   6  -4   2   23.40    1.60
  -6   4   2   23.50    2.90
  -6   6  -2    0.80    1.40
   6   6  -2    0.10    2.00
   6   6  -2    0.00    1.00
   6   6   2    1.90    3.00
   6   6   2   -0.20    1.00
  -6   6   2    0.00    1.60
   7   5  -2   32.20    2.90
   7   5  -2   32.80    3.80
   7   5   2   33.30    2.90
   7   5   2   37.50    4.30
  -5   7   2   31.90    3.70
   7   3  -2   43.80    3.80
   7   3  -2   45.10    3.30
   7   3   2   52.19    3.40
   7   3   2   58.69    3.60
  -7  -3   2   55.09    3.80
  -1   7  -2   17.90    1.30
   7   1  -2   15.70    2.50
  -7  -1   2   20.00    2.40
   7   1   2   18.80    2.30
   7   1   2   19.40    2.10
   1   7  -2   17.70    1.70
  -7   1  -2   18.80    1.90
   1   7  -2   19.40    3.60
  -7   1   2   18.70    2.40
   7  -1   2   16.90    1.90
   7  -1   2   17.20    1.80
   3   7  -2   48.60    4.30
   3   7  -2   45.10    3.00
  -7   3  -2   53.09    2.80
   7  -3   2   44.50    2.70
  -7   3   2   45.10    3.50
   3   7   2   58.29    4.60
   3   7   2   52.59    3.20
   5   7  -2   34.60    4.10
  -7   5  -2   33.90    2.60
   5   7  -2   34.00    2.80
   7  -5   2   32.30    2.10
   5   7   2   38.20    4.60
   5   7   2   35.50    2.90
  -7   5   2   31.40    3.30
  -7   7  -2  193.38    9.50
   7   7  -2  211.98   10.70
   7   7  -2  232.08   10.00
   7   7   2  207.08    9.90
  -7   7   2  229.38   10.30
   7   7   2  202.08   11.00
  -6   8  -2   33.00    3.50
   8   6  -2   40.40    3.30
   8   6  -2   35.90    4.60
  -6   8  -2   32.90    3.50
  -6   8   2   39.40    4.10
   8   6   2   38.10    5.10
   8   6   2   38.60    3.40
   8   4  -2   69.89    4.80
   8   4  -2   71.49    4.30
   8   4   2   69.39    4.30
   8   4   2   74.59    5.10
  -8  -4   2   66.89    4.60
   8   2  -2   58.69    3.70
   8   2  -2   60.49    4.00
   8   2   2   61.99    3.90
  -2   8   2   52.29    3.60
  -8  -2   2   60.39    4.00
   8   2   2   62.29    3.70
   0   8  -2  155.38    8.10
  -8   0  -2  160.38    7.10
   8   0  -2  153.68    7.50
   0   8  -2  145.89    6.60
   8   0   2  154.48    7.10
   0   8   2  168.78    7.20
   0   8   2  132.89    8.00
   8   0   2  148.09    7.00
  -8   0   2  152.48    7.50
   2   8  -2   59.79    3.40
   2   8  -2   65.19    5.20
  -8   2  -2   60.59    3.40
   8  -2   2   61.59    3.40
  -8   2   2   60.69    4.00
   2   8   2   60.79    3.60
   8  -2   2   59.39    3.30
   2   8   2   66.29    5.00
   4   8  -2   74.59    4.20
   4   8  -2   74.69    5.80
  -8   4   2   74.49    4.70
   8  -4   2   72.19    3.70
   4   8   2   75.09    5.70
   4   8   2   70.59    4.20
   6   8  -2   39.80    3.30
   6   8  -2   37.40    4.40
  -8   6  -2   38.70    3.00
   6   8   2   41.40    5.20
  -8   6   2   38.70    4.00
   6   8   2   36.60    3.40
   8   8  -2    1.10    1.40
   8   8  -2    1.10    2.70
  -8   8   2    0.50    1.90
   8   8   2    0.30    1.40
   8   8   2    3.00    4.00
   9   7  -2   51.09    5.70
   9   7  -2   58.29    4.30
  -7   9  -2   54.69    4.20
  -7   9   2   56.89    4.70
   9   7   2   59.29    4.40
   9   7   2   47.10    6.00
   9   5  -2   51.89    3.80
   9   5  -2   55.49    5.00
   9   5   2   52.99    5.00
  -5   9   2   44.40    4.90
   9   5   2   57.19    4.10
   9   3  -2  111.59    6.10
   9   3  -2  117.49    6.50
  -9  -3   2  113.69    6.30
   9   3   2  121.99    6.60
   9   3   2  118.39    6.10
  -3   9   2  118.79    5.70
   9   1  -2   79.59    4.40
  -1   9  -2   76.99    3.70
   9   1  -2   79.99    4.80
  -1   9   2   73.19    5.90
   9   1   2   76.99    4.50
   9   1   2   77.99    4.40
  -1   9   2   83.49    4.30
  -9  -1   2   75.39    4.80
  -9   1  -2   77.79    4.30
   9  -1  -2   76.59    5.00
   1   9  -2   71.69    5.90
   9  -1  -2   76.49    4.30
   1   9  -2   79.49    3.90
   1   9   2   76.79    4.30
  -9   1   2   83.79    4.80
   1   9   2   81.79    5.80
   9  -1   2   79.19    4.20
   9  -1   2   77.29    4.20
   3   9  -2  112.99    7.40
  -9   3  -2  113.29    5.60
   3   9  -2  115.49    5.70
  -9   3   2  119.49    6.30
   9  -3   2  112.19    5.50
   9  -3   2  115.49    5.60
   3   9   2  120.69    7.20
   3   9   2  114.69    5.80
   5   9  -2   46.30    5.80
  -9   5  -2   57.29    3.50
   5   9  -2   55.49    3.90
   5   9   2   57.29    5.60
  -9   5   2   60.39    4.60
   5   9   2   58.29    4.00
   7   9  -2   61.19    4.40
   7   9  -2   45.30    6.30
   7   9   2   54.89    6.60
   7   9   2   56.99    4.40
  -9   7   2   60.39    4.70
   9   9  -2   71.89    5.10
   9   9   2   79.49    5.40
  -9   9   2   69.59    5.60
  10   8  -2    9.00    2.00
  10   8  -2    6.70    3.30
  10   8   2    3.80    4.40
  -8  10   2    9.40    2.70
  10   8   2    8.40    2.00
  10   6  -2   47.90    4.00
  10   6  -2   36.00    4.90
  -6  10   2   48.10    4.90
  10   6   2   38.30    5.50
  10   6   2   51.19    4.10
  10   4  -2    6.10    1.50
  10   4  -2    8.10    2.40
  -4  10   2    6.50    3.90
  10   4   2    6.30    2.80
  10   4   2    7.40    1.60
 -10  -4   2    8.60    2.20
  10   2  -2  215.88    9.90
  10   2  -2  215.48   10.30
  10   2   2  212.28    9.90
  10   2   2  200.78   10.20
 -10  -2   2  211.08   10.20
  -2  10   2  219.58    9.60
   0  10  -2    0.80    3.40
  10   0  -2    1.20    1.10
 -10   0  -2    0.90    1.30
  10   0  -2    1.10    1.70
   0  10  -2    0.80    0.80
 -10   0   2    1.30    1.60
  10   0   2    0.80    1.40
   0  10   2    0.20    3.10
  10   0   2    0.60    1.00
   0  10   2    0.50    1.20
   2  10  -2  214.28    9.80
  10  -2  -2  235.78   10.70
   2  10  -2  224.58   11.60
  10  -2  -2  215.08   10.00
  10  -2   2  221.68    9.90
   2  10   2  217.68   10.00
 -10   2   2  223.48   10.50
  10  -2   2  204.38    9.80
   2  10   2  231.88   11.30
 -10   4  -2    7.00    1.80
   4  10  -2    7.00    1.50
   4  10  -2    5.30    4.10
  10  -4   2    6.80    1.20
   4  10   2    6.80    1.50
   4  10   2    8.80    3.80
 -10   4   2    8.50    2.10
   6  10  -2   53.09    4.10
   6  10   2   43.30    6.30
   6  10   2   50.49    4.00
 -10   6   2   54.19    4.60
   8  10  -2    8.20    1.90
   8  10  -2    5.40    3.90
   8  10   2    4.70    4.00
 -10   8   2   10.30    2.70
   8  10   2    8.70    1.90
  10  10  -2    0.00    4.30
  10  10  -2    1.00    1.70
 -10  10   2    3.80    2.90
  10  10   2   -0.70    1.70
  10  10   2   -0.80    4.10
  11   9  -2   62.59    5.10
  -9  11   2   61.39    5.50
  11   9   2   65.59    5.30
  11   7  -2   49.00    4.50
  -7  11   2   49.50    5.40
  11   7   2   50.39    4.50
  11   5  -2    9.00    1.80
  11   5  -2    9.30    2.90
  11   5   2    8.70    1.90
  11   5   2    6.60    3.30
  -5  11   2    2.50    3.60
  11   3  -2  121.09    7.10
  11   3  -2  118.59    6.60
  11   3   2  127.89    6.60
  11   3   2  124.39    7.20
 -11  -3   2  126.99    7.10
  11   1  -2   27.90    3.60
  11   1  -2   27.40    3.00
  -1  11  -2   17.80    4.50
 -11  -1   2   27.60    3.50
  -1  11   2   28.10    5.40
  -1  11   2   31.50    3.20
  11   1   2   22.10    3.70
  11   1   2   32.00    3.00
 -11   1  -2   30.60    3.00
   1  11  -2   20.20    4.50
  11  -1  -2   27.20    3.60
  11  -1  -2   29.20    3.00
   1  11   2   26.50    5.20
  11  -1   2   37.80    4.30
 -11   1   2   28.70    3.50
  11  -1   2   30.10    2.80
   1  11   2   31.80    3.20
   3  11  -2  123.29    6.30
  11  -3  -2  126.29    7.20
  11  -3  -2  131.09    6.40
   3  11  -2  105.59    8.30
   3  11   2  131.19    8.20
  11  -3   2  127.49    6.20
 -11   3   2  130.99    7.00
   3  11   2  127.49    6.50
   5  11  -2    6.40    4.70
  11  -5  -2    8.20    1.50
   5  11  -2   10.10    1.80
 -11   5   2   13.10    2.50
   5  11   2    6.60    1.70
   5  11   2   14.50    4.80
   7  11  -2   50.39    4.40
   7  11   2   49.80    4.40
 -11   7   2   49.40    4.80
   7  11   2   37.60    6.70
   9  11  -2   62.19    5.20
 -11   9   2   62.89    5.40
   9  11   2   62.79    5.30
  11  11  -2   18.30    2.90
 -11  11   2   25.20    4.80
  11  11   2   18.20    2.90
  12  10  -2    1.50    2.00
  12  10  -2    3.30    4.30
  12  10   2    1.60    2.10
 -10  12   2    2.40    2.70
  12  10   2   -2.70    4.20
  12   8  -2    4.50    3.60
  12   8  -2    6.10    2.00
  -8  12   2   10.80    3.40
  12   8   2    8.60    2.20
  12   8   2    3.90    4.60
  12   6  -2   13.70    2.20
  12   6  -2   10.20    3.40
  12   6   2   15.70    2.30
  -6  12   2   22.40    4.10
  12   6   2    7.20    3.80
  12   4  -2   78.49    5.00
  12   4  -2   65.89    5.60
  12   4   2   76.39    5.00
  12   4   2   58.19    5.70
 -12  -4   2   76.39    5.50
  12   2  -2   52.99    4.10
  12   2  -2   53.29    4.80
  12   2   2   56.39    4.20
 -12  -2   2   57.99    4.70
 -12   0  -2   21.40    3.10
  12   0  -2   20.20    3.50
  12   0  -2   22.00    2.90
   0  12   2   14.70    4.30
   0  12   2   31.30    3.70
 -12   0   2   22.70    3.50
  12  -2  -2   54.49    3.90
  12  -2  -2   56.89    4.70
   2  12  -2   39.30    6.30
   2  12   2   52.19    6.00
 -12   2   2   52.69    4.40
   2  12   2   63.19    4.30
  12  -2   2   56.79    3.80
  12  -4  -2   79.39    4.70
   4  12  -2   78.69    4.70
   4  12  -2   65.09    7.90
 -12   4   2   78.89    5.40
   4  12   2   70.69    6.90
   4  12   2   77.59    4.90
   6  12  -2   22.50    3.30
   6  12   2   15.80    2.30
   6  12   2   15.40    4.40
 -12   6   2   20.60    3.90
   8  12  -2    7.90    2.10
   8  12  -2   -0.60    4.50
   8  12   2    9.50    2.20
 -12   8   2   10.00    2.70
   8  12   2    2.60    4.40
  10  12  -2    2.40    2.00
  10  12  -2   -0.80    5.10
  10  12   2   -1.70    4.40
  10  12   2    2.40    2.00
  12  12  -2   -2.20    5.40
  12  12  -2   -0.70    2.00
  12  12   2   -2.50    4.90
  12  12   2    1.30    2.20
  13  11  -2   -1.10    5.10
  13  11  -2    6.20    2.50
  13  11   2    6.30    2.50
  13  11   2   -2.40    4.60
  13   9  -2   45.70    4.90
  -9  13   2   48.30    5.40
  13   9   2   42.10    5.20
  13   7  -2   37.90    4.30
  13   7   2   36.10    4.40
  -7  13   2   38.90    5.20
  13   5  -2   13.30    3.20
  13   5  -2   20.50    3.40
  13   5   2    3.70    3.50
  -5  13   2   11.00    4.50
  13   5   2   10.80    2.10
  13   3  -2   33.30    3.60
  13   3  -2   33.80    4.50
  13   3   2   34.10    4.50
 -13  -3   2   39.20    4.30
  13   3   2   39.60    3.80
  13   1  -2   37.20    3.60
  13   1  -2   33.30    4.10
 -13  -1   2   36.50    4.10
  13   1   2   37.00    3.50
  13  -1  -2   34.70    3.90
  13  -1  -2   37.40    3.40
   1  13   2   29.90    4.80
  13  -1   2   34.10    3.20
 -13   1   2   36.30    4.00
  13  -3  -2   41.20    4.20
   3  13  -2   25.40    5.70
  13  -3  -2   39.20    3.40
 -13   3   2   37.30    4.20
   3  13   2   41.30    3.70
   3  13   2   27.90    5.70
   5  13  -2   19.30    3.10
   5  13  -2   13.30    5.10
   5  13   2   12.60    2.10
 -13   5   2   18.90    2.90
   5  13   2   14.10    4.70
   7  13  -2   44.00    4.40
   7  13   2   36.60    4.20
 -13   7   2   41.90    4.80
  11  13  -2    6.50    2.40
  11  13  -2   -0.20    5.80
  11  13   2   -3.40    4.80
  13  13  -2   10.90    2.90
  13  13  -2    3.70    6.00
  13  13   2   -3.70    5.00
  13  13   2    7.80    2.80
  14  12  -2    3.20    5.80
  14  12  -2    0.60    2.20
  14  12   2   -2.40    5.20
  14  12   2    0.00    2.40
  14  10  -2    1.90    2.20
  14  10  -2   -1.70    4.40
  14  10   2    1.80    2.20
  14  10   2   -2.00    4.30
  14   8  -2    1.50    1.90
  14   8  -2   -0.20    3.60
  -8  14   2    3.80    3.50
  14   8   2    2.00    2.00
  14   8   2    0.60    5.00
  14   6  -2    0.80    3.10
  14   6  -2    1.00    1.80
  14   6   2    1.70    1.80
  14   6   2   -1.00    4.00
  -6  14   2    3.30    3.90
  14   4  -2    5.00    2.60
  -4  14  -2   -6.30    4.30
  14   4  -2    2.10    1.70
 -14  -4   2    3.60    2.30
  -4  14   2   -0.60    4.20
  14   4   2    3.70    1.80
  14   2  -2   67.29    5.70
  14   2  -2   72.49    5.00
  14   2   2   73.59    5.00
 -14  -2   2   71.39    5.50
  14   0  -2    0.20    1.30
   0  14  -2    4.80    5.50
  14   0  -2    0.40    2.10
 -14   0   2    1.10    2.00
  14   0   2   -0.10    1.30
  14  -2  -2   74.39    4.80
  14  -2  -2   73.29    5.50
  14  -2   2   73.99    4.70
 -14   2   2   74.59    5.40
   2  14   2   68.49    8.00
   4  14  -2    0.70    4.80
  14  -4  -2    4.70    2.00
 -14   4   2    4.80    2.20
   4  14   2    3.20    1.70
   4  14   2    2.80    4.40
   6  14  -2   -6.30    5.20
   6  14  -2    2.50    2.20
   6  14   2    1.20    1.80
 -14   6   2    0.30    2.20
   6  14   2    0.20    4.80
   8  14  -2   -0.30    1.90
   8  14  -2   -4.20    5.80
   8  14   2   -1.90    5.00
   8  14   2    1.20    2.00
  10  14  -2    1.60    2.10
  10  14  -2   -5.40    5.80
  10  14   2   -3.90    5.20
  10  14   2    1.20    2.40
  12  14  -2    1.40    6.20
  12  14  -2   -0.50    2.20
  12  14   2   -3.00    5.30
  12  14   2    0.00    2.50
  15  11  -2    1.90    2.30
  15  11  -2    0.20    5.30
  15  11   2    1.60    2.40
  15  11   2   -3.40    4.90
  15   9  -2    5.70    4.30
  15   9   2   22.70    3.30
  15   7  -2   29.10    4.60
  -7  15   2   27.80    5.60
  15   7   2   22.00    3.10
  15   5  -2    7.10    2.10
  15   5  -2    1.80    2.90
  15   5   2    4.90    2.00
  -5  15   2   11.50    5.00
  15   3  -2   15.60    2.40
  15   3  -2   14.80    3.10
 -15  -3   2   22.80    4.20
  15   3   2   23.60    3.80
  -3  15   2   14.50    5.00
  15   1  -2   41.20    3.90
  15   1  -2   35.10    4.80
  15   1   2   41.10    3.90
 -15  -1   2   37.70    4.50
  15  -1  -2   40.70    4.60
  15  -1  -2   38.50    3.80
 -15   1   2   41.50    4.60
   1  15   2   27.80    5.40
  15  -1   2   37.30    3.60
  15  -3  -2   22.70    3.20
   3  15  -2    8.60    5.30
   3  15   2   16.80    5.10
 -15   3   2   22.80    4.10
   5  15  -2    0.00    5.50
   5  15   2    6.50    2.50
   5  15   2   -0.30    4.90
   7  15  -2    5.90    6.20
   7  15   2    7.90    5.50
   9  15  -2   -2.00    6.30
  11  15  -2    1.80    2.50
  11  15  -2   -3.40    6.40
  11  15   2   -3.80    5.60
  16   8  -2    1.10    2.20
  16   8  -2   -0.50    3.70
  -8  16   2    4.00    4.50
  16   8   2    1.50    2.20
  16   6  -2    1.20    2.00
  16   6  -2    2.70    3.40
  16   6   2   -1.60    1.90
  -6  16   2    0.10    4.40
  16   4  -2    1.70    2.80
  16   4  -2    0.50    1.90
  16   4   2   -0.70    1.70
  -4  16   2   -2.40    5.10
  -2  16  -2   -4.90    5.30
  16   2  -2    2.40    2.50
  16   2  -2    2.60    1.80
 -16  -2   2    2.20    2.40
  16   2   2    1.50    1.70
  -2  16   2    2.30    4.10
   0  16  -2   -0.80    5.60
  16   0  -2    1.10    3.60
  16   0  -2    1.20    1.50
   0  16   2    1.30    4.70
 -16   0   2    0.70    2.20
  16   0   2    0.80    1.50
   2  16  -2    0.00    5.00
  16  -2  -2    1.10    1.50
 -16   2   2    2.40    2.30
   2  16   2    5.80    5.20
   4  16  -2   -1.40    5.60
   4  16   2    0.10    5.00
   6  16  -2   -0.30    6.20
   6  16   2    0.50    5.40
   8  16  -2   -7.10    6.10
   8  16   2   -2.90    5.50
   8  16   2    0.60    2.20
  17   7  -2    2.80    3.70
  17   7  -2    4.30    2.40
  17   7   2    3.20    2.30
  -7  17   2    2.10    4.00
  17   5  -2    9.30    2.40
  -5  17   2    7.20    5.00
  17   3  -2    0.20    2.70
  17   3  -2    1.20    1.90
  -3  17  -2   -2.30    6.90
  17   3   2    2.50    1.90
  -3  17   2    1.30    4.20
 -17  -3   2    2.40    2.60
  17   1  -2    7.10    2.00
  -1  17  -2   -4.30    5.70
 -17  -1   2   11.60    3.00
  17   1   2    8.80    2.10
  -1  17   2    4.40    4.80
   1  17  -2    1.70    5.20
   1  17   2    4.00    5.10
   3  17  -2   -3.50    5.50
   3  17   2    3.80    5.50
   5  17  -2    0.70    6.40
   5  17   2   -0.50    5.40
   7  17  -2    2.10    6.90
   7  17   2    0.50    5.90
  18   4  -2    0.20    2.00
  18   4   2    0.60    2.10
  -4  18   2    0.70    5.00
  18   2  -2   -0.80    1.80
  -2  18  -2   -8.30    5.70
  -2  18   2   -2.70    4.50
  18   2   2   -0.10    1.80
 -18  -2   2   -0.70    2.40
  18   0  -2    5.10    2.00
   0  18  -2    0.40    6.50
   0  18   2    1.30    5.10
   2  18  -2   -4.10    5.60
   2  18   2   -0.90    5.50
   4  18  -2    6.80    6.90
   4  18   2    0.50    6.10
   0   1   3 4534.75  210.78
   0  -1   3 4958.90  204.38
   1   0   3 4619.44  207.18
   0   1   3 4799.82  211.38
  -1   0   3 4939.91  214.68
   1   0   3 4614.14  201.08
   2   1  -3   95.99    4.80
  -1   2  -3   88.99    4.20
  -1   2   3   94.49    4.60
  -1   2   3   90.99    4.70
   1  -2   3   97.09    4.10
   2   1   3   87.19    4.40
  -2  -1   3   85.69    4.50
   1   2  -3   90.59    4.50
   2  -1   3  100.39    4.30
   1   2   3   93.79    4.90
  -1  -2   3   85.69    4.40
  -2   1   3   92.99    4.70
   1   2   3   87.19    4.40
   3   2  -3   35.40    3.00
  -2   3  -3   39.50    2.40
  -2   3   3   35.50    3.00
  -3  -2   3   46.20    3.00
   3   2   3   43.70    2.70
   3   2   3   44.50    3.10
   0   3  -3   16.10    2.20
  -3   0   3   15.30    2.20
   3   0   3   14.70    1.70
   0   3   3   12.20    2.20
   0   3   3   17.70    2.00
   2   3  -3   36.10    3.00
   3  -2   3   36.70    2.20
  -2  -3   3   43.10    2.80
   2   3   3   44.00    3.50
  -3   2   3   36.00    2.90
   2   3   3   41.10    2.70
   4   3  -3   40.00    3.20
   4   3   3   48.80    3.30
   4   3   3   44.70    2.90
  -3   4   3   43.40    3.30
  -4  -3   3   46.10    3.20
  -1   4  -3  102.29    5.00
   4   1  -3  101.69    5.50
   4   1   3   97.39    4.90
   4   1   3  109.39    5.00
  -4  -1   3  106.79    5.20
  -1   4   3  102.29    5.00
  -1   4   3  105.59    5.60
   1   4  -3  115.59    5.60
   4  -1   3  104.79    5.00
   1   4   3  110.49    5.30
   1   4   3  117.59    6.00
  -4   1   3   99.89    5.40
   3   4  -3   40.40    3.20
  -4   3   3   40.90    3.20
   3   4   3   42.10    2.80
   4  -3   3   39.30    2.20
   3   4   3   44.70    3.70
  -3  -4   3   42.10    3.00
   5   4  -3   51.59    4.00
  -4   5   3   51.89    4.00
  -5  -4   3   59.29    3.80
   5   4   3   57.49    3.50
   5   4   3   66.89    4.10
   5   2  -3   89.49    4.90
  -5  -2   3   92.39    4.90
  -2   5   3   89.89    4.50
   5   2   3   91.39    4.50
  -2   5   3   79.79    5.10
   5   2   3   95.59    4.70
   0   5  -3   32.20    2.90
   5   0   3   31.50    2.20
   0   5   3   33.70    3.70
   0   5   3   31.10    2.50
   5   0   3   24.70    2.10
  -5   0   3   32.40    2.80
   2   5  -3  101.69    5.60
  -5   2  -3   94.59    4.20
   2   5   3  100.09    5.70
   5  -2   3   92.69    4.50
   2   5   3   97.29    4.80
  -5   2   3   92.29    5.20
  -5   4  -3   51.49    2.60
   4   5  -3   55.49    4.20
   4   5  -3   50.29    3.20
   4   5   3   63.59    4.40
   5  -4   3   51.89    2.70
  -5   4   3   50.99    3.70
   4   5   3   58.09    3.40
   6   5  -3   55.29    4.50
   6   5  -3   50.49    3.50
   6   5   3   61.49    4.70
  -6  -5   3   49.50    3.80
  -5   6   3   51.79    4.10
   6   5   3   53.89    3.60
   6   3  -3  255.37   11.20
  -6  -3   3  231.58   11.10
  -3   6   3  246.58   11.40
   6   3   3  236.48   10.80
   6   3   3  259.97   11.10
  -1   6  -3  179.38    7.20
   6   1  -3  171.68    8.10
   6   1   3  158.88    7.60
  -6  -1   3  167.98    8.10
  -1   6   3  162.68    8.40
   6   1   3  175.08    7.70
  -1   6   3  172.08    7.70
   1   6  -3  179.88    7.80
   1   6  -3  186.68    8.50
   6  -1   3  156.68    7.60
   1   6   3  183.88    8.90
   6  -1   3  175.18    7.80
   1   6   3  180.38    8.10
  -6   1   3  180.18    8.40
  -6   3  -3  227.58   11.20
   3   6  -3  293.27   12.40
   3   6  -3  275.17   11.70
   3   6   3  267.87   12.50
  -6   3   3  272.57   12.20
   6  -3   3  282.37   11.40
   6  -3   3  302.87   11.20
   3   6   3  232.88   11.70
   5   6  -3   55.99    3.50
   5   6  -3   58.39    4.70
  -6   5  -3   46.90    2.80
   5   6   3   51.89    3.60
  -6   5   3   51.79    3.90
   5   6   3   58.79    5.00
   6  -5   3   54.19    2.70
   7   6  -3   89.59    5.00
   7   6  -3   88.49    6.10
  -6   7  -3   75.49    4.50
   7   6   3   85.99    5.00
   7   6   3   86.79    6.20
  -6   7   3   87.59    5.40
   7   4  -3   44.90    3.20
   7   4  -3   45.40    3.90
  -7  -4   3   41.50    3.50
   7   4   3   41.10    3.30
   7   4   3   46.50    4.20
  -4   7   3   47.10    4.10
   7   2  -3  438.06   19.80
  -2   7   3  452.05   20.00
   7   2   3  484.65   19.60
  -7  -2   3  467.15   19.90
   7   2   3  478.75   19.60
  -2   7   3  444.16   19.30
   7   0  -3   62.49    4.40
   0   7  -3   58.49    3.00
   0   7  -3   64.49    5.00
   7   0   3   57.09    3.40
   7   0   3   50.89    3.20
   0   7   3   67.79    3.80
  -7   0   3   57.59    3.90
   0   7   3   49.20    4.70
   2   7  -3  472.95   19.70
  -7   2  -3  484.75   19.50
   2   7  -3  508.15   20.50
   2   7   3  501.85   20.50
  -7   2   3  453.85   20.20
   2   7   3  466.55   19.80
   7  -2   3  410.36   19.30
   7  -2   3  461.65   19.60
   4   7  -3   49.20    3.20
   4   7  -3   50.79    4.20
  -7   4  -3   41.70    2.50
   4   7   3   45.90    5.00
   7  -4   3   48.90    2.70
  -7   4   3   47.60    3.90
   4   7   3   43.70    3.30
  -7   6  -3   78.99    4.20
  -7   6  -3   77.69    4.20
   6   7  -3   87.89    4.80
   6   7   3   84.19    4.90
   6   7   3   88.79    6.40
  -7   6   3   85.89    5.40
   8   7  -3  117.29    6.10
   8   7   3  106.69    6.10
  -7   8   3  116.69    6.60
   8   7   3   89.19    7.40
   8   5  -3    9.40    2.40
   8   5  -3    7.50    1.50
  -8  -5   3   11.10    2.20
   8   5   3   11.70    1.70
  -5   8   3   12.90    2.80
   8   5   3   15.80    3.50
   8   3  -3   39.50    3.70
   8   3  -3   37.20    3.00
   8   3   3   35.30    3.80
  -8  -3   3   33.90    3.30
  -3   8   3   43.70    3.00
   8   3   3   35.10    3.10
  -1   8  -3  114.39    5.30
   8   1  -3  128.59    6.50
  -1   8   3  128.89    6.00
   8   1   3  116.89    5.90
   8   1   3  122.39    6.00
  -8  -1   3  119.99    6.50
   1   8  -3  147.79    7.80
  -8   1  -3  125.09    6.10
   1   8  -3  131.79    6.00
   8  -1   3  136.49    6.20
  -8   1   3  132.39    6.80
   8  -1   3  126.59    6.10
   1   8   3  130.19    6.50
   1   8   3  126.99    7.40
  -8   3  -3   33.20    2.40
   3   8  -3   44.50    4.90
   3   8  -3   43.60    2.90
   8  -3   3   40.60    2.60
   3   8   3   31.80    4.40
   8  -3   3   40.40    2.30
   3   8   3   32.60    3.00
  -8   3   3   40.80    3.60
   5   8  -3   13.10    2.90
   5   8  -3   10.40    1.60
   5   8   3   11.60    1.70
   5   8   3   17.90    4.00
  -8   5   3   12.60    2.50
   7   8  -3  109.89    7.40
   7   8  -3  120.29    6.30
  -8   7   3  119.39    7.00
   7   8   3  107.29    6.30
   7   8   3  108.59    7.80
   9   8  -3   13.10    3.60
   9   8  -3   22.60    3.40
   9   8   3   19.60    4.80
   9   8   3   23.40    3.60
  -8   9   3   19.80    3.90
   9   6  -3   62.39    6.00
   9   6  -3   75.69    4.80
   9   6   3   64.69    6.20
  -6   9   3   78.39    5.60
   9   6   3   78.49    5.00
   9   4  -3  112.89    6.00
   9   4  -3  111.79    6.60
  -9  -4   3  104.39    6.30
   9   4   3  110.89    6.00
   9   4   3  108.19    6.80
   9   2  -3   66.69    4.60
   9   2  -3   64.49    4.10
  -9  -2   3   65.19    4.60
  -2   9   3   67.89    4.10
   9   2   3   63.89    4.70
   9   2   3   69.19    4.10
   0   9  -3   15.30    1.70
   9   0  -3   18.60    3.20
   0   9  -3    9.30    3.30
   0   9   3   16.00    2.80
   9   0   3   15.20    2.20
   0   9   3   19.60    3.50
  -9   0   3   16.90    2.80
   2   9  -3   70.89    3.90
  -9   2  -3   69.99    3.90
   2   9  -3   67.49    6.20
   2   9   3   67.79    4.30
   9  -2   3   78.39    4.20
   9  -2   3   68.69    3.90
  -9   2   3   68.59    4.70
   2   9   3   78.89    5.80
   4   9  -3  120.59    5.90
   4   9  -3  106.49    7.80
   9  -4   3  118.49    5.50
   4   9   3  105.59    5.90
   4   9   3  113.19    7.10
  -9   4   3  117.89    6.50
   6   9  -3   79.69    4.90
   6   9  -3   66.59    6.40
   6   9   3   75.99    4.90
   6   9   3   72.49    6.70
  -9   6   3   82.29    5.60
   8   9  -3   14.10    3.60
   8   9  -3   19.20    3.50
  -9   8   3   19.60    3.20
   8   9   3   22.40    3.60
   8   9   3   22.40    4.80
  10   9  -3   15.90    2.40
  10   9  -3    8.30    3.80
  -9  10   3   20.30    3.20
  10   9   3    8.60    4.80
  10   9   3   17.60    2.50
  10   7  -3    5.70    1.70
  10   7  -3    3.30    3.10
  -7  10   3    6.50    3.00
  10   7   3    3.40    1.70
  10   7   3    0.20    4.00
  10   5  -3   79.89    5.10
  10   5  -3   70.69    5.80
 -10  -5   3   81.29    5.50
  10   5   3   75.79    6.30
  -5  10   3   82.29    6.30
  10   5   3   83.99    5.20
  10   3  -3  127.39    7.40
  10   3  -3  127.49    6.90
  10   3   3  126.59    7.40
  -3  10   3  139.19    6.70
  10   3   3  139.69    7.00
 -10  -3   3  138.19    7.40
  10   1  -3   29.20    3.10
  10   1  -3   32.30    3.70
  -1  10   3   30.80    4.40
  -1  10   3   35.30    3.50
 -10  -1   3   33.90    3.70
  10   1   3   35.50    3.10
  10   1   3   29.50    3.50
   1  10  -3   28.50    5.30
  10  -1  -3   33.80    4.00
   1  10  -3   31.50    2.50
 -10   1  -3   34.40    2.90
 -10   1   3   31.10    3.60
   1  10   3   32.90    5.40
   1  10   3   39.50    3.50
  10  -1   3   34.90    2.80
   3  10  -3  107.19    8.60
   3  10  -3  134.69    6.50
   3  10   3  139.99    6.80
   3  10   3  145.09    8.10
  10  -3   3  133.49    6.40
   5  10  -3   64.79    7.50
   5  10  -3   88.09    5.00
 -10   5   3   88.69    5.70
   5  10   3   82.89    5.10
   5  10   3   81.59    6.50
   7  10  -3    5.60    3.80
   7  10  -3    5.80    1.80
   7  10   3    2.90    3.80
   7  10   3    3.00    1.70
 -10   7   3    8.20    2.70
   9  10  -3   17.00    2.50
   9  10   3   21.20    3.80
   9  10   3   12.80    5.10
 -10   9   3   19.60    3.40
  11  10  -3   34.90    4.50
 -10  11   3   32.30    5.00
  11  10   3   31.10    4.50
  11   8  -3   39.00    4.30
  -8  11   3   40.00    4.70
  11   8   3   39.20    4.40
  11   6  -3    2.30    2.90
  11   6  -3    2.70    1.60
  11   6   3   -2.00    3.60
  11   6   3    1.80    1.60
  -6  11   3    0.70    3.10
  11   4  -3    9.40    2.60
  11   4  -3    7.60    1.70
 -11  -4   3   12.70    2.60
  -4  11   3    1.70    3.60
  11   4   3    5.60    3.30
  11   4   3    9.70    1.90
  11   2  -3   49.00    3.90
  11   2  -3   48.30    4.30
  11   2   3   44.10    4.50
  -2  11   3   52.09    4.10
  11   2   3   49.99    3.80
 -11  -2   3   48.30    4.30
  11   0  -3   85.79    5.80
  11   0  -3   90.59    5.30
   0  11   3  102.19    5.70
   0  11   3   95.29    7.40
  11   0   3   91.79    5.20
 -11   0   3   91.09    5.90
   2  11  -3   51.79    3.40
  11  -2  -3   52.99    4.80
   2  11  -3   39.60    6.40
   2  11   3   52.99    4.00
   2  11   3   50.09    5.70
  11  -2   3   49.00    3.50
 -11   2   3   53.29    4.50
   4  11  -3    8.50    1.60
   4  11  -3    5.40    4.60
 -11   4   3    9.00    2.50
   4  11   3   11.40    1.90
   6  11  -3   -0.20    3.90
   6  11  -3    2.10    1.50
 -11   6   3    5.30    2.40
   6  11   3    3.20    1.60
   6  11   3    4.90    4.00
   8  11  -3   45.00    4.40
   8  11   3   38.20    4.40
 -11   8   3   42.90    4.90
  10  11  -3   34.10    4.40
  10  11   3   29.00    4.50
 -11  10   3   34.40    5.10
  12  11  -3   -2.10    4.90
  12  11  -3    3.90    2.20
  12  11   3    4.10    2.30
  12  11   3   -0.90    4.30
 -11  12   3    7.30    3.60
  12   9  -3   26.00    4.50
  -9  12   3   34.00    4.90
  12   9   3   32.70    4.70
  12   7  -3    6.20    3.60
  12   7  -3   11.30    2.10
  12   7   3   13.70    2.30
  12   7   3    3.00    4.50
  -7  12   3   18.90    3.80
  12   5  -3   23.70    3.40
  12   5  -3   16.00    3.40
  12   5   3   24.30    3.70
 -12  -5   3   21.70    4.00
  -5  12   3   28.40    4.70
  12   3  -3   58.59    4.60
  12   3  -3   62.19    5.40
  -3  12   3   52.99    6.30
 -12  -3   3   67.29    5.20
  12   3   3   68.39    4.60
  12   1  -3   41.00    3.60
  12   1  -3   43.90    4.30
 -12  -1   3   32.80    4.10
  -1  12   3   41.70    5.60
  12   1   3   34.50    3.50
  12  -1  -3   38.10    3.40
  12  -1  -3   34.90    4.20
   1  12  -3   28.50    5.90
   1  12   3   38.60    4.20
   1  12   3   32.70    6.10
  12  -1   3   40.90    3.40
 -12   1   3   40.80    4.20
  12  -3  -3   71.79    4.50
  12  -3  -3   67.49    5.50
   3  12  -3   49.50    7.50
   3  12   3   74.49    6.70
   3  12   3   74.89    4.80
 -12   3   3   62.49    5.10
  12  -3   3   58.19    4.50
   5  12  -3   20.70    3.20
   5  12   3   22.60    4.70
 -12   5   3   19.90    4.00
   5  12   3   21.40    3.40
   7  12  -3   16.40    2.40
   7  12  -3    4.20    4.60
 -12   7   3   18.40    3.10
   7  12   3   13.70    4.80
   7  12   3   13.20    2.30
   9  12  -3   35.10    4.70
   9  12   3   31.40    4.60
 -12   9   3   35.40    5.40
  11  12  -3    4.50    2.30
  11  12  -3   -1.30    5.60
  11  12   3   -4.00    4.30
 -12  11   3    5.10    3.30
  11  12   3    4.40    2.40
  13  12  -3   -0.80    5.70
  13  12  -3    1.50    2.30
  13  12   3    2.20    2.50
  13  12   3   -5.70    4.40
  13  10  -3   28.80    4.50
  13  10   3   19.90    3.10
 -10  13   3   28.00    4.50
  13   8  -3   24.10    4.10
  -8  13   3   23.30    4.10
  13   8   3   21.00    3.00
  13   6  -3   12.90    2.30
  13   6   3   14.90    2.40
  -6  13   3   17.40    4.10
  13   4  -3   10.70    2.90
  13   4  -3    9.70    2.00
  -4  13   3    8.30    4.60
  13   4   3    7.20    1.90
 -13  -4   3    7.80    2.50
  13   2  -3   13.50    2.10
  13   2  -3   14.60    2.90
  -2  13   3   13.30    4.30
 -13  -2   3   16.10    2.80
  13   2   3   12.30    2.00
  13   0  -3   10.90    1.90
  13   0  -3   12.10    2.70
   0  13  -3    3.00    4.50
   0  13   3    6.70    4.00
 -13   0   3   13.00    2.60
  13   0   3    8.40    1.70
   2  13  -3    8.60    5.10
  13  -2  -3   15.60    3.10
  13  -2  -3   17.20    3.00
   2  13   3   16.00    2.30
   2  13   3   18.70    4.50
  13  -2   3   15.50    2.60
 -13   2   3   19.10    3.70
  13  -4  -3    9.00    1.70
  13  -4  -3   11.30    3.10
   4  13  -3    8.50    5.40
   4  13   3   14.90    4.80
   4  13   3   10.50    2.00
 -13   4   3   13.40    2.70
   6  13  -3   12.70    2.10
   6  13   3   15.30    2.30
 -13   6   3   17.10    3.20
   6  13   3   14.30    4.80
   8  13  -3   25.60    4.20
   8  13   3   20.90    2.90
 -13   8   3   23.20    4.60
  10  13   3    1.30    4.70
  10  13   3   20.20    3.00
  12  13  -3   -3.60    5.80
  12  13  -3    1.50    2.20
  12  13   3   -1.90    4.80
  12  13   3    0.60    2.50
  14  11  -3    2.10    2.30
  14  11  -3   -2.90    5.10
  14  11   3   -5.20    4.50
  14  11   3    1.60    2.30
  14   9  -3    8.10    2.50
  14   9  -3   -0.10    4.20
  14   9   3   -2.00    5.30
  -9  14   3    7.80    3.60
  14   9   3    4.10    2.30
  14   7  -3   17.40    2.80
  14   7   3   17.60    2.80
  -7  14   3   26.70    4.60
  14   5  -3   10.20    2.20
  14   5  -3    8.70    3.30
  14   5   3   12.50    2.40
 -14  -5   3   15.40    3.10
  -5  14   3   18.20    4.60
  14   3  -3   33.90    4.90
  14   3  -3   35.70    3.90
  14   3   3   34.30    4.00
 -14  -3   3   29.30    4.50
  14   1  -3   30.20    4.40
  14   1  -3   29.60    3.70
  14   1   3   25.90    3.40
  -1  14   3   20.30    4.90
 -14  -1   3   27.80    4.20
  14  -1  -3   26.70    4.10
  14  -1  -3   28.90    3.50
   1  14  -3   21.40    5.90
  14  -1   3   32.90    3.30
 -14   1   3   32.30    4.20
   1  14   3   19.20    5.00
  14  -3  -3   34.80    4.70
   3  14  -3   21.50    6.20
  14  -3  -3   37.40    3.80
   3  14   3   35.70    5.70
   3  14   3   40.50    4.50
 -14   3   3   37.80    4.70
  14  -5  -3   12.90    3.50
   5  14  -3    3.80    5.20
   5  14   3   13.10    2.30
   5  14   3   10.80    4.70
 -14   5   3   16.30    3.00
   7  14  -3   17.50    2.60
   7  14   3    4.80    5.00
   7  14   3   15.20    2.50
   9  14  -3   -2.70    6.10
   9  14   3    4.90    2.30
   9  14   3    0.00    4.90
  11  14  -3    1.00    2.20
  11  14  -3   -0.90    6.20
  11  14   3   -0.90    2.30
  11  14   3   -3.80    4.80
  15  10  -3    7.30    2.60
  15  10  -3    0.90    4.70
  15  10   3    4.50    2.60
  15  10   3   -2.90    4.70
  15   8  -3   10.00    2.50
  15   8  -3    3.80    4.00
  -8  15   3   12.60    4.00
  15   8   3   10.40    2.60
  15   6  -3    5.40    3.70
  15   6  -3   13.60    2.60
  -6  15   3   22.50    4.90
  15   6   3   15.10    2.60
  15   4  -3    5.50    2.00
  15   4  -3    6.70    2.90
  -4  15   3   11.90    4.80
 -15  -4   3   10.10    2.90
  15   4   3    8.30    2.20
  15   2  -3   10.90    2.20
  15   2  -3   16.10    3.20
  -2  15   3    7.60    4.50
  15   2   3   14.10    2.20
 -15  -2   3   15.80    3.10
  15   0  -3    5.90    2.60
   0  15  -3   -2.70    5.20
  15   0  -3    4.20    1.80
  15   0   3    4.10    1.70
   0  15   3    1.30    4.50
 -15   0   3    5.00    2.50
  15  -2  -3   17.90    3.40
  15  -2  -3   20.20    3.40
 -15   2   3   16.90    3.10
   2  15   3   11.70    4.80
  15  -4  -3   12.10    4.70
   4  15  -3   -4.40    5.00
   4  15   3    7.30    4.90
 -15   4   3    7.10    2.60
   6  15  -3   -1.20    5.90
   6  15   3    6.50    5.20
   8  15  -3   -3.80    6.20
   8  15   3   10.90    2.60
   8  15   3    4.00    5.30
  10  15  -3    8.00    2.60
  10  15  -3   -6.40    6.20
  10  15   3    7.60    2.70
  10  15   3   -1.90    5.40
  16   9  -3    2.30    4.40
  16   9  -3   11.00    2.70
  16   9   3   11.30    2.90
  -9  16   3   23.70    7.10
  16   7  -3    1.00    3.70
  16   7  -3    2.00    2.10
  16   7   3    3.80    2.30
  -7  16   3    8.80    4.40
  16   5  -3    0.90    3.10
  16   5  -3   -0.30    2.00
  16   5   3    0.80    2.00
  -5  16   3    2.40    4.90
  16   3  -3   11.20    3.10
  16   3  -3   14.80    2.60
  16   3   3   12.40    2.40
  -3  16   3    7.50    4.50
 -16  -3   3   16.20    3.20
  16   1  -3   23.30    3.90
  16   1  -3   20.40    3.50
  -1  16   3   11.50    4.90
 -16  -1   3   25.00    4.60
  16   1   3   24.80    3.70
  16  -1  -3   24.70    4.50
  16  -1  -3   29.60    3.90
 -16   1   3   23.20    4.60
   3  16  -3    5.30    5.50
  16  -3  -3   15.00    2.40
   3  16   3   12.90    5.40
 -16   3   3   19.10    3.30
   5  16  -3   -0.90    5.90
   5  16   3   -1.70    5.10
   7  16  -3   -3.00    6.50
   7  16   3   -3.30    5.20
   7  16   3    0.30    2.20
   9  16  -3   -3.70    6.90
   9  16   3    3.70    5.90
  17   6  -3   -1.10    2.00
  17   6  -3   -2.40    3.50
  -6  17   3    2.60    4.80
  17   6   3   -1.40    2.10
  17   4  -3    2.10    3.10
  17   4  -3    7.60    2.40
  -4  17   3   12.00    5.20
  17   4   3    6.20    2.20
  17   2  -3    5.20    2.10
  17   2  -3    4.00    2.80
  17   2   3    3.40    2.00
 -17  -2   3    4.80    2.70
  -2  17   3    5.60    4.70
  17   0  -3    6.00    2.00
   0  17  -3    1.60    6.40
 -17   0   3    7.40    2.90
  17   0   3    5.50    2.50
   0  17   3    3.30    5.00
  17  -2  -3    4.40    1.90
   2  17  -3    2.50    5.50
   2  17   3    5.20    5.30
 -17   2   3    4.80    2.70
   4  17  -3   -2.40    6.00
   4  17   3    9.30    5.80
   6  17  -3    2.20    7.00
   6  17   3   -1.20    5.60
  18   3  -3    3.20    2.20
  18   3  -3    1.50    3.00
  18   3   3    1.40    2.00
  -3  18   3    0.80    4.80
 -18  -3   3    0.30    2.70
  -1  18  -3   -5.40    7.10
  -1  18   3   -1.90    5.00
  18   1   3    1.00    1.90
 -18  -1   3    2.50    2.70
  18  -1  -3    4.40    2.00
   1  18  -3    2.60    5.90
   1  18   3   -1.10    5.20
   3  18  -3    1.10    6.70
   3  18   3   -1.50    5.70
   0   0   4 9626.94  421.26
   0   0   4 9999.00  417.16
   1  -1   4    0.10    0.90
  -1  -1   4   -0.90    1.10
   1   1   4   -0.20    1.30
  -1   1   4   -0.30    1.20
   0   2  -4   66.39    3.60
   0  -2   4   67.49    3.50
   0   2   4   70.69    3.90
   2   0   4   65.39    3.30
   0   2   4   66.59    3.90
  -2   0   4   66.99    3.80
   2   0   4   70.29    3.60
  -2   2  -4  488.55   19.50
   2   2  -4  448.26   20.00
   2  -2   4  455.05   19.60
  -2   2   4  458.55   20.10
  -2  -2   4  491.55   20.00
   2  -2   4  475.05   19.40
   2   2   4  509.85   19.90
   3   1  -4  168.38    8.00
  -1   3  -4  177.68    7.30
   3   1   4  164.28    7.40
   1  -3   4  165.58    7.20
  -3  -1   4  159.78    7.70
  -1   3   4  157.08    7.50
  -1   3   4  165.28    7.80
   1   3  -4  166.58    7.70
   1   3   4  167.48    7.60
  -1  -3   4  162.48    7.50
  -3   1   4  164.68    7.80
   1   3   4  173.58    7.90
   3  -1   4  170.48    7.40
   3   3  -4    0.20    1.30
  -3  -3   4    0.60    1.20
   3   3   4    1.20    1.80
   3   3   4   -0.30    0.90
  -3   3   4   -0.50    1.50
  -2   4  -4   95.09    5.10
   4   2  -4  110.69    5.70
   4   2   4  114.49    5.40
  -4  -2   4  114.99    5.70
  -2   4   4  115.99    5.90
   0   4  -4   42.10    3.20
   0   4   4   38.20    3.60
   0   4   4   38.50    2.90
  -4   0   4   37.00    3.10
   4   0   4   37.60    2.60
   2   4  -4  121.19    6.10
   4  -2   4  123.29    5.50
   2   4   4  124.49    6.40
  -2  -4   4  111.69    5.80
  -4   2   4  119.89    6.20
   2   4   4  116.19    5.80
   4   4  -4  249.78   11.40
  -4   4   4  246.98   11.40
   4   4   4  240.18   11.00
  -4  -4   4  242.38   11.20
   4   4   4  257.67   11.30
   4  -4   4  258.87   10.50
   5   3  -4   60.59    4.10
  -5  -3   4   60.19    3.90
   5   3   4   59.09    3.70
  -3   5   4   63.09    4.30
   5   3   4   63.09    4.10
   5   1  -4   14.50    3.00
  -1   5  -4   13.10    2.30
  -1   5   4   15.40    2.50
   5   1   4   15.00    2.10
  -5  -1   4   13.30    2.40
  -1   5   4   15.40    3.00
   1   5  -4   16.90    3.10
   1   5   4   15.50    2.80
   1   5   4   14.30    2.20
   5  -1   4   14.10    1.80
  -5   1   4   13.60    2.40
   3   5  -4   72.29    4.70
  -5   3   4   62.19    4.30
   5  -3   4   66.49    3.40
   3   5   4   64.79    4.00
   3   5   4   68.29    4.80
  -3  -5   4   61.19    4.00
   5   5  -4   -0.70    1.70
  -5   5  -4   -0.40    0.90
   5  -5   4   -0.10    0.70
   5   5   4    0.40    1.10
  -5  -5   4   -0.10    1.40
   5   5   4   -2.20    2.70
  -5   5   4    0.70    1.70
   6   4  -4  241.58   11.00
  -4   6   4  233.28   11.00
   6   4   4  241.28   11.00
  -6  -4   4  227.78   10.90
   6   4   4  227.88   10.60
   6   2  -4  130.79    6.50
   6   2   4  120.29    6.00
  -6  -2   4  117.39    6.40
  -2   6   4  122.59    6.80
  -2   6   4  124.39    6.10
   0   6  -4   56.59    3.90
   6   0   4   55.69    3.30
  -6   0   4   57.69    3.90
   2   6  -4  155.98    7.40
  -6   2   4  141.29    7.10
   6  -2   4  147.29    6.40
   2   6   4  130.79    6.90
   2   6   4  119.19    7.80
   4   6  -4  249.88   11.60
   4   6  -4  233.78   10.70
  -6   4   4  235.58   11.20
   4   6   4  251.17   11.50
   6  -4   4  255.07   10.30
   4   6   4  224.18   10.80
   6   6  -4  263.17   12.90
   6   6  -4  264.57   12.20
  -6   6   4  273.67   12.70
   6   6   4  268.97   12.30
   6   6   4  298.67   13.10
   7   5  -4    5.40    1.40
   7   5  -4    5.90    2.10
   7   5   4    5.80    1.50
   7   5   4    7.50    3.00
  -5   7   4    7.30    2.20
  -7  -5   4    6.50    1.90
   7   3  -4   53.19    4.00
  -3   7   4   53.69    4.60
   7   3   4   58.29    3.70
  -7  -3   4   53.59    4.00
  -1   7  -4   37.80    4.30
   7   1  -4   49.80    4.20
  -1   7  -4   53.09    2.60
  -7  -1   4   48.90    3.70
  -1   7   4   48.50    4.20
  -1   7   4   53.59    3.70
   7   1   4   51.89    3.30
   1   7  -4   56.49    4.80
   1   7  -4   53.89    3.10
   7  -1   4   54.39    3.30
  -7   1   4   51.69    3.90
   1   7   4   57.19    5.00
   1   7   4   59.09    3.90
   3   7  -4   66.69    4.80
   3   7  -4   59.09    3.60
   3   7   4   61.19    5.20
   7  -3   4   60.59    3.40
   3   7   4   57.79    3.90
  -7   3   4   56.69    4.40
   5   7  -4    6.00    1.40
   5   7  -4    5.40    2.70
   5   7   4    6.90    3.10
   7  -5   4    4.30    1.40
   5   7   4    5.70    1.40
  -7   5   4    7.20    2.20
   7   7  -4   -0.10    1.30
   7   7  -4    1.00    2.70
   7   7   4    0.90    3.80
  -7   7   4   -0.90    1.90
   7   7   4    0.30    1.40
   8   6  -4    6.80    1.70
   8   6  -4    9.70    2.90
  -6   8   4   10.30    2.70
  -8  -6   4   11.10    2.30
   8   6   4   10.80    3.80
   8   6   4    8.80    1.80
   8   4  -4   19.30    2.80
   8   4  -4   20.90    3.50
  -4   8   4   22.90    3.80
   8   4   4   20.20    3.90
   8   4   4   20.80    2.90
  -8  -4   4   20.30    3.10
   8   2  -4  133.09    7.00
  -2   8   4  139.39    6.50
   8   2   4  115.29    6.80
  -8  -2   4  130.19    7.00
  -2   8   4  121.09    7.50
   8   2   4  137.79    6.50
   0   8  -4   22.10    1.90
   8   0  -4   22.80    3.80
   0   8  -4   14.90    3.40
   8   0   4   22.50    2.30
   0   8   4   25.50    4.50
   0   8   4   22.80    2.90
  -8   0   4   19.90    3.00
   2   8  -4  146.29    6.80
   2   8  -4  147.69    8.20
   2   8   4  137.39    7.10
  -8   2   4  144.19    7.60
   8  -2   4  149.59    6.80
   2   8   4  147.79    8.30
   4   8  -4   18.60    3.70
   4   8  -4   21.60    2.60
   8  -4   4   21.40    2.20
   4   8   4   22.20    2.90
   4   8   4   25.20    4.20
  -8   4   4   22.00    3.60
   6   8  -4    8.30    1.70
   6   8  -4    9.10    2.90
  -8   6   4   10.40    2.60
   6   8   4   14.80    4.20
   6   8   4    8.60    1.80
   8   8  -4   22.20    3.30
   8   8   4   21.00    3.60
   8   8   4   14.80    4.60
  -8   8   4   22.00    4.40
   9   7  -4   16.40    3.80
   9   7  -4   20.70    3.30
   9   7   4   26.40    3.60
  -7   9   4   22.90    4.10
   9   7   4   24.80    5.10
   9   5  -4    7.90    2.50
   9   5  -4    6.60    1.60
   9   5   4    8.20    1.80
  -9  -5   4    8.00    2.20
   9   5   4    5.70    3.50
  -5   9   4   12.40    2.90
   9   3  -4   22.00    2.90
   9   3  -4   25.60    3.70
   9   3   4   21.70    3.00
  -9  -3   4   22.00    3.20
  -3   9   4   25.30    3.70
  -3   9   4   20.80    3.10
  -1   9  -4   -0.70    3.00
   9   1  -4   -0.30    1.80
  -1   9   4    2.00    2.60
  -1   9   4    0.30    1.40
   9   1   4   -2.40    2.20
   9   1   4    0.50    1.10
  -9  -1   4    0.70    1.70
   1   9  -4    2.30    3.50
   1   9  -4    0.50    0.90
   9  -1  -4    1.40    2.50
   1   9   4    2.50    3.10
   1   9   4    1.30    1.40
  -9   1   4    0.90    1.70
   9  -1   4    0.00    1.00
   3   9  -4   27.20    5.30
   3   9  -4   24.10    2.70
   3   9   4   24.70    3.10
   3   9   4   26.00    4.90
  -9   3   4   24.20    3.60
   9  -3   4   24.60    2.50
   5   9  -4    8.60    1.70
   5   9  -4   10.80    3.20
  -9   5   4   11.20    2.70
   5   9   4    6.70    1.70
   5   9   4    9.60    3.70
   7   9  -4   24.50    3.50
   7   9  -4   20.60    3.90
   7   9   4   25.00    3.70
  -9   7   4   27.10    4.40
   7   9   4   24.10    4.90
   9   9  -4   -0.10    3.40
   9   9  -4   -0.80    1.50
   9   9   4    1.00    4.60
   9   9   4   -0.40    1.70
  -9   9   4    0.90    2.60
  10   8  -4    0.30    3.40
  10   8  -4    0.60    1.60
  -8  10   4    2.20    2.50
  10   8   4   -3.20    4.10
  10   8   4    0.10    1.70
  10   6  -4   36.80    5.20
  10   6  -4   43.90    4.20
 -10  -6   4   52.39    4.80
  10   6   4   45.40    5.60
  -6  10   4   49.90    5.20
  10   6   4   53.09    4.40
  10   4  -4  222.38   10.30
  10   4  -4  215.88   10.90
 -10  -4   4  221.18   10.80
  -4  10   4  217.18   11.30
  10   4   4  236.18   10.40
  10   4   4  185.28   10.80
  10   2  -4  142.29    7.90
  10   2  -4  150.38    7.50
  -2  10   4  139.59    8.50
 -10  -2   4  145.19    8.00
  10   2   4  156.78    7.60
  -2  10   4  151.58    7.50
  10   0  -4   68.59    5.10
 -10   0   4   66.09    5.00
   0  10   4   65.49    6.30
   0  10   4   73.29    4.90
  10   0   4   68.19    4.30
   2  10  -4  160.78    7.40
   2  10  -4  139.49    9.80
 -10   2   4  150.48    8.20
   2  10   4  153.88    7.90
   2  10   4  167.18    9.40
  10  -2   4  158.98    7.50
   4  10  -4  241.18   11.00
   4  10   4  230.98   11.10
 -10   4   4  247.08   11.80
   4  10   4  238.68   12.30
   6  10  -4   48.60    4.10
 -10   6   4   49.00    5.10
   6  10   4   51.49    6.30
   6  10   4   48.20    4.30
   8  10  -4    1.30    1.60
   8  10  -4    0.20    3.60
   8  10   4    0.10    1.70
   8  10   4   -1.90    3.70
 -10   8   4    1.90    2.70
  10  10  -4   33.70    4.20
 -10  10   4   33.70    5.40
  10  10   4   25.60    4.40
  11   9  -4   24.60    4.20
  -9  11   4   21.00    4.00
  11   9   4   26.40    4.30
  11   7  -4    1.80    3.40
  11   7  -4    4.90    1.70
  -7  11   4    5.30    3.10
  11   7   4    3.40    1.80
  11   7   4    4.70    4.20
  11   5  -4    7.90    2.90
  11   5  -4    8.90    1.90
  11   5   4    2.70    3.80
 -11  -5   4   10.40    2.50
  11   5   4    8.90    2.00
  -5  11   4   14.00    3.80
  11   3  -4   35.20    4.50
  11   3  -4   42.40    3.80
  -3  11   4   26.40    4.90
  11   3   4   40.10    3.80
  -3  11   4   41.00    3.90
 -11  -3   4   41.00    4.40
  -1  11  -4    0.40    4.00
  11   1  -4   -0.10    1.30
  11   1  -4    0.20    2.10
  11   1   4    1.70    1.40
 -11  -1   4    0.60    2.00
  -1  11   4    1.00    1.80
  -1  11   4   -3.80    3.50
  11  -1  -4   -0.60    2.60
   1  11  -4    9.30    4.60
   1  11   4    1.00    1.80
 -11   1   4    0.00    1.90
   1  11   4   -2.10    3.70
  11  -1   4    0.70    1.20
   3  11  -4   39.50    3.40
   3  11   4   41.60    6.30
   3  11   4   53.29    4.40
 -11   3   4   43.10    4.60
  11  -3   4   43.50    3.30
   5  11  -4    6.60    4.80
   5  11  -4   10.20    1.80
   5  11   4    9.80    2.00
   5  11   4   13.00    4.20
 -11   5   4   11.50    2.80
   7  11  -4    2.70    4.20
   7  11  -4    4.80    1.70
   7  11   4    1.50    3.90
   7  11   4    4.60    1.90
 -11   7   4    6.30    2.80
   9  11  -4   22.90    3.90
 -11   9   4   30.60    5.10
   9  11   4   16.90    4.70
   9  11   4   18.70    2.70
  11  11  -4    0.80    2.00
  11  11  -4   -2.00    4.90
  11  11   4   -0.60    2.00
 -11  11   4   -0.20    3.30
  11  11   4   -3.30    4.10
  12  10  -4   34.30    4.60
  12  10   4   31.70    5.00
 -10  12   4   30.60    5.50
  12   8  -4   87.79    6.20
  12   8   4   96.69    6.40
  -8  12   4   87.09    7.00
  12   6  -4   24.70    3.70
  12   6  -4   18.20    3.90
  12   6   4   24.30    3.90
 -12  -6   4   24.80    4.30
  -6  12   4   29.20    5.20
  12   4  -4   57.09    4.50
  12   4  -4   55.89    5.20
 -12  -4   4   47.30    4.70
  12   4   4   52.79    4.50
  12   2  -4   36.80    3.80
  12   2  -4   40.50    4.60
 -12  -2   4   30.80    4.30
  12   2   4   33.60    3.70
  12   0  -4    4.20    2.50
   0  12  -4    2.50    4.50
  12   0  -4    2.70    1.50
   0  12   4    3.10    4.00
   0  12   4    3.50    2.00
  12   0   4    3.60    1.40
 -12   0   4    3.10    2.20
  12  -2  -4   31.00    4.70
   2  12  -4   24.60    5.50
   2  12   4   42.50    4.60
   2  12   4   34.50    6.50
  12  -2   4   39.60    3.40
 -12   2   4   44.30    4.40
   4  12  -4   63.69    4.90
   4  12   4   49.90    6.80
 -12   4   4   60.89    5.30
   4  12   4   58.09    4.70
   6  12  -4   32.80    3.70
   6  12   4   33.10    5.30
 -12   6   4   33.80    4.70
   6  12   4   32.10    4.20
   8  12  -4   95.99    6.40
   8  12   4   97.39    6.50
 -12   8   4  100.39    7.30
  10  12  -4   33.20    4.70
 -12  10   4   34.90    5.90
  10  12   4   26.90    4.70
  12  12  -4    4.70    2.30
  12  12  -4   -2.30    5.50
 -12  12   4    3.90    3.80
  12  12   4   -3.50    4.30
  12  12   4    2.40    2.40
  13  11  -4    4.70    2.30
  13  11  -4    1.50    5.30
  13  11   4    2.20    2.50
  13  11   4   -5.50    4.30
 -11  13   4    6.00    3.90
  13   9  -4   -2.10    4.20
  13   9  -4    1.10    2.00
  13   9   4    0.80    5.30
  -9  13   4    2.40    3.40
  13   9   4    0.40    2.10
  13   7  -4    6.80    4.00
  13   7  -4   13.10    2.40
  13   7   4    2.70    5.50
  13   7   4   15.00    2.60
  -7  13   4   22.90    4.80
  13   5  -4    0.50    1.60
  13   5  -4    1.30    2.80
 -13  -5   4    0.40    2.30
  13   5   4    1.50    1.70
  -5  13   4    1.00    3.60
  13   3  -4  117.79    7.60
  13   3  -4  117.89    6.80
 -13  -3   4  114.09    7.30
  -3  13   4  100.49    8.50
  13   3   4  122.59    6.80
  13   1  -4    9.90    2.00
  -1  13  -4    4.10    4.60
  13   1  -4   13.90    3.00
 -13  -1   4   11.80    2.70
  -1  13   4    9.30    4.10
  13   1   4   10.80    1.90
  13  -1  -4   12.40    3.10
  13  -1  -4   13.00    2.00
   1  13  -4    6.40    5.00
   1  13   4    8.60    4.20
   1  13   4   13.50    2.40
  13  -1   4   10.20    1.80
 -13   1   4   14.00    2.90
  13  -3  -4  128.39    7.10
  13  -3  -4  121.89    8.00
 -13   3   4  124.39    7.80
   3  13   4  129.09    9.70
   3  13   4  144.89    7.70
   5  13  -4   -3.00    4.50
 -13   5   4    0.20    2.40
   5  13   4    0.30    1.70
   5  13   4    0.60    4.00
   7  13  -4   16.30    2.50
   7  13   4   13.20    2.50
 -13   7   4   20.30    3.60
   7  13   4   11.00    4.80
   9  13  -4   -3.50    5.60
   9  13  -4    3.30    2.10
 -13   9   4    1.50    2.90
   9  13   4   -1.20    4.40
   9  13   4    1.70    2.10
  11  13  -4    4.20    2.40
  11  13  -4   -0.70    6.10
  11  13   4    1.20    2.30
 -13  11   4    8.20    3.70
  11  13   4   -2.30    4.40
  13  13  -4    0.90    6.40
  14  10  -4    7.80    2.50
  14  10  -4   -3.60    4.60
 -10  14   4    7.80    3.90
  14  10   4    7.30    5.90
  14  10   4    7.20    2.70
  14   8  -4   15.80    2.80
  -8  14   4   21.20    4.40
  14   8   4   19.10    3.00
  14   6  -4   49.90    4.80
  -6  14   4   51.99    6.30
  14   6   4   46.70    5.00
  14   4  -4    7.30    3.10
  14   4  -4    6.10    2.00
 -14  -4   4   12.40    3.00
  -4  14   4    5.10    4.10
  14   4   4   11.60    2.20
  14   2  -4   23.60    3.80
  14   2  -4   20.30    3.40
  14   2   4   20.10    3.50
  -2  14   4   19.30    4.80
 -14  -2   4   22.50    4.30
  14   0  -4    5.00    1.70
   0  14  -4    3.70    5.40
  14   0  -4    3.80    2.70
  14   0   4    4.10    1.60
 -14   0   4    3.90    2.40
   0  14   4    4.20    4.50
  14  -2  -4   23.00    3.50
  14  -2  -4   24.20    4.60
   2  14   4   19.10    4.90
 -14   2   4   20.90    4.20
   2  14   4   33.00    5.00
   4  14  -4    3.50    5.20
  14  -4  -4   13.30    3.60
  14  -4  -4   10.30    2.10
   4  14   4   12.90    2.40
 -14   4   4    9.50    2.90
   4  14   4   11.20    4.90
   6  14   4   47.10    4.90
   6  14   4   36.70    6.00
 -14   6   4   54.59    5.70
   8  14  -4   15.80    2.70
 -14   8   4   27.20    5.40
   8  14   4    9.20    5.20
   8  14   4   16.50    2.80
  10  14  -4    6.90    2.50
  10  14  -4   -4.30    6.10
  10  14   4    6.80    2.60
 -14  10   4   10.50    4.60
  10  14   4    3.60    5.00
  15   9  -4    0.50    2.20
  15   9  -4    0.20    4.40
  -9  15   4    5.50    4.10
  15   9   4    0.50    2.30
  15   7  -4    0.00    2.00
  15   7  -4   -0.80    3.80
  -7  15   4    4.30    4.00
  15   7   4    0.10    2.00
  15   5  -4    6.30    2.20
  15   5  -4    5.20    3.30
  15   5   4    7.10    2.30
 -15  -5   4    7.30    2.90
  15   3  -4    4.50    2.80
  15   3  -4    5.30    2.00
  -3  15   4    3.20    4.20
 -15  -3   4    6.30    2.70
  15   3   4    3.50    1.90
  -1  15  -4   -3.50    4.90
  15   1  -4    1.70    2.60
  15   1  -4    0.10    1.60
  -1  15   4    2.40    4.30
 -15  -1   4   -0.10    2.30
  15   1   4   -0.80    1.50
  15  -1  -4    0.20    2.60
   1  15  -4   -1.20    5.60
  15  -1  -4   -0.40    1.60
   1  15   4    2.90    4.60
 -15   1   4   -0.10    2.30
  15  -3  -4    6.30    3.20
   3  15  -4   -3.30    5.80
  15  -3  -4    4.60    1.80
 -15   3   4    6.50    2.70
   3  15   4    4.60    4.60
   5  15  -4   -0.70    5.90
  15  -5  -4    7.30    3.60
 -15   5   4    7.20    2.90
   5  15   4    3.80    5.00
   5  15   4    6.50    2.30
   7  15  -4   -1.70    6.40
   7  15   4    2.70    2.20
   7  15   4   -0.40    5.10
 -15   7   4    3.20    2.90
   9  15  -4   -5.60    6.30
   9  15   4    0.60    2.30
   9  15   4   -0.70    5.00
  16   8  -4   11.40    2.70
  16   8  -4    2.40    4.30
  16   8   4    8.20    2.70
  -8  16   4   16.10    4.60
  16   6  -4    5.30    2.40
  16   6  -4    4.60    3.80
  16   6   4    1.80    2.20
  -6  16   4   13.70    5.20
  16   4  -4    2.30    2.00
  16   4  -4    2.30    2.90
 -16  -4   4    4.00    2.80
  -4  16   4    4.30    4.80
  16   4   4    5.20    2.10
  16   2  -4   17.30    2.70
  16   2  -4   19.20    3.60
  -2  16   4   12.10    4.90
  16   2   4   15.90    2.50
 -16  -2   4   19.10    3.50
  16   0  -4   29.90    5.20
  16   0  -4   26.90    4.20
 -16   0   4   29.20    4.70
  16   0   4   25.30    3.70
   0  16   4   15.30    5.30
  16  -2  -4   23.70    3.90
   2  16  -4   10.40    6.80
  16  -2  -4   17.10    2.60
   2  16   4   13.50    5.40
 -16   2   4   20.30    3.50
  16  -4  -4    7.80    4.80
   4  16  -4    0.50    5.70
   4  16   4    3.40    5.20
 -16   4   4    3.70    2.70
   6  16  -4   -5.70    6.40
 -16   6   4    6.00    3.10
   6  16   4    1.20    5.20
   6  16   4    4.50    2.30
   8  16  -4   -4.50    6.80
   8  16   4    1.60    5.60
  17   7  -4   -2.00    3.90
  17   5  -4   -0.30    2.10
  17   5  -4    0.60    3.30
  -5  17   4    1.10    4.80
  17   5   4    1.80    2.10
  17   3  -4    1.50    2.00
  17   3  -4   -0.10    2.70
  17   3   4    1.50    2.00
 -17  -3   4    1.60    2.70
  -3  17   4    5.20    4.70
  17   1  -4    5.10    2.10
  17   1  -4    2.70    3.00
  17   1   4    3.10    1.90
 -17  -1   4    4.10    2.80
  -1  17   4    3.60    4.80
  17  -1  -4    3.40    2.00
  17  -1  -4    6.40    3.20
   1  17  -4   -4.40    6.80
   1  17   4    8.60    5.30
 -17   1   4    3.60    2.80
   3  17  -4   -5.90    5.60
   3  17   4    3.40    5.30
 -17   3   4    2.50    2.70
   5  17  -4    0.90    6.80
   5  17   4    0.30    5.50
  18   4  -4    1.90    3.40
 -18  -4   4    8.70    3.30
  18   2  -4    2.20    3.00
  18   2  -4    4.70    2.30
  18   2   4    3.30    2.10
  -2  18   4    4.60    5.10
 -18  -2   4    6.20    3.00
   0  18  -4   -4.10    7.50
   0  18   4    7.20    5.30
   2  18  -4    0.80    6.50
  18  -2  -4    4.00    2.30
   2  18   4    4.00    5.40
 -18   2   4    4.70    3.00
   1   0   5 1318.77   53.09
   0   1   5 1238.18   53.29
   0  -1   5 1321.27   53.29
  -1   0   5 1310.07   53.29
   0   1   5 1292.87   52.89
   1   0   5 1225.18   52.99
  -1   2  -5  134.09    6.20
  -1   2   5  132.69    6.50
   2   1   5  137.59    6.40
   2   1   5  133.19    6.30
   1  -2   5  138.99    6.10
  -2  -1   5  138.79    6.60
   1   2  -5  135.19    6.60
   2  -1   5  139.39    6.40
   1   2   5  137.09    6.60
  -2   1   5  137.29    6.70
   1   2   5  137.29    6.60
  -1  -2   5  136.09    6.40
   2  -1   5  137.79    6.00
   3   2  -5  182.08    8.20
  -2   3  -5  176.78    7.50
   3   2   5  157.18    7.90
  -2   3   5  180.88    8.30
  -3  -2   5  164.78    8.00
   3   2   5  170.98    7.90
   0   3  -5  192.18    8.50
  -3   0   5  182.08    8.70
   3   0   5  185.78    8.10
   0   3   5  186.68    8.80
   3   0   5  191.68    8.40
   0   3   5  186.08    8.60
   0  -3   5  191.98    8.40
   2   3  -5  183.08    8.30
   3  -2   5  187.58    7.90
   2   3   5  170.38    8.10
  -3   2   5  187.68    8.50
  -2  -3   5  171.58    8.20
   2   3   5  163.88    8.20
   4   3  -5  101.69    5.50
   4   3   5   93.59    5.60
  -3   4   5  101.79    5.60
  -4  -3   5   93.99    5.40
   4   3   5  105.29    5.30
   4   1  -5   35.70    3.80
  -1   4  -5   35.20    3.00
   4   1   5   32.80    2.80
  -4  -1   5   33.90    3.20
  -1   4   5   41.40    3.60
  -1   4   5   40.40    3.10
   1   4  -5   40.80    3.30
   1   4   5   33.50    3.00
  -4   1   5   39.70    3.40
   1   4   5   33.80    3.50
   4  -1   5   41.20    2.70
  -1  -4   5   35.00    2.80
   3   4  -5  106.89    5.70
   3   4   5   87.39    5.80
   4  -3   5  109.89    5.00
  -4   3   5  104.29    5.60
   3   4   5   99.89    5.50
  -3  -4   5   94.89    5.40
   5   4  -5  236.68   11.00
  -4   5   5  233.98   10.90
  -5  -4   5  239.58   10.80
   5   4   5  233.48   10.60
   5   4   5  222.98   10.80
   5   2  -5   34.30    3.40
  -2   5   5   29.40    3.20
   5   2   5   27.50    3.30
  -2   5   5   37.10    3.40
  -5  -2   5   30.00    3.10
   0   5  -5   97.19    5.20
   0   5   5   80.19    5.50
  -5   0   5   86.99    5.20
   5   0   5   90.79    4.70
   0   5   5  100.29    5.80
   2   5  -5   41.10    3.60
  -5   2   5   36.60    3.40
   2   5   5   40.00    3.60
  -2  -5   5   33.80    3.00
   4   5  -5  255.07   11.60
   4   5   5  253.87   11.60
   5  -4   5  251.97   10.60
  -4  -5   5  242.68   11.40
  -5   4   5  244.08   11.50
   4   5   5  238.48   11.10
   6   5  -5  148.49    8.00
  -5   6   5  150.08    7.90
  -6  -5   5  153.88    7.80
   6   5   5  153.38    7.50
   6   5   5  153.98    8.20
   6   3  -5  108.49    6.20
   6   3   5   98.99    6.20
  -3   6   5  108.89    6.30
  -6  -3   5  119.89    6.20
   6   3   5  121.79    5.90
   6   1  -5   55.79    4.50
   6   1   5   59.59    3.50
  -6  -1   5   59.39    4.20
  -1   6   5   51.49    3.90
  -1   6   5   52.49    4.50
   1   6  -5   61.39    4.60
   1   6   5   66.89    5.20
   6  -1   5   53.99    3.40
   1   6   5   66.99    4.10
  -6   1   5   52.79    4.10
   3   6  -5  132.49    7.20
   3   6   5  130.29    6.50
   3   6   5  124.89    7.30
  -6   3   5  116.99    6.80
   6  -3   5  120.69    5.90
   5   6  -5  168.08    8.60
   6  -5   5  157.98    7.00
  -5  -6   5  155.68    8.00
   5   6   5  162.68    8.40
   5   6   5  147.89    7.70
  -6   5   5  156.88    8.30
   7   6  -5    8.70    2.70
   7   6  -5   10.50    1.70
   7   6   5    7.10    3.60
  -6   7   5   14.60    2.80
   7   6   5    6.90    1.70
  -7  -6   5   11.60    2.40
   7   4  -5   35.30    3.90
  -7  -4   5   41.00    3.80
   7   4   5   39.40    4.50
  -4   7   5   32.30    4.10
   7   4   5   40.90    3.50
   7   2  -5   28.20    3.50
   7   2   5   21.10    2.80
  -2   7   5   27.50    3.00
  -7  -2   5   19.60    3.20
  -2   7   5   27.00    3.80
   7   0  -5   31.50    3.90
   0   7  -5   29.80    3.90
  -7   0   5   26.80    3.20
   0   7   5   29.00    3.30
   0   7   5   32.00    4.10
   7   0   5   32.20    2.70
   2   7  -5   33.00    4.30
  -7   2   5   29.90    3.40
   2   7   5   23.90    4.50
   2   7   5   23.30    3.00
   7  -2   5   28.10    2.50
   4   7  -5   33.80    4.40
   4   7   5   44.10    4.70
   4   7   5   40.00    3.40
   7  -4   5   31.40    2.50
  -7   4   5   34.80    3.90
   6   7  -5    9.00    1.70
   6   7  -5   12.60    3.20
   6   7   5   10.10    3.70
   6   7   5    6.50    1.70
  -7   6   5   12.50    2.60
   8   7  -5   22.60    3.30
   8   7  -5   21.20    3.80
   8   7   5   16.50    4.20
   8   7   5   23.00    3.60
  -7   8   5   21.00    4.20
   8   5  -5   24.70    3.80
   8   5   5   24.00    4.50
  -8  -5   5   19.80    3.50
   8   5   5   20.80    3.30
  -5   8   5   28.90    4.00
   8   3  -5   67.69    4.90
   8   3   5   72.99    4.60
  -8  -3   5   75.39    5.00
  -3   8   5   65.69    5.30
   8   1  -5  119.39    7.10
  -1   8  -5  135.79    5.80
  -1   8   5  124.79    7.40
  -1   8   5  119.69    6.70
   8   1   5  133.89    6.50
  -8  -1   5  120.89    7.00
   1   8  -5  128.69    6.10
   1   8  -5  122.29    7.60
   8  -1   5  124.19    6.30
   1   8   5  138.59    8.00
  -8   1   5  122.19    7.10
   1   8   5  135.99    6.80
   3   8  -5   73.09    4.40
   3   8  -5   77.29    6.10
   8  -3   5   78.29    4.20
   3   8   5   86.39    6.30
  -8   3   5   70.39    5.10
   3   8   5   72.79    4.80
   5   8  -5   28.10    3.10
   5   8  -5   20.80    4.10
   5   8   5   23.70    3.30
  -8   5   5   29.50    4.10
   5   8   5   25.70    4.90
   7   8  -5   22.10    3.40
   7   8  -5   16.70    3.80
  -8   7   5   24.30    4.40
   7   8   5   19.90    4.60
   7   8   5   21.20    3.40
   9   8  -5   14.30    2.30
   9   8  -5    8.70    3.70
  -8   9   5   20.70    3.60
   9   8   5   22.30    3.80
   9   8   5   15.50    4.70
   9   6  -5   47.50    4.00
   9   6  -5   44.90    5.30
  -6   9   5   49.70    5.20
   9   6   5   44.10    4.30
   9   6   5   42.20    5.20
  -9  -6   5   41.50    4.60
   9   4  -5   58.09    4.90
   9   4   5   62.79    4.50
  -4   9   5   60.69    5.50
  -9  -4   5   57.59    4.80
   9   2  -5   45.00    4.30
  -2   9   5   46.20    4.10
  -9  -2   5   51.39    4.50
  -2   9   5   48.30    5.10
   9   2   5   55.39    4.00
   9   0  -5   82.09    6.10
   9   0   5   83.29    4.80
  -9   0   5   73.19    5.30
   0   9   5   82.79    6.40
   0   9   5   83.29    5.40
   2   9  -5   44.10    5.70
   2   9  -5   49.99    3.50
  -9   2   5   46.50    4.40
   2   9   5   54.59    4.40
   9  -2   5   51.49    3.60
   2   9   5   55.39    5.80
   4   9  -5   65.69    6.50
   4   9  -5   66.49    4.30
   4   9   5   65.39    6.20
   4   9   5   62.19    4.70
  -9   4   5   65.29    5.30
   6   9  -5   40.30    5.60
   6   9  -5   52.69    4.10
  -9   6   5   56.69    5.30
   6   9   5   45.90    6.00
   6   9   5   45.80    4.30
   8   9  -5   14.30    2.20
   8   9  -5   14.10    4.00
   8   9   5   21.50    3.70
  -9   8   5   22.40    3.70
   8   9   5   15.20    4.80
  10   9  -5   23.90    4.00
  10   9   5   17.30    5.30
  -9  10   5   26.30    5.40
  10   9   5   27.60    4.20
  10   7  -5   43.10    4.30
  10   7   5   49.30    4.60
  10   7   5   40.40    5.90
  -7  10   5   46.30    5.40
  10   5  -5   24.90    3.60
  10   5  -5   24.60    4.60
 -10  -5   5   25.90    3.80
  -5  10   5   26.60    5.10
  10   5   5   29.80    3.90
  10   3  -5   30.00    4.40
  10   3   5   32.20    3.60
 -10  -3   5   28.70    3.80
  -3  10   5   29.60    5.00
  -3  10   5   25.50    3.80
  10   1  -5   39.50    4.50
  10   1   5   34.60    3.60
  -1  10   5   43.90    5.30
  -1  10   5   38.20    4.20
 -10  -1   5   30.00    4.00
  10  -1  -5   24.60    4.80
   1  10  -5   27.10    5.70
 -10   1   5   41.90    4.40
   1  10   5   34.60    5.30
   1  10   5   34.00    4.20
  10  -1   5   42.30    3.40
   3  10  -5   22.70    4.80
   3  10  -5   35.70    3.20
   3  10   5   35.00    4.10
 -10   3   5   36.40    4.40
  10  -3   5   32.50    3.10
   3  10   5   32.10    5.90
   5  10  -5   18.50    4.30
   5  10  -5   29.00    3.30
   5  10   5   29.70    5.70
 -10   5   5   28.20    4.20
   7  10  -5   46.10    4.30
 -10   7   5   47.50    5.40
   7  10   5   44.10    6.30
   7  10   5   46.00    4.40
   9  10  -5   25.50    4.10
   9  10   5   31.00    4.40
   9  10   5   23.60    4.70
 -10   9   5   25.80    5.30
  11  10  -5   15.30    2.60
  11  10  -5    3.80    4.70
  11  10   5    6.40    4.20
 -10  11   5   18.90    4.20
  11  10   5   12.50    2.70
  11   8  -5   55.49    5.00
  11   8   5   60.79    5.30
  -8  11   5   60.29    6.40
  11   6  -5   25.50    3.70
  11   6  -5   18.70    3.70
  11   6   5   24.60    4.20
 -11  -6   5   21.90    4.20
  -6  11   5   27.60    5.10
  11   4  -5   13.40    2.20
  11   4  -5   17.00    3.20
  11   4   5   13.40    2.20
  -4  11   5   22.20    4.40
 -11  -4   5   17.00    3.00
  11   2  -5   71.99    5.80
  -2  11   5   58.69    6.30
 -11  -2   5   82.99    5.80
  11   2   5   84.39    5.20
  -2  11   5   75.79    5.30
  11   0  -5   44.80    4.90
   0  11   5   36.00    5.70
   0  11   5   41.40    4.80
  11   0   5   47.70    3.80
 -11   0   5   44.60    4.40
  11  -2  -5   66.09    6.30
 -11   2   5   77.09    5.80
   2  11   5   89.79    5.80
  11  -2   5   80.29    4.90
   2  11   5   95.79    7.50
   4  11  -5   17.50    3.10
   4  11   5   24.70    4.00
   4  11   5   22.20    4.50
 -11   4   5   18.50    3.30
   6  11  -5   29.00    3.70
   6  11   5   27.40    4.80
   6  11   5   25.30    3.80
 -11   6   5   31.40    4.90
   8  11  -5   60.89    5.00
   8  11   5   58.89    5.10
   8  11   5   42.50    6.80
 -11   8   5   66.09    6.50
  10  11  -5   14.10    2.60
  10  11  -5    5.00    5.10
  10  11   5    4.60    4.30
  10  11   5   13.70    2.70
 -11  10   5   20.20    4.30
  12  11  -5   -3.10    5.20
  12  11  -5    2.10    2.10
 -11  12   5    0.30    3.70
  12  11   5    0.50    2.30
  12  11   5   -4.20    4.20
  12   9  -5   21.50    3.00
  -9  12   5   27.90    4.70
  12   9   5   20.00    3.10
  12   7  -5   18.40    2.60
  12   7  -5   13.20    4.30
  12   7   5   11.50    5.50
  -7  12   5   21.40    4.40
  12   7   5   15.70    2.70
  12   5  -5    5.90    3.10
  12   5  -5    7.20    1.90
  12   5   5    4.80    1.90
 -12  -5   5    4.70    2.40
  -5  12   5    7.70    3.90
  12   3  -5   87.59    6.50
  12   3  -5   84.09    5.50
  12   3   5   84.79    5.60
 -12  -3   5   73.39    5.80
  -3  12   5   83.29    7.10
  -1  12  -5    1.50    4.30
  12   1  -5   11.20    2.90
  -1  12   5    4.90    2.30
 -12  -1   5    7.90    2.60
  12   1   5    8.50    1.80
  -1  12   5   12.70    4.00
  12  -1  -5    8.70    3.20
   1  12  -5    6.20    4.80
   1  12   5    2.60    3.90
  12  -1   5    9.90    1.80
   1  12   5    8.10    2.40
 -12   1   5   12.40    2.80
   3  12   5   84.59    7.30
 -12   3   5   89.69    6.40
   3  12   5   82.09    5.90
   5  12  -5   -0.70    4.40
   5  12  -5    7.10    1.80
   5  12   5    8.10    2.10
   5  12   5   10.00    4.30
 -12   5   5    9.10    2.90
   7  12  -5   21.60    3.80
 -12   7   5   23.10    3.80
   7  12   5   18.30    4.80
   7  12   5   14.80    2.60
   9  12  -5   19.40    2.90
 -12   9   5   27.00    4.40
   9  12   5   18.50    2.90
   9  12   5   17.90    4.90
  11  12  -5    0.80    2.10
  11  12  -5   -3.10    5.40
  11  12   5   -0.90    2.20
  11  12   5   -3.10    4.10
 -12  11   5    3.70    3.70
  13  12  -5   -1.40    5.60
  13  12  -5    2.30    2.30
  13  12   5    2.00    2.60
 -12  13   5    2.30    4.10
  13  12   5   -5.20    4.40
  13  10  -5    8.40    2.40
  13  10  -5    0.10    4.90
 -10  13   5    8.00    3.70
  13  10   5    8.20    2.70
  13  10   5   -0.30    4.30
  13   8  -5   46.70    5.10
  -8  13   5   47.90    6.50
  13   8   5   47.00    5.40
  13   6  -5   10.00    3.80
  13   6  -5    9.60    2.30
 -13  -6   5   10.40    3.00
  -6  13   5   17.70    4.40
  13   6   5    8.40    2.40
  13   4  -5    9.40    3.20
  13   4  -5    7.60    2.10
  13   4   5   10.90    2.20
  -4  13   5   12.10    4.40
 -13  -4   5   11.90    2.90
  13   2  -5   19.80    3.50
  13   2  -5   21.90    3.70
  13   2   5   15.80    2.30
 -13  -2   5   16.00    3.10
  -2  13   5   14.30    4.50
  13   0  -5    8.30    2.00
   0  13  -5   11.50    5.70
  13   0  -5   11.10    3.10
 -13   0   5    9.90    2.80
   0  13   5    2.90    4.20
   0  13   5    3.30    2.70
  13   0   5    8.20    1.80
  13  -2  -5   17.20    3.60
   2  13  -5   10.30    5.40
   2  13   5   15.30    4.70
 -13   2   5   18.80    3.20
   4  13  -5    3.70    5.80
   4  13   5   11.00    2.30
 -13   4   5    8.80    2.90
   4  13   5   15.70    4.90
   6  13  -5    4.00    5.10
   6  13   5   11.00    4.60
 -13   6   5   15.50    3.50
   6  13   5    8.40    2.30
   8  13  -5   55.29    5.00
   8  13   5   33.30    5.80
   8  13   5   45.50    5.10
 -13   8   5   51.69    6.30
  10  13  -5    8.50    2.50
  10  13  -5   -0.20    6.10
  10  13   5    7.30    2.60
 -13  10   5   13.90    4.00
  10  13   5    2.00    4.40
  12  13  -5    2.80    2.40
  12  13  -5   -4.60    5.90
  12  13   5    1.30    2.50
  12  13   5   -2.10    4.50
 -13  12   5    2.60    3.80
  14  11  -5   -3.00    5.20
  14  11  -5    1.30    2.30
  14  11   5    1.80    2.70
 -11  14   5   -0.10    4.00
  14   9  -5    8.20    2.50
  14   9  -5    3.40    4.90
  14   9   5    9.90    2.80
  -9  14   5   10.80    4.50
  14   7  -5   14.70    2.70
  14   7   5   19.40    3.10
  -7  14   5   23.60    5.30
  14   5  -5    2.30    2.00
  14   5  -5    1.30    3.30
  14   5   5    4.80    2.10
 -14  -5   5    4.20    2.70
  -5  14   5    3.50    4.50
  14   3  -5   33.30    5.50
  14   3  -5   36.90    4.40
  -3  14   5   32.60    6.60
 -14  -3   5   39.80    5.10
  14   3   5   44.00    4.50
  14   1  -5   23.50    4.00
  14   1  -5   21.50    3.80
  -1  14   5   25.10    5.20
  14   1   5   27.10    3.70
 -14  -1   5   29.70    4.70
  14  -1  -5   29.20    4.90
  14  -1  -5   27.10    3.90
 -14   1   5   22.80    4.30
   1  14   5   21.20    3.80
   1  14   5   25.80    5.20
  14  -1   5   20.00    3.60
  14  -3  -5   43.20    5.50
   3  14   5   42.10    5.30
   3  14   5   42.60    7.30
 -14   3   5   34.50    5.00
   5  14  -5   -1.90    5.20
  14  -5  -5   -0.50    3.00
   5  14   5    2.50    2.10
 -14   5   5    3.10    2.80
   5  14   5    0.70    4.60
   7  14   5   16.20    2.80
   7  14   5   20.90    5.20
 -14   7   5   24.50    4.10
   9  14  -5   10.40    2.60
   9  14  -5   -4.60    6.20
   9  14   5    8.50    2.60
 -14   9   5   11.60    3.70
   9  14   5    0.80    4.60
  11  14  -5    0.30    2.30
  11  14  -5    0.00    6.50
  11  14   5   -0.30    2.40
  11  14   5   -2.60    4.70
 -14  11   5    5.20    3.60
  15  10  -5    5.60    2.50
  15  10  -5   -0.60    5.00
  15  10   5    6.40    2.90
 -10  15   5    8.90    4.60
  15   8  -5   11.90    2.80
  15   8  -5    4.70    4.80
  -8  15   5   11.10    4.70
  15   8   5    8.00    2.80
  15   6  -5    1.10    3.90
  15   6  -5    2.40    2.20
  -6  15   5    5.80    4.20
  15   6   5    0.90    2.20
  15   4  -5    1.80    2.00
  15   4  -5    0.60    3.00
 -15  -4   5    1.60    2.70
  -4  15   5    4.10    4.30
  15   4   5    1.60    2.10
  15   2  -5   18.10    2.80
  15   2  -5   23.00    4.00
  15   2   5   17.00    2.60
  -2  15   5   20.30    5.20
 -15  -2   5   23.90    4.80
  15   0  -5    8.40    3.20
   0  15  -5   -0.90    5.90
  15   0  -5    7.50    2.10
  15   0   5    7.40    2.00
   0  15   5    5.70    4.60
 -15   0   5    7.10    2.80
  15  -2  -5   26.50    4.20
  15  -2  -5   24.80    4.00
 -15   2   5   21.90    3.70
   2  15   5   17.20    4.90
   4  15  -5   -0.70    5.70
  15  -4  -5    2.50    3.50
  15  -4  -5    2.40    1.80
 -15   4   5    2.70    2.70
   4  15   5    2.00    2.40
   4  15   5    6.10    4.80
  15  -6  -5   -0.80    3.40
   6  15  -5   -0.10    6.20
   6  15   5    3.50    2.40
   6  15   5    3.60    5.10
 -15   6   5    4.40    3.00
   8  15  -5    7.90    7.20
 -15   8   5   10.90    3.70
   8  15   5    7.00    2.60
   8  15   5    6.20    4.90
  10  15  -5   -2.10    6.90
 -15  10   5    8.40    4.90
  10  15   5    1.10    4.90
  10  15   5    3.60    2.70
  16   7  -5    4.70    2.40
  16   7  -5    0.60    4.20
  16   7   5    6.70    2.60
  -7  16   5    7.50    4.80
  16   5  -5    2.20    3.60
  16   5  -5    7.10    2.40
  -5  16   5   12.00    4.80
  16   5   5    6.50    2.40
 -16  -5   5    4.30    3.00
  16   3  -5    5.50    2.30
  16   3  -5    7.60    3.30
  -3  16   5   12.50    5.30
 -16  -3   5    8.80    3.10
  16   3   5    5.30    2.20
  16   1  -5    8.60    2.40
  16   1  -5    9.70    3.40
  -1  16   5    9.20    5.00
  16   1   5   11.30    2.30
 -16  -1   5   12.70    3.30
  16  -1  -5   14.60    3.60
   1  16  -5    7.40    6.80
  16  -1  -5   10.50    2.40
 -16   1   5   12.70    3.30
   1  16   5    5.90    5.00
  16  -3  -5   10.00    3.60
  16  -3  -5    8.60    2.30
   3  16  -5    2.60    7.00
   3  16   5    4.90    5.10
 -16   3   5    8.80    3.10
  16  -5  -5    5.30    3.50
   5  16  -5   -2.10    6.10
 -16   5   5    5.20    3.00
   5  16   5    9.30    5.30
   5  16   5    5.80    2.90
   7  16  -5   -5.60    6.70
 -16   7   5    7.30    3.30
   7  16   5    6.10    2.70
   7  16   5    3.10    5.50
  17   6  -5    1.90    2.30
  17   6  -5    0.60    4.00
  17   6   5    2.30    2.50
  -6  17   5    4.70    4.80
  17   4  -5    5.90    2.40
  17   4  -5    2.40    3.30
  -4  17   5    8.30    5.00
  17   4   5    5.90    2.40
 -17  -4   5    6.40    3.10
  17   2  -5    0.10    1.90
  17   2  -5    1.50    3.00
  -2  17   5    4.50    5.20
  17   2   5    0.80    1.90
 -17  -2   5    2.60    2.80
  17   0  -5    3.50    2.20
  17   0  -5    3.90    3.20
 -17   0   5    5.10    3.00
   0  17   5    5.80    5.20
  17  -2  -5    2.40    2.10
   2  17  -5   -3.40    7.40
  17  -2  -5    2.10    3.10
   2  17   5    4.00    4.90
 -17   2   5    3.60    2.90
   4  17  -5   -1.50    6.30
 -17   4   5    5.20    3.10
   4  17   5    6.80    5.60
   6  17  -5   -0.40    7.20
 -17   6   5    2.30    2.90
   6  17   5    2.50    5.80
  18   1  -5   13.00    2.70
  18   1  -5   10.10    3.60
  -1  18   5   11.30    5.50
 -18  -1   5   12.70    3.60
  18  -1  -5   14.90    2.80
  18  -1  -5   16.60    4.00
   1  18  -5    1.60   10.70
   1  18   5   10.00    5.60
 -18   1   5   11.80    3.50
   0   0   6   -0.30    1.20
   1   1   6  217.48    9.70
  -1   1   6  213.48    9.80
  -1  -1   6  215.18    9.70
   1   1   6  214.48    9.50
   1  -1   6  208.38    9.40
   0   2  -6  491.55   20.60
   0  -2   6  493.55   20.50
  -2   0   6  493.85   20.80
   0   2   6  483.65   20.70
   2   0   6  496.25   20.60
   2   0   6  484.25   20.40
   0   2   6  477.45   20.60
   2   2  -6    0.80    1.80
  -2   2  -6    0.10    1.20
   2  -2   6    0.70    1.20
   2   2   6   -0.50    1.50
  -2   2   6    0.00    1.50
  -2  -2   6   -0.50    1.30
   2  -2   6    0.10    0.80
   2   2   6    0.40    1.20
  -1   3  -6   53.89    3.30
  -1   3   6   47.30    3.80
   3   1   6   54.39    3.70
   3   1   6   52.99    3.20
   1  -3   6   49.30    3.00
  -3  -1   6   50.79    3.70
   1   3  -6   49.50    3.60
   1   3   6   59.09    4.10
   3  -1   6   49.20    2.70
  -1  -3   6   51.09    3.40
   3  -1   6   50.29    3.60
   1   3   6   54.39    3.80
  -3   1   6   48.00    3.70
  -3   3  -6   52.29    2.80
   3   3  -6   50.69    3.80
  -3   3   6   49.99    3.90
  -3  -3   6   49.00    3.70
   3   3   6   47.00    3.70
   3   3   6   48.50    3.80
   3  -3   6   50.29    3.50
  -2   4  -6    9.90    1.70
   4   2  -6   10.70    2.40
   4   2   6    7.80    1.70
  -2   4   6   10.40    2.20
   4   2   6    8.40    1.60
  -4  -2   6   10.00    1.90
   0   4  -6   22.20    2.90
   4   0   6   19.60    1.90
   0   4   6   19.20    3.30
   0  -4   6   21.90    2.30
  -4   0   6   18.80    2.80
   2   4  -6    9.20    1.90
   2   4   6   10.80    2.40
  -2  -4   6   11.30    2.30
   2   4   6    8.70    1.60
   4  -2   6    6.90    1.40
  -4   2   6   13.00    2.20
   4   4  -6    0.40    1.70
  -4   4   6    0.30    1.70
   4   4   6   -0.80    2.20
   4  -4   6   -0.10    1.10
  -4  -4   6    0.30    1.50
   4   4   6    1.00    1.40
   5   3  -6   21.90    3.30
  -3   5   6   23.40    3.40
   5   3   6   16.40    2.60
  -5  -3   6   19.60    3.10
   5   3   6   19.30    2.90
  -1   5  -6  398.56   15.50
  -1   5   6  345.57   15.80
  -5  -1   6  343.07   15.70
  -1   5   6  332.77   15.40
   5   1   6  350.56   15.30
   1   5  -6  376.16   15.80
   5  -1   6  357.56   15.30
   1   5   6  344.17   15.60
  -1  -5   6  356.76   15.50
   1   5   6  364.46   16.00
  -5   1   6  342.67   15.90
   3   5  -6   25.10    3.50
   3   5   6   21.60    3.10
  -3  -5   6   21.10    3.00
   3   5   6   23.10    3.40
  -5   3   6   24.80    3.30
   5  -3   6   26.50    2.70
   5   5  -6  188.78    9.40
   5   5   6  183.28    9.20
  -5  -5   6  184.58    9.10
  -5   5   6  178.08    9.30
   5   5   6  187.08    8.90
   6   4  -6   70.39    5.10
   6   4   6   73.79    5.30
  -4   6   6   70.79    5.00
   6   4   6   71.19    4.60
  -6  -4   6   69.69    5.00
   6   2  -6   32.10    3.90
  -2   6   6   31.80    3.80
  -6  -2   6   31.80    3.60
  -2   6   6   32.00    3.50
   6   2   6   29.70    3.00
   0   6  -6    6.20    2.50
   6   0   6    5.80    1.30
  -6   0   6    7.00    2.00
   6   0   6    2.80    1.50
   0   6   6    6.10    1.70
   0   6   6    8.80    2.60
   2   6  -6   37.00    4.10
   2   6   6   34.60    4.50
   6  -2   6   32.50    2.80
  -6   2   6   30.40    3.70
   2   6   6   31.00    3.40
   4   6  -6   80.19    5.60
   6  -4   6   72.09    4.20
  -6   4   6   71.39    5.30
   4   6   6   70.69    4.80
  -4  -6   6   76.79    5.00
   4   6   6   80.69    5.70
   6   6  -6    1.10    2.30
  -6   6   6   -1.30    2.00
  -6  -6   6    0.10    1.80
   6   6   6    0.40    3.60
   6   6   6    0.00    1.40
   7   5  -6   38.80    4.50
  -5   7   6   37.10    4.10
   7   5   6   41.30    3.70
   7   5   6   35.70    4.80
  -7  -5   6   37.50    4.00
   7   3  -6   43.80    4.30
  -3   7   6   47.00    4.40
  -7  -3   6   42.70    4.10
   7   3   6   45.60    3.70
   7   1  -6   41.80    4.70
  -1   7   6   40.70    4.00
  -7  -1   6   42.60    3.90
  -1   7   6   43.00    4.40
   7   1   6   46.20    3.40
   1   7  -6   42.50    4.80
   7  -1   6   38.40    3.20
   1   7   6   49.30    4.10
  -7   1   6   37.30    4.10
   1   7   6   52.19    5.00
   3   7  -6   52.49    5.20
  -7   3   6   50.09    4.60
   3   7   6   54.49    5.40
   7  -3   6   46.80    3.40
   3   7   6   45.60    4.00
   5   7  -6   40.80    5.30
   5   7   6   51.89    5.50
  -7   5   6   38.30    4.30
   5   7   6   43.90    4.10
   7   7  -6  225.28   10.40
   7   7  -6  202.38   11.60
   7   7   6  212.28   11.30
  -7   7   6  234.48   11.30
   7   7   6  215.08   10.50
  -7  -7   6  219.68   11.00
   8   6  -6   16.80    3.20
  -8  -6   6   21.30    3.60
   8   6   6   21.40    3.50
  -6   8   6   20.10    4.10
   8   6   6   10.40    3.90
   8   4  -6   42.50    4.50
  -4   8   6   47.80    4.80
  -8  -4   6   41.20    4.40
   8   4   6   44.20    4.10
   8   2  -6   23.40    3.70
  -2   8   6   25.60    4.00
   8   2   6   28.20    3.20
  -2   8   6   24.10    3.90
  -8  -2   6   29.10    3.90
   0   8  -6    6.90    3.10
   8   0  -6    7.50    3.00
  -8   0   6   10.70    2.40
   0   8   6   11.30    2.10
   8   0   6   11.30    1.70
   0   8   6   12.40    2.90
   2   8  -6   27.50    4.80
  -8   2   6   25.80    4.00
   8  -2   6   25.10    2.80
   2   8   6   32.00    3.90
   2   8   6   27.10    5.30
   4   8  -6   41.50    6.00
  -8   4   6   47.30    4.80
   4   8   6   47.60    4.40
   4   8   6   55.89    5.70
   6   8  -6   20.60    3.30
   6   8  -6   17.20    3.90
   6   8   6   26.20    4.10
   6   8   6   20.70    3.70
  -8   6   6   21.10    3.50
   8   8  -6   -0.50    1.50
   8   8  -6   -2.10    3.40
   8   8   6    0.10    1.60
   8   8   6   -3.70    3.90
  -8   8   6    0.80    2.80
   9   7  -6   50.79    4.50
   9   7  -6   39.20    6.10
  -9  -7   6   50.59    4.90
  -7   9   6   51.49    5.70
   9   7   6   52.69    4.70
   9   7   6   50.69    6.10
   9   5  -6   28.50    4.60
   9   5   6   31.30    3.90
  -9  -5   6   30.10    4.00
  -5   9   6   27.80    5.00
   9   3  -6   87.49    6.00
  -3   9   6   84.49    6.20
   9   3   6   85.29    5.40
  -9  -3   6   80.09    5.70
   9   1  -6   58.49    5.10
  -9  -1   6   55.59    4.90
  -1   9   6   62.19    5.70
  -1   9   6   65.69    5.00
   9   1   6   55.49    4.30
   1   9  -6   52.89    5.90
   1   9  -6   62.39    3.70
   9  -1   6   60.89    4.10
   1   9   6   49.30    5.90
   1   9   6   58.89    5.00
  -9   1   6   60.09    5.00
   3   9  -6   89.59    5.00
   3   9  -6   79.29    7.10
   3   9   6   82.69    5.60
   9  -3   6   84.09    4.90
   3   9   6   89.09    7.10
  -9   3   6   88.79    6.20
   5   9  -6   31.20    3.50
   5   9  -6   26.70    5.50
   5   9   6   33.40    5.90
  -9   5   6   30.10    4.80
   5   9   6   38.20    4.30
   7   9  -6   53.69    4.50
   7   9   6   51.69    4.80
  -9   7   6   55.69    5.90
   7   9   6   57.89    6.40
   9   9  -6   16.90    2.60
   9   9   6   19.00    4.90
  -9   9   6   24.10    4.20
   9   9   6   24.00    4.10
  10   8  -6    6.20    4.20
  10   8  -6    8.10    2.00
  10   8   6    6.90    2.20
  10   8   6    4.20    4.40
  -8  10   6   13.50    3.70
  10   6  -6    0.70    1.60
  10   6  -6   -0.40    2.70
 -10  -6   6   -0.20    2.10
  10   6   6   -1.00    3.90
  10   6   6    0.20    1.70
  -6  10   6    0.50    2.90
  10   4  -6    1.50    2.40
  10   4   6    1.80    1.70
  -4  10   6    1.90    2.80
 -10  -4   6    1.80    2.20
  10   2  -6   13.50    3.00
 -10  -2   6   10.80    2.70
  10   2   6    8.70    2.00
  -2  10   6   12.90    3.40
   0  10  -6    3.70    4.30
  10   0  -6    4.50    3.00
 -10   0   6    2.70    2.20
  10   0   6    2.00    1.50
   0  10   6    1.70    2.20
   0  10   6    2.00    3.50
   2  10  -6    6.80    4.40
   2  10   6    6.50    4.20
  10  -2   6   10.10    1.70
   2  10   6   11.60    2.60
 -10   2   6   10.60    2.80
   4  10  -6   -1.10    4.00
   4  10  -6    1.60    1.40
   4  10   6    2.10    1.90
   4  10   6    3.40    4.00
 -10   4   6    1.50    2.50
   6  10  -6    0.90    1.50
   6  10  -6    0.70    3.60
   6  10   6    0.70    1.70
 -10   6   6    1.70    2.70
   6  10   6    2.70    3.70
   8  10  -6   10.00    2.10
   8  10  -6    5.80    4.20
   8  10   6    7.00    4.90
   8  10   6    7.40    2.10
 -10   8   6   13.40    3.70
  10  10  -6   -0.10    1.80
  10  10  -6    0.60    4.60
 -10  10   6   -0.70    3.20
  10  10   6   -1.20    1.90
  10  10   6   -8.00    5.00
  11   9  -6   30.90    4.20
  11   9   6    8.90    5.20
  11   9   6   20.50    3.00
  11   7  -6    1.90    3.60
  11   7  -6    3.30    1.80
 -11  -7   6    1.00    2.40
  11   7   6    1.00    1.90
  -7  11   6    4.30    3.50
  11   5  -6    5.70    3.00
  11   5  -6    5.70    1.80
  -5  11   6    8.60    3.90
  11   5   6    5.60    2.00
 -11  -5   6    7.10    2.50
  11   3  -6   83.09    6.60
 -11  -3   6   87.99    6.10
  11   3   6   96.39    6.00
  -3  11   6   81.79    6.80
  11   1  -6   38.40    4.90
  11   1   6   34.70    3.80
 -11  -1   6   29.20    4.30
  -1  11   6   41.20    5.80
  -1  11   6   28.90    4.90
  11  -1  -6   31.90    5.10
   1  11   6   33.10    6.10
 -11   1   6   40.10    4.80
   1  11   6   33.30    4.90
  11  -1   6   38.80    3.60
   3  11   6  100.59    6.70
   3  11   6   96.89    8.00
 -11   3   6   82.19    6.60
   5  11  -6    4.30    4.00
   5  11  -6    5.40    1.80
   5  11   6    7.40    2.10
   5  11   6   12.90    4.30
 -11   5   6    8.90    3.00
   7  11  -6    2.60    1.80
   7  11  -6   -0.10    4.30
   7  11   6    0.60    1.90
   7  11   6   -0.10    3.70
 -11   7   6    3.10    3.10
   9  11  -6   32.00    4.50
 -11   9   6   35.60    6.10
   9  11   6   27.80    4.50
   9  11   6   20.60    5.60
  11  11  -6   34.40    4.80
  11  11   6   11.50    4.80
 -11  11   6   32.10    6.30
  11  11   6   21.30    3.20
  12  10  -6   -2.30    4.90
  12  10  -6    1.40    2.10
  12  10   6   -0.20    2.30
  12  10   6   -5.00    5.60
 -10  12   6    2.90    3.90
  12   8  -6   -0.50    4.50
  12   8  -6    5.60    2.20
  12   8   6    2.20    2.20
  -8  12   6    4.50    3.90
  12   6  -6    7.70    3.60
  12   6  -6    8.90    2.20
  12   6   6    7.40    2.30
 -12  -6   6   10.40    3.00
  -6  12   6   11.90    4.20
  12   4  -6   36.00    5.50
  12   4  -6   35.00    4.10
  12   4   6   41.20    4.40
 -12  -4   6   34.60    4.80
  -4  12   6   35.90    5.80
  12   2  -6   10.20    3.20
  12   2   6    7.10    2.00
  -2  12   6    9.80    4.30
 -12  -2   6   10.20    2.80
  -2  12   6    4.10    2.20
  12   0  -6    0.10    2.90
   0  12  -6    1.80    4.70
   0  12   6    2.10    3.50
 -12   0   6   -1.20    2.20
   0  12   6   -3.30    2.00
  12   0   6   -0.40    1.50
  12  -2  -6    6.00    3.40
   2  12  -6    3.80    5.10
   2  12   6   11.30    4.20
 -12   2   6   11.50    3.00
   2  12   6   10.80    2.50
 -12   4   6   40.20    5.40
   4  12   6   41.90    6.90
   4  12   6   53.39    5.50
   6  12  -6    7.60    2.00
   6  12  -6    0.70    4.70
 -12   6   6    8.40    3.20
   6  12   6   13.50    4.50
   6  12   6    5.90    2.20
   8  12  -6    2.70    5.30
   8  12  -6    4.00    2.00
   8  12   6    1.60    2.10
 -12   8   6    4.10    3.40
   8  12   6    3.50    4.00
  10  12  -6   -4.20    5.60
  10  12  -6   -0.40    2.00
  10  12   6   -3.30    5.60
  10  12   6    0.70    2.20
 -12  10   6    0.50    3.60
  12  12  -6   -0.90    5.70
  12  12  -6    0.90    2.20
 -12  12   6    1.10    4.00
  12  12   6   -4.40    2.20
  13  11  -6    9.00    2.70
  13  11  -6    1.00    5.30
  13  11   6    7.00    2.80
 -11  13   6   11.70    4.60
  13   9  -6   16.60    3.00
  13   9   6   15.70    3.10
  -9  13   6   22.50    4.90
  13   7  -6   18.30    2.90
  -7  13   6   25.60    4.80
  13   7   6   27.30    4.70
  13   5  -6    7.10    2.20
  13   5  -6    6.40    3.50
  13   5   6    8.50    2.30
 -13  -5   6    9.20    3.00
  -5  13   6   11.60    4.50
  13   3  -6   13.60    3.60
  13   3  -6   11.20    2.30
  13   3   6    9.40    2.30
  -3  13   6   19.80    4.70
 -13  -3   6   11.60    3.00
  13   1  -6   29.70    5.00
  -1  13   6   32.20    6.50
 -13  -1   6   23.30    4.60
  -1  13   6   17.30    3.10
  13   1   6   25.00    3.80
  13  -1  -6   25.70    5.20
 -13   1   6   32.10    4.80
  13  -1   6   28.00    3.70
   1  13   6   24.00    4.90
   1  13   6   19.30    3.10
   3  13  -6    1.10    5.80
  13  -3  -6    6.20    3.50
   3  13   6   15.10    4.80
   3  13   6   12.30    2.80
 -13   3   6   15.80    3.40
   5  13  -6    0.40    5.00
   5  13   6   11.80    4.50
   5  13   6    5.80    2.30
 -13   5   6   10.30    3.40
   7  13   6   29.40    5.30
   7  13   6   20.50    3.00
 -13   7   6   27.00    5.60
   9  13  -6   16.20    2.80
   9  13   6   15.00    2.90
 -13   9   6   22.50    4.30
   9  13   6   12.40    4.60
  11  13  -6    6.50    2.50
  11  13  -6    0.80    6.00
 -13  11   6   11.90    4.30
  11  13   6    7.40    2.80
  11  13   6   -0.70    5.80
  14  10  -6    5.10    2.50
  14  10  -6   -1.20    5.20
 -10  14   6    3.90    4.40
  14  10   6    4.30    2.70
  14   8  -6    1.40    4.90
  14   8  -6    2.50    2.20
  -8  14   6    4.40    4.30
  14   8   6    5.30    2.50
  14   6  -6    2.90    2.10
  14   6  -6   -2.00    3.80
 -14  -6   6    1.30    2.80
  -6  14   6    0.00    4.40
  14   6   6   -0.50    2.10
  14   4  -6    1.00    2.00
  14   4  -6    2.70    3.40
 -14  -4   6    1.10    2.60
  -4  14   6    1.00    4.20
  14   4   6    2.00    2.00
  14   2  -6   10.20    3.50
  14   2  -6    7.20    2.20
 -14  -2   6    9.30    3.00
  14   2   6    7.40    2.10
  -2  14   6   11.30    4.90
   0  14  -6   -1.50    5.40
  14   0  -6    1.50    3.00
  14   0  -6    0.40    1.80
  14   0   6    0.50    1.70
   0  14   6    3.40    4.50
 -14   0   6    2.00    2.60
  14  -2  -6    9.10    3.60
   2  14  -6   -1.00    6.00
   2  14   6    6.30    4.60
 -14   2   6    9.70    3.00
   2  14   6    3.80    2.50
   4  14  -6   -1.40    5.30
  14  -4  -6   -1.30    3.30
 -14   4   6    1.50    2.80
   4  14   6    1.80    4.60
   4  14   6    1.20    2.30
   6  14  -6   -0.20    5.80
 -14   6   6    1.00    3.10
   6  14   6    2.80    4.50
   6  14   6   -0.70    2.20
   8  14  -6   -4.30    6.30
 -14   8   6    6.00    3.50
   8  14   6    1.30    4.30
   8  14   6    1.10    2.30
  10  14  -6   -2.10    6.60
  10  14  -6    7.00    2.50
  10  14   6    4.30    2.60
  10  14   6    3.30    4.40
 -14  10   6    8.90    3.70
  15   9  -6   13.90    3.00
  15   9   6   12.60    3.20
  -9  15   6   21.80    5.40
  15   7  -6   15.00    2.90
  15   7  -6   10.20    5.00
  15   7   6   18.80    3.20
  15   5  -6    4.70    3.80
  15   5  -6    3.90    2.30
  -5  15   6    7.50    4.50
 -15  -5   6    4.20    3.00
  15   5   6    1.90    2.30
  15   3  -6    6.90    3.70
  15   3  -6    7.80    2.40
  15   3   6    8.70    2.40
 -15  -3   6   10.70    3.30
  -3  15   6   17.80    5.50
  15   1  -6   53.59    6.10
  15   1  -6   48.60    5.10
 -15  -1   6   47.00    5.70
  -1  15   6   46.30    7.00
  15   1   6   49.99    4.90
  15  -1  -6   53.19    5.20
  15  -1  -6   47.30    5.90
   1  15   6   49.99    7.00
 -15   1   6   49.30    5.80
  15  -3  -6    9.60    3.80
   3  15  -6   -4.40    6.30
   3  15   6   10.40    5.00
   3  15   6    8.60    2.90
 -15   3   6   11.10    3.30
   5  15  -6   -2.30    6.00
  15  -5  -6    2.00    3.70
   5  15   6    6.10    2.80
   5  15   6    3.50    5.00
 -15   5   6    4.60    3.10
   7  15   6   26.20    5.80
   7  15   6   18.10    3.20
 -15   7   6   23.90    4.40
 -15   9   6   20.70    4.50
   9  15   6   16.80    3.40
   9  15   6   13.40    5.30
  16   6  -6    1.00    4.30
  16   6  -6    2.60    2.30
 -16  -6   6    4.10    3.20
  -6  16   6    9.90    5.40
  16   6   6    4.10    2.50
  16   4  -6    5.80    3.60
  16   4  -6    6.60    2.50
 -16  -4   6    5.00    3.10
  -4  16   6   11.30    5.20
  16   4   6    3.40    2.30
  16   2  -6    2.30    2.20
  16   2  -6    1.50    3.30
  -2  16   6    1.90    5.10
 -16  -2   6    1.20    2.80
  16   2   6    0.70    2.00
  16   0  -6   -0.90    2.00
  16   0  -6    2.30    3.20
   0  16   6    5.00    5.00
 -16   0   6    0.80    2.70
  16  -2  -6    3.10    3.40
  16  -2  -6    1.40    2.00
   2  16  -6   -1.00    7.20
 -16   2   6    1.40    2.80
   2  16   6    0.80    4.90
   4  16  -6   -2.80    6.00
  16  -4  -6    6.20    3.70
  16  -4  -6    4.40    2.20
   4  16   6    8.40    5.10
 -16   4   6    6.70    3.20
   6  16  -6   -3.40    6.70
  16  -6  -6    1.00    3.70
   6  16   6    3.80    2.80
   6  16   6    5.60    5.20
 -16   6   6    3.90    3.30
  17   5  -6    3.40    4.00
  17   5  -6    3.40    2.50
  -5  17   6    5.10    5.50
 -17  -5   6    6.00    3.40
  17   3  -6    7.80    3.60
  17   3  -6    9.00    2.70
  -3  17   6    8.50    5.60
 -17  -3   6    8.10    3.30
  17   3   6    4.40    2.40
  17   1  -6    7.50    2.60
  17   1  -6    6.10    3.70
 -17  -1   6   10.30    3.50
  -1  17   6    7.70    5.30
  17  -1  -6    9.00    3.80
  17  -1  -6    6.30    2.50
   1  17   6   10.50    5.30
 -17   1   6    6.80    3.30
   3  17  -6   -0.90    8.00
  17  -3  -6   10.60    3.90
  17  -3  -6    6.70    2.40
   3  17   6    6.70    5.40
 -17   3   6   11.30    3.60
  17  -5  -6    5.50    3.80
 -17   5   6    4.50    3.20
   0  -1   7  852.01   35.00
   1   0   7  847.52   35.00
  -1   0   7  855.91   35.20
   0   1   7  831.42   35.10
   1   0   7  830.32   35.00
  -1   2  -7   43.50    3.40
  -1   2   7   35.80    3.40
   1  -2   7   37.10    2.90
   2   1   7   44.30    4.00
  -2  -1   7   47.30    3.50
   2   1   7   44.40    3.00
   1   2  -7   36.20    3.80
   1   2   7   46.70    3.90
  -1  -2   7   45.60    3.30
  -2   1   7   39.70    3.60
   2  -1   7   37.70    2.70
   2  -1   7   41.30    3.60
   1   2   7   44.90    3.30
  -2   3  -7  191.38    8.30
   3   2  -7  174.08    9.10
  -2   3   7  171.48    8.90
   3   2   7  191.58    8.90
   2  -3   7  181.78    8.10
  -3  -2   7  187.98    8.90
   3   2   7  187.58    8.50
   2  -3   7  182.28    8.10
   0   3  -7    4.60    1.60
  -3   0   7    5.30    1.90
   0  -3   7    3.80    1.30
   3   0   7    3.40    1.50
   0   3   7    3.60    1.60
   3   0   7    2.90    1.20
   0   3   7    4.60    1.90
   2   3  -7  168.58    8.60
  -3   2  -7  177.88    7.90
   2   3   7  193.48    8.90
   3  -2   7  180.78    7.80
   3  -2   7  177.88    8.50
  -2  -3   7  184.38    8.60
  -3   2   7  174.48    8.90
   2   3   7  188.68    8.70
   4   3  -7  124.09    6.90
  -3   4  -7  106.29    5.80
   4   3   7  128.89    6.60
  -3   4   7  128.49    7.00
   4   3   7  132.09    6.60
  -4  -3   7  130.29    6.80
  -1   4  -7   47.60    3.50
  -1   4   7   43.30    3.90
   4   1   7   40.50    3.70
  -1   4   7   39.60    4.00
  -4  -1   7   44.60    3.70
   4   1   7   41.70    3.00
   1  -4   7   47.60    3.10
   1   4  -7   44.60    3.70
   4  -1   7   42.00    3.60
  -4   1   7   43.60    3.80
   1   4   7   37.70    4.30
   1   4   7   42.00    3.90
  -1  -4   7   42.10    3.30
   4  -1   7   43.90    2.50
   3   4  -7  132.59    7.10
  -4   3   7  127.59    7.10
   3   4   7  128.09    6.90
   4  -3   7  141.69    6.60
  -3  -4   7  132.39    6.90
   3   4   7  131.99    7.10
   5   4  -7   90.99    5.90
   5   4   7   92.99    5.60
  -5  -4   7   98.29    5.90
   5   4   7   94.39    5.80
  -4   5   7   93.69    6.10
   5   2  -7   24.80    4.00
  -5  -2   7   28.60    3.50
   5   2   7   19.90    3.10
   5   2   7   24.30    3.00
  -2   5   7   24.30    3.70
   0   5  -7   23.20    3.20
   0   5   7   23.40    3.80
   5   0   7   21.80    2.00
  -5   0   7   20.70    3.40
   0   5   7   22.00    3.80
   5   0   7   19.60    2.90
   0  -5   7   21.90    2.70
   2   5  -7   30.20    3.70
  -5   2   7   25.80    3.50
   2   5   7   25.90    3.60
  -2  -5   7   25.40    3.10
   5  -2   7   25.50    3.00
   2   5   7   26.10    3.90
   4   5  -7   95.99    6.20
   5  -4   7  102.59    5.30
  -5   4   7   94.29    6.20
  -4  -5   7   95.09    5.80
   4   5   7   96.69    5.70
   4   5   7   95.39    6.10
   6   5  -7   37.70    4.60
  -6  -5   7   38.70    4.30
   6   5   7   38.70    4.00
  -5   6   7   37.00    4.50
   6   5   7   36.80    4.50
   6   3  -7  154.08    8.10
   6   3   7  149.39    7.80
  -3   6   7  152.78    8.10
  -6  -3   7  149.29    8.10
  -1   6  -7   37.20    4.20
   6   1  -7   47.50    5.00
  -1   6   7   49.30    4.40
  -6  -1   7   42.20    4.20
   6   1   7   46.10    3.80
  -1   6   7   51.99    4.70
   1   6  -7   56.09    4.80
   1   6   7   43.30    4.60
  -6   1   7   46.10    4.30
   1   6   7   46.60    4.90
   6  -1   7   48.40    3.60
   3   6  -7  179.98    8.90
  -6   3   7  168.88    8.80
  -3  -6   7  147.19    8.20
   3   6   7  150.78    8.30
   3   6   7  167.48    8.90
   6  -3   7  166.58    7.80
   5   6  -7   38.70    4.80
   5   6   7   43.30    4.80
   5   6   7   38.90    4.10
  -5  -6   7   35.10    4.10
  -6   5   7   37.80    4.30
   7   6  -7   28.60    4.70
   7   6   7   22.90    3.70
  -7  -6   7   21.80    4.00
  -6   7   7   25.10    4.30
   7   6   7   25.90    5.10
   7   4  -7   42.50    4.60
  -4   7   7   45.50    4.80
   7   4   7   36.80    4.70
  -7  -4   7   46.80    4.40
   7   4   7   41.60    4.00
   7   2  -7   76.59    5.60
  -2   7   7   73.19    5.60
  -2   7   7   76.39    5.60
   7   2   7   86.89    5.20
  -7  -2   7   85.09    5.70
   0   7  -7    4.80    2.90
   0   7   7    7.20    2.70
   0   7   7    7.00    2.10
   7   0   7    5.50    1.50
  -7   0   7    6.00    2.20
   2   7  -7   87.59    6.30
  -7   2   7   79.69    5.90
   7  -2   7   78.49    4.90
   2   7   7   90.09    5.90
   2   7   7   95.99    6.70
   4   7  -7   48.60    5.50
   7  -4   7   41.40    3.70
   4   7   7   58.39    6.00
  -7   4   7   45.40    4.60
   4   7   7   45.90    4.30
   6   7  -7   25.30    4.00
   6   7   7   29.10    4.80
  -7   6   7   24.10    4.50
   6   7   7   26.20    4.00
  -6  -7   7   28.50    4.30
   8   7  -7   67.69    6.50
   8   7   7   78.59    5.60
  -8  -7   7   76.49    6.00
  -7   8   7   82.79    6.70
   8   7   7   72.39    6.60
   8   5  -7    1.60    2.50
  -8  -5   7    2.00    2.20
  -5   8   7    3.00    2.60
   8   5   7    0.50    3.70
   8   5   7    1.90    1.70
   8   3  -7   31.10    4.20
  -8  -3   7   33.10    4.40
   8   3   7   33.20    3.80
  -3   8   7   35.80    4.70
  -1   8  -7    0.00    3.30
   8   1  -7    5.80    2.90
   8   1   7    2.90    1.50
  -1   8   7    6.20    2.10
  -8  -1   7    5.00    2.20
  -1   8   7    7.40    2.70
   1   8  -7    4.50    3.20
  -8   1   7    4.30    2.30
   1   8   7    4.90    2.00
   1   8   7    5.90    3.10
   8  -1   7    3.90    1.50
   3   8  -7   34.60    5.80
   3   8   7   42.40    5.80
   3   8   7   35.90    4.50
   8  -3   7   31.00    3.30
  -8   3   7   36.90    4.30
   5   8  -7    1.70    3.30
   5   8   7    6.70    2.10
   5   8   7    5.00    3.90
  -8   5   7    3.80    2.70
   7   8  -7   83.69    5.50
   7   8  -7   65.39    7.40
  -8   7   7   88.09    6.80
   7   8   7   82.29    7.30
   7   8   7   76.29    5.70
   9   8  -7    7.60    4.10
   9   8  -7    9.70    2.20
   9   8   7   11.10    2.30
   9   8   7    6.40    4.50
  -8   9   7   12.20    3.70
   9   6  -7   60.59    6.10
   9   6   7   54.79    5.80
   9   6   7   66.99    5.20
  -9  -6   7   72.49    5.50
  -6   9   7   60.59    6.10
   9   4  -7    9.30    2.80
  -9  -4   7    9.50    2.60
   9   4   7    6.30    1.90
  -4   9   7   13.60    3.50
   9   2  -7   23.90    4.10
  -2   9   7   25.20    4.00
  -2   9   7   14.80    2.60
  -9  -2   7   20.50    3.90
   9   2   7   15.50    2.30
   9   0  -7   54.59    5.90
   0   9   7   61.39    6.10
   0   9   7   61.69    5.60
   9   0   7   59.59    4.40
  -9   0   7   58.09    5.30
   2   9  -7   16.10    4.10
   2   9   7   23.90    4.40
  -9   2   7   22.50    4.10
   9  -2   7   21.40    3.10
   2   9   7   30.00    4.90
   4   9  -7    8.10    1.70
   4   9  -7    6.00    4.00
   4   9   7   14.20    4.20
   4   9   7    7.80    2.20
  -9   4   7   10.50    3.00
   6   9  -7   65.59    5.00
  -9   6   7   67.89    6.10
   6   9   7   74.39    5.70
   6   9   7   76.99    7.10
   8   9  -7    7.80    2.00
   8   9  -7    6.50    4.20
  -9   8   7   11.50    3.70
   8   9   7   10.90    4.60
   8   9   7    9.00    2.30
  10   9  -7    2.50    4.70
  10   9  -7    3.80    2.00
  10   9   7    0.00    2.00
  10   9   7   -2.50    4.80
  -9  10   7    5.60    3.60
  10   7  -7    0.60    3.50
  10   7  -7    1.70    1.80
  -7  10   7    0.70    3.20
 -10  -7   7   -1.10    2.40
  10   7   7   -0.50    1.80
  10   5  -7  111.39    7.70
 -10  -5   7  113.59    7.50
  -5  10   7  126.29    8.20
  10   5   7  117.69    7.00
  10   3  -7  116.79    7.70
 -10  -3   7  121.29    7.40
  10   3   7  126.99    7.10
  -3  10   7  119.19    8.00
  10   1  -7   33.60    4.80
 -10  -1   7   38.60    4.70
  10   1   7   40.00    4.00
  -1  10   7   31.30    4.90
  -1  10   7   32.20    5.60
  10  -1  -7   27.60    5.10
   1  10   7   42.20    5.70
  10  -1   7   32.40    3.60
 -10   1   7   36.20    4.80
   1  10   7   38.70    5.10
   3  10  -7  128.79    7.00
 -10   3   7  125.69    8.30
   3  10   7  142.39    8.30
   3  10   7  146.19    9.40
   5  10  -7  121.69    6.90
   5  10   7  118.29    7.40
 -10   5   7  125.99    8.00
   5  10   7  134.49    8.90
   7  10  -7    0.10    1.60
   7  10  -7   -1.00    4.00
   7  10   7    2.10    2.00
 -10   7   7    2.00    3.10
   7  10   7    0.20    3.70
   9  10  -7    3.80    2.00
   9  10  -7   -2.10    4.60
   9  10   7   -0.70    4.70
   9  10   7    0.40    2.00
 -10   9   7    6.40    3.70
  11  10  -7    2.10    5.30
  11  10  -7   12.40    2.50
  11  10   7    8.80    2.60
  11  10   7    3.20    5.50
 -10  11   7   17.80    4.60
  11   8  -7    6.30    4.70
  11   8  -7   10.90    2.40
  11   8   7   10.90    2.60
  -8  11   7   17.60    4.50
  11   6  -7    4.90    3.50
  11   6  -7    2.70    1.90
  -6  11   7    6.30    3.60
  11   6   7    6.60    2.20
 -11  -6   7    8.50    2.90
  11   4  -7   15.70    3.50
  11   4   7   14.10    2.40
  -4  11   7   20.70    4.30
 -11  -4   7   15.30    3.10
  11   2  -7   74.69    6.10
  -2  11   7   76.59    6.70
 -11  -2   7   70.99    6.00
  -2  11   7   71.19    5.60
  11   2   7   69.49    5.30
  11   0  -7   34.90    5.60
 -11   0   7   30.20    4.70
   0  11   7   25.20    3.30
  11   0   7   35.00    3.80
   0  11   7   34.60    6.10
 -11   2   7   79.29    6.30
   2  11   7   66.29    5.90
   2  11   7   77.99    7.20
  11  -2   7   73.99    5.80
   4  11  -7    6.60    4.60
   4  11   7   21.90    4.70
   4  11   7   15.40    2.60
 -11   4   7   17.50    3.60
   6  11  -7    3.00    4.50
   6  11  -7    4.20    1.80
 -11   6   7    5.40    3.20
   6  11   7    5.10    2.20
   6  11   7   10.80    4.10
   8  11  -7   11.40    2.40
   8  11  -7    2.20    4.80
   8  11   7   12.60    2.60
   8  11   7   17.10    5.20
 -11   8   7   19.50    4.30
  10  11  -7    3.40    5.20
  10  11  -7   12.20    2.60
  10  11   7    2.80    5.40
 -11  10   7   13.90    4.30
  10  11   7    7.40    2.60
  12  11  -7    6.20    2.50
  12  11  -7    0.10    5.40
 -11  12   7    9.40    4.50
  12  11   7    6.30    2.70
  12   9  -7   31.90    5.00
  12   9   7   33.80    5.20
  -9  12   7   40.00    6.70
  12   7  -7    7.40    2.30
  12   7  -7    6.80    4.30
 -12  -7   7    9.60    3.30
  -7  12   7   13.70    4.40
  12   7   7    6.10    2.40
  12   5  -7   20.40    4.10
  12   5  -7   23.60    4.00
  -5  12   7   26.50    5.00
  12   5   7   14.80    2.70
 -12  -5   7   16.20    3.30
  12   3  -7   18.90    3.80
 -12  -3   7   17.90    3.40
  12   3   7   16.00    2.60
  -3  12   7   19.90    4.50
  12   1  -7   18.70    3.70
  12   1   7   10.50    2.10
  -1  12   7    5.70    2.60
  -1  12   7   16.70    4.40
 -12  -1   7   14.30    3.20
   1  12  -7    2.30    5.10
  12  -1  -7   14.40    4.00
   1  12   7   12.90    4.40
  12  -1   7   13.90    2.20
 -12   1   7   17.70    3.40
   3  12   7   23.00    4.90
 -12   3   7   18.60    3.70
   3  12   7   14.60    2.80
   5  12  -7    7.00    4.90
   5  12   7   25.20    5.10
   5  12   7   15.70    2.80
 -12   5   7   25.20    4.20
   7  12  -7    1.50    5.10
   7  12  -7    9.30    2.20
   7  12   7    6.90    2.40
 -12   7   7   11.00    3.70
   7  12   7   12.90    4.40
   9  12  -7   37.80    5.00
   9  12   7   37.10    5.40
 -12   9   7   39.70    6.60
   9  12   7   24.70    6.00
  11  12  -7   -1.00    5.80
  11  12  -7    6.10    2.40
 -12  11   7    9.10    4.40
  11  12   7    5.80    2.70
  11  12   7   -2.90    5.70
  13  10  -7    8.70    2.60
  13  10  -7    0.70    5.50
  13  10   7    6.10    2.80
 -10  13   7   13.00    4.70
  13   8  -7   31.60    4.90
  -8  13   7   33.70    6.90
  13   8   7   31.80    5.40
  13   6  -7    9.80    2.40
  13   6  -7    5.30    4.10
 -13  -6   7   11.40    3.30
  -6  13   7   15.10    4.50
  13   6   7    7.60    2.50
  13   4  -7    7.70    3.60
  13   4  -7    4.60    2.10
  13   4   7    3.00    2.10
  -4  13   7   12.80    4.80
 -13  -4   7    4.90    2.90
  13   2  -7   18.40    4.00
 -13  -2   7   16.40    3.40
  -2  13   7   22.50    5.00
  -2  13   7   12.20    2.80
  13   2   7   13.70    2.40
  13   0  -7    1.20    3.30
   0  13   7    0.40    4.30
 -13   0   7    1.40    2.70
  13   0   7    0.80    1.70
   2  13  -7    1.30    5.70
  13  -2  -7   10.80    3.90
   2  13   7   11.30    2.90
   2  13   7   22.40    4.90
   4  13  -7    0.80    5.90
 -13   4   7    6.30    3.20
   4  13   7    2.80    2.50
   4  13   7    8.80    4.40
   6  13  -7    1.60    5.60
   6  13   7    7.30    2.50
   6  13   7   15.00    4.70
 -13   6   7   10.80    3.80
   8  13   7   36.00    7.20
 -13   8   7   35.90    6.40
   8  13   7   33.70    5.30
  10  13  -7    0.90    6.20
  10  13  -7    8.60    2.60
  10  13   7    2.20    6.00
  10  13   7    6.70    2.70
 -13  10   7   10.80    4.30
  14   9  -7   -0.60    2.10
  14   9  -7    2.20    5.40
  14   9   7   -2.50    2.30
  -9  14   7   -0.40    4.30
  14   7  -7    5.40    4.70
  14   7  -7   10.60    2.70
  -7  14   7   18.40    5.40
  14   7   7   11.30    2.80
 -14  -7   7   11.10    3.60
  14   5  -7   12.10    4.40
  14   5  -7   15.00    2.80
  14   5   7   10.00    2.70
  -5  14   7   19.80    5.10
 -14  -5   7   17.90    3.70
  14   3  -7    3.20    2.10
  14   3  -7    3.40    3.60
 -14  -3   7    4.90    2.90
  14   3   7    3.50    2.20
  -3  14   7    6.20    4.80
  14   1  -7   11.40    3.80
  -1  14   7   11.50    4.60
 -14  -1   7    8.00    3.20
  14   1   7    5.60    2.10
   1  14  -7    3.20    5.90
  14  -1  -7    8.80    3.90
 -14   1   7   10.80    3.30
   1  14   7   12.60    4.80
   3  14  -7   -2.60    6.40
  14  -3  -7    4.30    3.70
   3  14   7    1.00    2.50
 -14   3   7    4.50    3.00
   3  14   7    9.40    4.80
   5  14   7   12.40    3.00
 -14   5   7   17.00    4.00
   5  14   7   20.70    5.20
   7  14  -7   -1.40    6.10
 -14   7   7   14.20    4.10
   7  14   7   15.30    4.80
   7  14   7    8.90    2.80
   9  14  -7    0.50    6.90
   9  14   7   -0.20    4.40
   9  14   7   -0.80    2.40
 -14   9   7   -0.30    3.50
  15   8  -7    8.10    2.70
  15   8  -7    3.00    5.30
  15   8   7    7.30    2.80
  -8  15   7   13.10    5.10
  15   6  -7    0.40    4.40
  15   6  -7    3.60    2.40
  15   6   7    1.60    2.40
 -15  -6   7   -1.30    3.00
  -6  15   7    5.80    5.00
  15   4  -7   15.20    2.90
  15   4  -7   17.60    4.60
  15   4   7   18.30    3.10
  -4  15   7   24.20    5.50
 -15  -4   7   22.30    4.00
  15   2  -7   10.70    3.90
  15   2  -7   10.20    2.60
 -15  -2   7   11.20    3.40
  15   2   7    9.60    2.50
  -2  15   7   17.80    5.60
  15   0  -7    3.80    2.30
  15   0  -7    3.50    3.60
   0  15   7    1.30    4.70
 -15   0   7    2.50    3.00
   2  15  -7    5.30    6.60
  15  -2  -7   10.40    3.90
 -15   2   7   11.00    3.50
   2  15   7   17.20    5.20
   2  15   7    3.00    3.30
  15  -4  -7   13.60    4.10
   4  15   7   15.10    3.40
   4  15   7   27.40    5.70
 -15   4   7   18.00    4.00
   6  15  -7   -2.10    6.30
 -15   6   7    4.70    3.50
   6  15   7    5.40    4.90
   6  15   7    0.00    2.70
   8  15  -7    0.00    6.90
 -15   8   7   13.70    4.30
   8  15   7   13.40    3.30
   8  15   7   10.90    5.00
  16   5  -7    1.00    4.10
  16   5  -7    1.30    2.40
  16   5   7   -0.20    2.40
  -5  16   7    5.50    5.00
 -16  -5   7    1.50    3.10
  16   3  -7    9.60    2.70
  16   3  -7   13.70    4.40
 -16  -3   7   11.70    3.60
  -3  16   7   20.80    6.00
  16   3   7    7.80    2.60
  16   1  -7    2.30    3.60
  16   1  -7    4.40    2.40
 -16  -1   7    3.20    3.10
  -1  16   7    6.10    4.90
  16  -1  -7    7.80    3.80
   1  16   7    4.00    4.80
 -16   1   7    4.70    3.20
   3  16  -7   -2.40    7.10
  16  -3  -7   12.30    4.10
  16  -3  -7    8.80    2.60
   3  16   7   11.40    5.00
 -16   3   7   14.40    3.70
   5  16  -7    4.30    6.80
  16  -5  -7    0.50    3.70
   5  16   7    5.50    3.50
   5  16   7    3.40    5.10
 -16   5   7    1.90    3.20
  17   2  -7   12.20    4.30
  17   2  -7    8.30    2.70
 -17  -2   7    8.30    3.50
  17   2   7    5.20    2.60
  -2  17   7   18.50    6.00
  17   0  -7   10.60    2.90
  17   0  -7   13.30    4.10
   0  17   7   16.90    5.60
 -17   0   7   10.10    3.60
  17  -2  -7    8.60    2.70
  17  -2  -7   11.80    4.10
   2  17   7   14.10    5.50
 -17   2   7   11.10    3.70
   0   0   8 1590.24   65.39
  -1   1   8   -1.50    1.60
   1   1   8   -0.40    1.50
  -1  -1   8   -1.70    1.50
   1   1   8    1.50    1.60
   1  -1   8    0.80    1.30
   0   2  -8  108.29    6.30
   0   2   8  118.69    6.60
   0  -2   8  120.79    6.10
   0   2   8  121.49    6.40
   2   0   8  120.39    6.60
   2   0   8  120.39    6.00
  -2   0   8  121.99    6.50
  -2   2  -8  132.59    6.80
   2   2  -8  146.09    7.60
   2   2   8  140.19    7.10
  -2  -2   8  145.09    7.30
   2   2   8  143.59    7.60
   2  -2   8  142.09    6.60
  -2   2   8  137.89    7.50
  -1   3  -8   59.59    3.90
   3   1   8   62.59    3.80
   3   1   8   63.99    4.80
  -3  -1   8   58.69    4.40
  -1   3   8   59.69    4.50
   1  -3   8   56.19    3.60
   1   3  -8   60.19    4.40
   3  -1   8   58.89    3.40
   3  -1   8   61.49    4.60
   1   3   8   53.49    4.20
  -1  -3   8   59.59    4.10
  -3   1   8   61.19    4.70
   1   3   8   65.19    4.80
  -3   3  -8    0.40    1.30
   3   3  -8   -0.10    2.00
   3   3   8   -0.20    1.70
  -3   3   8   -0.80    1.80
  -3  -3   8   -0.10    1.70
   3   3   8   -1.00    1.90
  -2   4  -8    9.50    1.90
   4   2   8   12.70    2.00
  -2   4   8   15.50    3.20
  -4  -2   8   12.30    2.40
   4   2   8    9.20    1.90
   0   4  -8    8.30    2.10
   0  -4   8    8.30    1.70
   0   4   8    7.00    2.00
   4   0   8    6.10    1.40
   4   0   8    6.20    1.70
   0   4   8    9.50    2.40
  -4   0   8   10.20    2.40
   2   4  -8   14.30    2.40
  -2  -4   8   10.80    2.00
   2   4   8    8.60    2.10
   2   4   8   12.20    2.50
  -4   2   8   15.60    2.70
   4   4  -8   45.50    4.50
   4   4   8   48.80    4.40
  -4  -4   8   45.60    4.20
   4   4   8   49.40    4.40
  -4   4   8   42.40    4.30
   5   3  -8   14.70    2.80
  -3   5   8   14.40    2.80
  -5  -3   8   13.60    2.60
   5   3   8   14.60    2.40
   5   3   8   11.20    2.10
  -1   5  -8    9.00    2.30
   5   1  -8    5.10    2.80
  -5  -1   8    8.10    2.30
  -1   5   8    7.10    2.10
   5   1   8    9.10    1.80
  -1   5   8    9.30    2.60
   1  -5   8    7.80    1.70
   5   1   8    6.70    1.80
   1   5  -8   11.30    2.60
  -1  -5   8   10.10    2.00
   1   5   8   13.30    2.90
   5  -1   8    6.60    1.80
  -5   1   8    8.60    2.50
   1   5   8   10.20    2.30
   3   5  -8   14.50    2.80
   3   5   8   16.50    3.10
  -3  -5   8   14.70    2.50
   5  -3   8   21.70    3.50
   3   5   8   12.80    2.30
  -5   3   8   13.10    2.80
   5   5  -8   -0.60    2.40
   5   5   8    1.70    2.20
  -5   5   8   -0.70    2.20
  -5  -5   8   -0.80    2.00
   5   5   8   -1.00    1.60
   6   4  -8   79.99    5.70
   6   4   8   76.39    5.40
   6   4   8   84.09    5.60
  -4   6   8   73.89    5.90
  -6  -4   8   80.29    5.70
   6   2  -8   14.10    3.20
  -6  -2   8    8.60    2.40
  -2   6   8   10.80    2.90
   6   2   8    7.90    2.00
   0   6  -8   45.90    4.60
   0   6   8   42.00    4.70
  -6   0   8   40.00    4.20
   6   0   8   40.00    3.90
   0   6   8   37.50    4.80
   2   6  -8   11.40    2.90
   6  -2   8   10.10    1.90
  -2  -6   8    9.30    2.20
   2   6   8    9.60    3.00
  -6   2   8   11.00    2.70
   2   6   8    7.80    2.30
   4   6  -8   85.09    6.30
  -4  -6   8   79.99    5.60
   6  -4   8   86.09    5.30
   4   6   8   75.39    5.60
   4   6   8   90.59    6.50
  -6   4   8   79.99    6.20
   6   6  -8  112.59    7.40
  -6  -6   8  108.59    7.20
  -6   6   8  108.79    7.40
   6   6   8  117.49    7.00
   6   6   8  128.69    7.70
   7   5  -8   27.40    4.50
  -7  -5   8   25.30    4.30
   7   5   8   27.20    4.10
   7   5   8   33.70    4.60
  -5   7   8   29.30    4.60
   7   3  -8   44.30    4.70
  -3   7   8   41.90    5.10
  -7  -3   8   49.10    4.90
   7   3   8   44.70    4.30
   7   1  -8   45.90    5.50
  -7  -1   8   43.80    4.80
  -1   7   8   45.50    5.00
   7   1   8   44.40    4.20
  -1   7   8   48.90    5.20
   1   7  -8   48.90    5.30
   1   7   8   46.50    5.60
  -7   1   8   41.90    4.60
   7  -1   8   46.60    4.00
   1   7   8   49.99    5.50
   3   7  -8   51.09    5.60
   3   7   8   58.89    5.90
   7  -3   8   51.59    4.20
  -7   3   8   47.60    4.90
   3   7   8   47.70    5.00
   5   7  -8   28.10    5.30
  -7   5   8   23.90    4.50
  -5  -7   8   33.70    4.40
   5   7   8   30.00    5.20
   5   7   8   37.00    4.60
   7   7  -8    0.10    3.00
   7   7   8    2.70    3.30
  -7  -7   8    0.80    2.40
   7   7   8    1.10    2.00
  -7   7   8    1.20    2.80
   8   6  -8   24.70    4.80
   8   6   8   22.60    3.90
  -8  -6   8   23.10    4.30
   8   6   8   23.90    4.20
  -6   8   8   23.80    4.90
   8   4  -8   41.10    5.10
   8   4   8   37.40    4.30
  -4   8   8   39.60    5.30
  -8  -4   8   39.10    4.50
   8   2  -8   72.39    6.00
  -2   8   8   60.29    5.80
   8   2   8   68.89    5.10
  -2   8   8   69.89    6.20
  -8  -2   8   66.89    5.60
   8   0  -8   79.39    7.10
   8   0   8  100.29    5.90
   0   8   8  101.39    7.20
  -8   0   8  104.29    6.80
   0   8   8  103.39    7.10
   2   8  -8   63.29    7.00
   2   8   8   74.69    6.80
   8  -2   8   67.79    4.80
  -8   2   8   73.59    5.90
   2   8   8   75.69    6.40
   4   8  -8   43.20    6.10
   4   8   8   45.20    5.90
   4   8   8   40.50    4.90
  -8   4   8   44.70    5.30
   6   8  -8   21.90    4.40
   6   8   8   25.80    4.40
  -8   6   8   25.50    5.20
   6   8   8   29.70    4.40
   8   8  -8    6.20    4.00
   8   8  -8    8.20    2.10
   8   8   8   16.40    4.50
   8   8   8   13.30    2.50
  -8   8   8   12.20    3.70
   9   7  -8   18.50    4.20
  -9  -7   8   23.40    4.40
   9   7   8   20.00    2.90
  -7   9   8   24.30    4.40
   9   5  -8   -1.00    2.70
   9   5   8   -1.20    1.70
  -9  -5   8    0.90    2.40
  -5   9   8   -0.90    2.70
   9   3  -8   38.90    5.10
  -9  -3   8   35.90    4.80
  -3   9   8   34.10    5.50
   9   3   8   30.20    4.10
   9   1  -8   22.50    4.00
  -1   9   8   14.80    2.70
  -9  -1   8   21.10    3.40
   9   1   8   15.70    2.40
  -1   9   8   21.10    3.80
   1   9  -8   11.00    4.10
  -9   1   8   18.20    3.20
   1   9   8   23.90    4.40
   1   9   8   14.10    2.80
   9  -1   8   15.70    2.20
   3   9  -8   28.90    6.00
   3   9   8   35.20    6.00
  -9   3   8   35.40    5.30
   3   9   8   37.10    5.10
   5   9  -8   -1.10    3.70
   5   9   8    2.80    3.80
  -9   5   8    0.30    2.70
   5   9   8    0.70    2.00
   7   9  -8   17.50    4.70
   7   9  -8   21.60    3.90
  -9   7   8   24.80    4.30
   7   9   8   29.50    5.70
   7   9   8   27.60    4.80
   9   9  -8    3.80    4.60
   9   9  -8    0.30    1.80
   9   9   8    5.00    4.90
   9   9   8   -1.00    2.00
  -9   9   8   -0.70    3.60
  10   8  -8    4.70    2.10
  10   8  -8    2.30    4.40
  -8  10   8    8.00    3.90
  10   8   8    4.10    2.20
  10   6  -8   34.20    6.00
  -6  10   8   39.40    6.20
  10   6   8   31.90    4.60
 -10  -6   8   35.00    5.20
  10   4  -8  105.39    7.80
  -4  10   8  108.29    8.10
 -10  -4   8  109.19    7.40
  10   4   8  113.39    6.90
  10   2  -8   47.70    5.60
  -2  10   8   44.00    5.70
 -10  -2   8   46.80    5.40
  -2  10   8   42.70    5.00
  10   2   8   51.39    4.50
   0  10  -8    3.20    4.30
  10   0  -8   13.20    3.70
  10   0   8   10.00    2.10
   0  10   8   16.30    4.00
 -10   0   8   13.10    3.10
   0  10   8    6.90    2.70
 -10   2   8   41.60    5.40
  10  -2   8   40.80    4.00
   2  10   8   49.40    6.40
   2  10   8   45.80    5.50
   4  10  -8  114.79    6.60
 -10   4   8  115.89    8.20
   4  10   8  113.79    7.50
   4  10   8  125.79    8.90
   6  10  -8   42.00    4.40
   6  10   8   38.60    5.10
   6  10   8   46.50    6.50
 -10   6   8   47.10    6.20
   8  10  -8    4.40    2.10
   8  10  -8    1.70    4.80
 -10   8   8    6.80    3.90
   8  10   8    6.30    2.40
   8  10   8   11.50    4.20
  10  10  -8    0.10    2.00
  10  10  -8   -0.90    5.20
  10  10   8   -2.80    2.10
  10  10   8    1.00    5.80
 -10  10   8   -0.30    4.10
  11   9  -8   -3.70    4.90
  11   9  -8   -1.00    2.00
  11   9   8   -1.00    2.20
  -9  11   8    1.70    4.10
  11   7  -8    5.80    2.20
  11   7  -8    3.50    4.10
  -7  11   8    7.80    4.00
 -11  -7   8    6.80    3.00
  11   7   8    3.50    2.20
  11   5  -8   27.20    5.60
 -11  -5   8   25.80    4.90
  11   5   8   19.70    3.00
  -5  11   8   33.60    5.20
  11   3  -8   15.60    3.70
  11   3   8    9.90    2.40
 -11  -3   8   14.10    3.30
  -3  11   8   19.30    4.40
  11   1  -8   13.00    3.70
  -1  11   8   13.90    4.20
 -11  -1   8   12.30    3.20
  11   1   8    8.40    2.00
   1  11  -8    0.90    4.80
  11  -1  -8    9.50    3.90
   1  11   8   12.90    4.40
  11  -1   8    8.00    2.00
 -11   1   8   12.50    3.20
   1  11   8    8.10    3.10
   3  11  -8    3.30    4.60
   3  11   8   10.50    2.90
   3  11   8   18.10    4.60
 -11   3   8   14.70    3.60
   5  11  -8   24.10    4.10
 -11   5   8   30.40    5.80
   5  11   8   39.00    6.60
   5  11   8   31.70    5.40
   7  11  -8    4.40    4.70
   7  11  -8    6.20    2.10
   7  11   8    9.60    4.40
   7  11   8    2.70    2.30
 -11   7   8    6.80    3.80
   9  11  -8    1.10    2.00
   9  11  -8   -1.50    5.10
 -11   9   8    1.40    3.90
   9  11   8   -0.60    2.20
   9  11   8    2.70    5.00
  11  11  -8   -1.40    2.10
  11  11  -8   -1.40    5.40
  11  11   8   -3.70    2.20
 -11  11   8    1.50    4.20
  12  10  -8   11.20    2.70
  12  10  -8   -2.70    5.50
  12  10   8    7.90    2.80
 -10  12   8   15.30    5.00
  12   8  -8   44.90    5.30
  12   8   8   38.70    5.40
  -8  12   8   48.50    7.00
  12   6  -8    6.00    2.30
  12   6  -8    6.70    4.00
  -6  12   8   12.10    4.40
 -12  -6   8    4.50    3.10
  12   6   8    3.00    2.30
  12   4  -8   13.10    4.00
 -12  -4   8   16.70    3.50
  12   4   8   13.70    2.60
  -4  12   8   18.70    4.70
  12   2  -8   30.40    5.70
 -12  -2   8   29.00    4.90
  -2  12   8   26.50    3.30
  -2  12   8   37.40    6.50
  12   2   8   27.80    4.30
  12   0  -8    1.90    3.40
   0  12   8   -4.70    2.60
  12   0   8    0.60    1.80
   0  12   8    0.60    4.10
 -12   0   8    2.20    2.70
  12  -2  -8   17.30    4.20
   2  12   8   32.20    6.40
   2  12   8   20.90    3.40
   4  12  -8    3.40    5.40
 -12   4   8   18.80    4.10
   4  12   8   20.30    4.90
   4  12   8   12.00    2.90
   6  12  -8   -1.90    4.70
   6  12   8    2.80    2.40
   6  12   8    8.00    4.40
 -12   6   8    8.80    3.80
   8  12  -8   46.90    5.10
   8  12   8   50.99    7.30
 -12   8   8   47.90    6.60
   8  12   8   48.00    5.60
  10  12  -8    0.60    6.00
  10  12  -8   10.50    2.70
 -12  10   8   18.30    4.80
  10  12   8    6.70    2.70
  10  12   8   11.10    5.90
  13   9  -8   -0.30    5.30
  13   9  -8    0.10    2.30
  -9  13   8    3.10    4.50
  13   9   8   -1.70    2.40
  13   7  -8    1.10    4.50
  13   7  -8    4.20    2.40
 -13  -7   8    6.20    3.40
  -7  13   8    9.00    4.80
  13   7   8    4.50    2.50
  13   5  -8    3.40    3.80
  13   5  -8    1.00    2.10
 -13  -5   8   -0.30    2.80
  -5  13   8    1.10    4.50
  13   5   8   -1.50    2.10
  13   3  -8   20.10    4.40
 -13  -3   8   17.10    3.60
  -3  13   8   24.40    5.40
  13   3   8   12.80    2.60
  13   1  -8    1.30    3.30
  -1  13   8   -2.00    2.50
  -1  13   8    3.00    4.40
 -13  -1   8    1.60    2.90
  13   1   8    0.80    1.90
  13  -1  -8    1.90    3.80
   1  13   8    5.70    4.50
 -13   1   8    2.70    3.00
   1  13   8   -2.50    2.70
  13  -3  -8    5.50    4.10
   3  13   8   12.30    3.10
 -13   3   8   20.90    4.10
   5  13  -8    0.60    5.40
   5  13   8    2.60    4.30
 -13   5   8   -0.50    3.40
   5  13   8   -1.90    2.50
   7  13  -8    3.10    5.50
 -13   7   8    8.00    4.00
   7  13   8    4.40    2.80
   7  13   8    8.90    4.70
   9  13  -8    1.60    6.10
   9  13  -8    0.00    2.70
   9  13   8   -3.40    2.30
 -13   9   8    0.80    3.70
   9  13   8    1.10    4.00
  14   8  -8   14.90    3.00
  14   8  -8    4.30    5.30
  -8  14   8   21.00    5.70
  14   8   8   12.50    3.10
  14   6  -8    7.70    4.50
  14   6  -8   14.90    2.90
  -6  14   8   24.20    5.70
 -14  -6   8   18.50    4.00
  14   6   8   12.70    2.90
  14   4  -8    7.10    4.20
  14   4  -8    4.80    2.50
 -14  -4   8    8.90    3.40
  14   4   8    6.30    2.50
  -4  14   8   12.80    5.30
  14   2  -8   18.70    4.40
  14   2   8   14.60    2.80
  -2  14   8   21.80    5.50
 -14  -2   8   19.10    3.90
  14   0  -8    1.10    3.60
 -14   0   8    1.60    3.00
   0  14   8    4.60    4.70
  14  -2  -8   17.80    4.50
   2  14  -8    3.50    6.80
   2  14   8   30.10    5.50
 -14   2   8   21.80    4.20
   2  14   8   10.90    3.40
  14  -4  -8   -0.40    4.00
   4  14  -8   -8.50    6.50
   4  14   8   12.30    4.80
   4  14   8    5.00    3.00
 -14   4   8    8.60    3.60
   6  14  -8    1.00    6.00
   6  14   8   11.90    3.20
 -14   6   8   20.70    4.50
   6  14   8   23.80    5.30
 -14   8   8   21.70    4.80
   8  14   8   17.50    3.40
   8  14   8   30.30    5.80
  15   7  -8   -2.50    4.90
  15   7  -8    1.70    2.50
 -15  -7   8    4.70    3.50
  -7  15   8    1.00    4.80
  15   7   8    0.40    2.60
  15   5  -8    5.20    4.40
  15   5  -8    2.40    2.50
  -5  15   8    9.20    5.40
 -15  -5   8    4.90    3.30
  15   5   8    2.30    2.40
  15   3  -8    2.60    2.40
  15   3  -8    4.30    4.00
  15   3   8    1.80    2.20
  -3  15   8   10.20    5.00
 -15  -3   8    0.30    3.00
  15   1  -8    3.40    3.90
  15   1  -8    1.40    2.30
  15   1   8    1.30    2.20
  -1  15   8    2.40    4.70
 -15  -1   8    2.30    3.10
  15  -1  -8    2.30    3.80
   1  15   8    1.40    4.70
 -15   1   8    2.20    3.10
  15  -3  -8    2.80    4.10
   3  15  -8   -4.20    6.90
 -15   3   8    3.60    3.30
   3  15   8    6.00    4.80
  15  -5  -8    1.50    4.10
   5  15  -8   -6.40    6.20
   5  15   8   -1.10    2.90
 -15   5   8    5.60    3.60
   5  15   8    7.10    4.90
   7  15  -8    0.50    6.60
   7  15   8    4.60    3.30
   7  15   8    2.50    4.70
 -15   7   8    1.10    3.70
  16   4  -8    5.00    4.30
  16   4  -8    7.10    2.80
  16   4   8    6.20    2.70
 -16  -4   8    6.70    3.60
  -4  16   8   13.70    5.70
  16   2  -8   11.40    3.00
  16   2  -8   14.10    4.50
  -2  16   8   18.50    5.70
 -16  -2   8   11.60    3.70
  16   2   8    7.50    2.60
  16   0  -8    9.30    2.80
  16   0  -8    8.90    4.20
 -16   0   8    8.40    3.60
   0  16   8   16.50    5.60
  16  -2  -8   13.20    4.40
 -16   2   8    9.10    3.70
   2  16   8   18.00    5.40
  16  -4  -8    5.10    4.10
   4  16  -8   -1.20    6.50
   4  16   8   -2.70    3.80
 -16   4   8    9.00    3.70
   4  16   8   10.20    5.10
   1   0   9   61.39    4.30
  -1   0   9   61.99    4.60
   0  -1   9   65.79    4.50
   0   1   9   61.29    4.50
  -1   2  -9  211.48   10.30
   2   1   9  227.98   10.80
  -1   2   9  219.38   10.80
  -2  -1   9  232.08   10.80
   2   1   9  224.98   10.30
   1  -2   9  216.28   10.10
   1   2  -9  207.08   10.60
   2  -1   9  210.48   10.00
   1   2   9  227.38   10.50
  -1  -2   9  225.18   10.40
  -2   1   9  218.58   10.70
   1   2   9  230.28   10.80
   3   2  -9   14.50    3.30
  -2   3  -9   11.50    2.00
  -3  -2   9   11.70    2.40
   3   2   9   12.70    2.20
   3   2   9   11.60    2.40
  -2   3   9   14.60    2.70
   0   3  -9   54.99    4.40
   0  -3   9   53.19    3.90
  -3   0   9   55.09    4.80
   3   0   9   60.09    5.10
   3   0   9   53.19    3.70
   0   3   9   53.89    4.50
   0   3   9   55.09    4.90
   2   3  -9   13.60    2.70
   2   3   9   12.50    2.50
  -3   2   9   17.60    2.90
   2   3   9   12.60    2.40
  -2  -3   9   16.60    3.20
   4   3  -9   31.70    4.50
   4   3   9   27.50    3.60
   4   3   9   28.60    4.40
  -3   4   9   27.90    4.20
  -4  -3   9   25.20    3.90
  -1   4  -9    4.80    2.00
   4   1   9    7.20    2.20
   4   1   9    7.10    2.00
   1  -4   9    7.90    1.70
  -4  -1   9    8.20    2.40
  -1   4   9    6.40    2.40
   1   4  -9    7.20    2.30
  -1  -4   9    6.20    1.90
   1   4   9    7.20    2.50
  -4   1   9    6.60    2.50
   1   4   9    6.90    2.40
   4  -1   9    8.90    2.20
   3   4  -9   29.80    4.10
   3   4   9   25.00    3.70
  -4   3   9   29.10    4.40
   3   4   9   27.40    4.60
  -3  -4   9   25.80    3.80
   5   4  -9   89.29    6.40
   5   4   9   87.89    6.10
   5   4   9   93.29    6.00
  -4   5   9   90.89    6.50
  -5  -4   9   86.89    6.20
   5   2  -9   35.80    4.70
  -5  -2   9   31.20    4.30
   5   2   9   26.40    4.20
  -2   5   9   31.00    4.50
   0   5  -9   70.59    5.20
   0   5   9   68.79    5.70
   0   5   9   68.09    5.60
  -5   0   9   63.09    5.50
   5   0   9   66.59    5.10
   0  -5   9   66.39    4.50
   2   5  -9   36.90    4.70
  -5   2   9   34.50    4.60
   2   5   9   31.00    5.20
   5  -2   9   41.00    4.40
  -2  -5   9   30.10    3.80
   2   5   9   28.30    4.40
   4   5  -9   98.19    6.80
  -4  -5   9   89.89    6.20
   4   5   9   90.59    6.40
   4   5   9   94.39    6.40
  -5   4   9   92.49    6.80
   6   5  -9   59.29    5.90
   6   5   9   62.09    5.40
   6   5   9   76.69    5.80
  -5   6   9   57.99    5.70
  -6  -5   9   66.69    5.60
   6   3  -9   25.70    4.40
  -6  -3   9   27.50    4.50
   6   3   9   23.90    4.10
  -3   6   9   23.40    4.50
   6   1  -9    3.00    3.20
  -1   6  -9    2.60    4.10
  -1   6   9    3.50    2.30
  -6  -1   9    4.50    2.50
  -1   6   9    5.10    2.90
   6   1   9    4.50    2.00
   1   6  -9    4.60    2.70
   1   6   9    5.90    2.90
  -1  -6   9    4.30    2.00
   1   6   9    6.10    2.50
  -6   1   9    6.40    2.70
   6  -1   9    2.70    1.90
   3   6  -9   23.90    4.70
  -6   3   9   23.50    4.70
  -3  -6   9   25.90    4.00
   3   6   9   31.40    5.10
   3   6   9   26.20    4.60
   6  -3   9   29.10    4.10
   5   6  -9   68.29    6.20
   5   6   9   63.29    5.50
  -6   5   9   62.79    6.10
  -5  -6   9   63.29    5.40
   5   6   9   69.89    6.00
   7   6  -9   41.20    5.70
  -7  -6   9   36.30    4.80
  -6   7   9   37.70    5.30
   7   6   9   33.00    4.60
   7   6   9   34.60    4.90
   7   4  -9   72.39    6.20
  -7  -4   9   73.69    6.00
  -4   7   9   66.79    6.30
   7   4   9   73.19    5.50
   7   2  -9    9.40    3.40
  -2   7   9    7.80    3.10
   7   2   9    4.20    2.10
  -7  -2   9    5.40    2.60
   0   7  -9    0.60    3.30
   7   0  -9   -0.60    2.80
   0   7   9    4.00    3.10
   0   7   9   -3.30    2.40
   7   0   9    1.80    1.90
  -7   0   9    3.00    2.50
   2   7  -9    8.10    3.30
   2   7   9    1.40    2.70
   2   7   9    5.20    3.30
   7  -2   9    5.20    2.00
  -7   2   9    6.70    2.80
   4   7  -9   67.89    6.50
  -4  -7   9   78.99    5.90
  -7   4   9   71.89    6.50
   4   7   9   86.59    6.90
   4   7   9   73.09    6.10
   6   7  -9   36.30    5.70
   6   7   9   34.70    4.70
   6   7   9   41.10    5.40
  -6  -7   9   34.80    4.70
  -7   6   9   37.30    5.60
   8   7  -9   10.80    3.80
  -7   8   9   12.30    3.80
   8   7   9    7.30    2.40
  -8  -7   9    9.60    3.00
   8   5  -9    8.00    3.20
  -5   8   9    7.30    3.30
  -8  -5   9    8.20    2.90
   8   5   9    6.30    2.20
   8   3  -9   17.60    3.50
   8   3   9   10.80    2.30
  -8  -3   9   16.80    3.30
  -3   8   9   19.50    3.70
   8   1  -9   74.89    6.70
  -1   8   9   67.99    6.20
   8   1   9   66.09    5.40
  -8  -1   9   68.79    5.80
  -1   8   9   75.49    6.60
   1   8  -9   58.49    6.60
  -8   1   9   74.69    6.20
   1   8   9   69.49    6.80
   1   8   9   74.89    6.80
   8  -1   9   68.89    5.10
   3   8  -9   16.40    4.00
   3   8   9   19.50    4.20
  -8   3   9   21.40    3.70
   3   8   9   13.10    3.00
   5   8  -9    6.20    3.70
  -8   5   9   10.50    3.40
   5   8   9   14.80    3.80
   5   8   9    7.70    2.40
   7   8  -9    4.10    3.80
   7   8   9   16.40    4.20
  -7  -8   9    8.50    3.10
   7   8   9    7.80    2.40
  -8   7   9   12.20    3.80
   9   8  -9   -1.40    4.00
   9   8   9    1.80    2.20
  -8   9   9    3.60    3.80
  -9  -8   9    3.40    2.90
   9   6  -9   10.80    3.80
   9   6   9    6.10    2.30
  -9  -6   9   10.90    3.20
  -6   9   9   13.50    3.90
   9   4  -9   39.80    5.60
  -9  -4   9   44.00    5.30
  -4   9   9   41.60    5.60
   9   4   9   39.20    4.60
   9   2  -9   37.50    5.40
   9   2   9   29.50    4.20
  -9  -2   9   37.70    5.10
  -2   9   9   38.90    5.50
   9   0  -9   11.70    3.80
   0   9   9   12.60    2.90
   9   0   9   13.20    2.40
   0   9   9   20.60    4.30
  -9   0   9   20.00    3.60
   2   9  -9   33.50    5.80
   2   9   9   29.70    5.40
   2   9   9   40.10    6.20
   9  -2   9   30.90    4.10
  -9   2   9   40.90    5.50
  -9   4   9   44.30    5.50
   4   9   9   46.50    5.50
   4   9   9   48.00    6.30
   6   9  -9    7.60    4.40
  -9   6   9   13.60    3.80
   6   9   9    7.30    2.50
   8   9  -9    1.40    4.40
   8   9  -9    1.00    1.90
   8   9   9    1.60    2.20
   8   9   9    9.70    3.90
  -9   8   9    3.50    3.80
  10   9  -9    1.00    5.00
  10   9  -9    1.50    2.10
  10   9   9    2.90    2.40
  -9  10   9    4.80    4.30
  10   7  -9   11.60    4.30
  -7  10   9   18.30    4.70
 -10  -7   9   16.00    3.60
  10   7   9    9.70    2.70
  10   5  -9    4.20    3.50
  -5  10   9    5.20    3.50
  10   5   9    2.40    2.10
 -10  -5   9    6.20    3.00
  10   3  -9    5.50    3.20
 -10  -3   9    5.40    2.90
  10   3   9    4.60    2.10
  -3  10   9    8.10    3.80
  10   1  -9   31.40    5.70
  -1  10   9   30.40    5.60
  -1  10   9   17.80    3.20
  10   1   9   23.10    4.10
 -10  -1   9   27.10    5.00
   1  10   9   18.20    3.60
   1  10   9   30.70    4.90
  10  -1   9   22.90    4.00
 -10   1   9   31.50    5.40
   3  10   9    2.00    2.80
   3  10   9    6.80    4.10
 -10   3   9    7.30    3.30
   5  10  -9    5.60    1.90
   5  10  -9    4.20    4.30
   5  10   9    4.80    2.50
   5  10   9    8.90    4.20
 -10   5   9    6.00    3.50
   7  10  -9   14.20    2.50
   7  10  -9    4.70    4.80
 -10   7   9   22.00    4.60
   7  10   9   10.70    2.70
   9  10  -9    3.10    2.20
   9  10  -9    0.40    5.40
 -10   9   9    4.60    4.20
   9  10   9    8.60    4.60
   9  10   9    1.90    2.40
  11  10  -9   10.50    2.70
  11  10  -9    5.80    5.90
  11  10   9    6.60    2.80
 -10  11   9   18.50    5.30
  11   8  -9   12.20    2.70
  11   8  -9    5.20    4.90
 -11  -8   9   13.50    3.70
  -8  11   9   16.60    5.00
  11   8   9    9.50    2.80
  11   6  -9   -1.20    3.60
  11   6   9   -1.80    2.00
  -6  11   9   -1.10    4.00
 -11  -6   9   -0.30    2.80
  11   4  -9    4.20    3.50
 -11  -4   9    5.90    3.00
  -4  11   9    5.30    3.90
  11   4   9    3.50    2.10
  11   2  -9   11.30    3.70
 -11  -2   9   10.00    3.20
  -2  11   9   13.40    4.20
  11   2   9    6.40    2.30
  11   0  -9   55.09    6.60
   0  11   9   47.60    6.30
 -11   0   9   46.80    5.60
   0  11   9   33.80    6.20
  11   0   9   42.50    4.70
  11  -2  -9   -1.00    3.70
   2  11  -9    3.40    4.80
   2  11   9    4.90    2.90
 -11   2   9   10.30    3.50
   2  11   9   12.70    4.40
   4  11  -9    2.00    4.90
   4  11   9    6.80    4.20
 -11   4   9    5.50    3.60
   4  11   9    3.70    2.60
   6  11  -9    0.00    1.90
   6  11  -9    0.90    4.50
   6  11   9   -1.50    2.40
 -11   6   9    0.10    3.40
   6  11   9    4.60    4.20
   8  11  -9    9.00    2.40
   8  11  -9   -0.40    5.00
   8  11   9   18.00    4.70
 -11   8   9   17.20    4.70
   8  11   9    9.90    2.90
  10  11  -9   11.70    2.70
  10  11  -9    0.90    5.60
  10  11   9    7.50    2.80
 -11  10   9   17.30    4.90
  12   9  -9    2.30    5.50
  12   9  -9    4.50    2.50
  12   9   9    1.20    2.50
  -9  12   9    5.60    4.70
  12   7  -9    3.70    4.70
  12   7  -9    7.00    2.50
  -7  12   9   13.40    5.20
  12   7   9    7.80    2.70
 -12  -7   9   10.70    3.60
  12   5  -9   17.60    4.60
 -12  -5   9   19.10    3.90
  -5  12   9   22.90    5.10
  12   5   9   13.00    2.80
  12   3  -9   44.40    6.50
 -12  -3   9   37.10    5.80
  -3  12   9   49.80    6.80
  12   3   9   33.10    4.90
  12   1  -9    7.90    3.80
  -1  12   9   14.50    4.70
  12   1   9    3.20    2.10
  -1  12   9    3.60    2.60
 -12  -1   9    3.80    3.10
  12  -1  -9    5.30    4.10
   1  12   9    6.30    4.50
 -12   1   9    8.40    3.50
   1  12   9   -0.90    2.90
   3  12   9   33.80    6.10
 -12   3   9   46.50    6.60
   3  12   9   49.20    6.90
   5  12  -9    2.10    4.80
   5  12   9   13.40    3.10
   7  12   9   10.70    3.10
   7  12   9   21.20    5.10
 -12   7   9   13.20    4.40
   9  12  -9    4.80    2.40
   9  12  -9    0.90    5.60
 -12   9   9    7.10    4.40
   9  12   9    8.60    4.60
   9  12   9    1.90    2.60
  13   8  -9   31.30    5.10
  13   8   9   21.60    3.50
  -8  13   9   31.10    6.10
  13   6  -9    9.80    2.70
  13   6  -9    7.80    4.40
 -13  -6   9    6.80    3.40
  -6  13   9   11.00    4.80
  13   6   9    5.30    2.50
  13   4  -9    5.10    4.10
  13   4   9    2.80    2.40
  -4  13   9    6.60    5.00
 -13  -4   9    6.70    3.30
  13   2  -9    1.30    3.70
  -2  13   9    3.90    4.50
  13   2   9    2.60    2.10
 -13  -2   9    3.40    3.20
  13   0  -9   13.00    4.50
  13   0   9    3.50    3.60
 -13   0   9   10.30    3.60
   0  13   9   14.80    4.80
  13  -2  -9    0.00    4.20
   2  13   9    3.60    4.60
   2  13   9   -5.20    2.80
 -13   2   9    3.20    3.30
  13  -4  -9   -2.90    3.90
   4  13  -9   -5.80    6.30
   4  13   9    2.20    3.10
   4  13   9    9.30    4.50
 -13   4   9    7.10    3.70
   6  13  -9   -1.60    5.30
   6  13   9   16.10    4.90
   6  13   9    4.90    3.00
   8  13   9   22.30    3.80
 -13   8   9   38.50    7.20
  14   7  -9    3.00    5.00
  14   7  -9    8.20    2.80
  -7  14   9    9.00    5.30
 -14  -7   9   10.30    3.80
  14   7   9    5.10    2.80
  14   5  -9    1.50    4.30
  14   5  -9    1.70    2.30
  14   5   9    0.10    2.40
 -14  -5   9    1.00    3.10
  -5  14   9    2.30    4.90
  14   3  -9    4.40    4.10
 -14  -3   9    3.90    3.20
  14   3   9    0.10    2.20
  -3  14   9    4.90    5.00
  14   1  -9    4.60    4.00
  -1  14   9   -2.80    3.00
 -14  -1   9    6.20    3.50
  -1  14   9    8.60    4.90
  14   1   9    2.30    2.30
  14  -1  -9    4.70    4.20
 -14   1   9    5.10    3.50
   1  14   9   11.40    4.90
   3  14  -9  -10.90   11.90
  14  -3  -9    1.40    4.40
   3  14   9   -6.30    3.10
 -14   3   9    5.50    3.70
   3  14   9   10.50    4.60
   5  14  -9   -0.70    5.80
   5  14   9   -2.20    2.90
 -14   5   9   -0.90    3.60
   5  14   9    7.90    4.60
   7  14  -9   -0.10    6.30
 -14   7   9   12.20    4.60
   7  14   9   10.90    3.60
   7  14   9   16.50    5.20
  15   6  -9    1.30    4.80
 -15  -6   9    6.10    3.70
  -6  15   9    6.90    5.40
  15   4  -9    1.70    2.40
  15   4  -9   -1.20    4.30
  -4  15   9    5.70    5.40
 -15  -4   9    0.40    3.30
  15   4   9   -2.60    2.30
  15   2  -9   13.20    4.60
  15   2   9    8.40    2.70
  -2  15   9   20.00    5.70
 -15  -2   9   11.50    3.80
  15   0  -9   31.10    5.30
 -15   0   9   25.90    4.70
   0  15   9   34.70    6.10
  15  -2  -9   16.70    4.90
   2  15   9   22.00    5.60
 -15   2   9   13.70    4.10
   4  15  -9   -2.30    6.10
  15  -4  -9   -2.00    4.20
   4  15   9    5.60    4.80
 -15   4   9    2.60    3.70
   6  15  -9   -0.50    6.40
  15  -6  -9   -2.40    4.20
   6  15   9    9.10    5.00
 -15   6   9    3.30    4.00
   6  15   9    3.50    3.50
  16   1  -9    9.00    3.00
  16   1  -9   10.80    4.50
  -1  16   9   18.40    5.80
 -16  -1   9    9.00    3.80
  16  -1  -9   13.90    4.70
   1  16   9   13.70    5.60
 -16   1   9   10.80    4.00
   0   0  10    1.10    1.90
  -1   1  10   96.49    6.20
  -1  -1  10   91.69    5.80
   1  -1  10   89.39    5.40
   1   1  10   90.89    5.70
   0   2 -10   54.69    5.00
   0  -2  10   54.69    4.20
  -2   0  10   55.49    4.80
   2   0  10   54.09    4.20
   0   2  10   55.79    4.90
   2   2 -10   -1.00    2.80
  -2   2 -10    3.70    3.40
   2   2  10    0.50    1.90
  -2  -2  10    0.10    1.90
   2   2  10    2.00    2.20
  -2   2  10    0.30    2.30
  -1   3 -10    6.10    2.10
   3   1  10    6.90    2.40
  -1   3  10   10.30    2.60
  -3  -1  10    7.40    2.40
   1   3 -10   11.50    2.70
   1   3  10    7.10    2.50
  -1  -3  10    6.50    2.10
   1   3  10    7.80    2.40
   3  -1  10   12.60    2.50
  -3   1  10   12.50    2.80
   3   3 -10  133.79    8.00
  -3   3  10  132.79    8.10
   3   3  10  127.99    7.30
  -3  -3  10  130.49    7.60
   3   3  10  143.99    8.30
   4   2 -10   12.80    3.50
  -4  -2  10   13.40    2.80
   4   2  10   10.60    2.60
  -2   4  10   13.30    3.00
   0   4 -10   21.30    3.80
   4   0  10   29.80    4.90
   0   4  10   20.60    3.20
  -4   0  10   21.80    3.40
   0  -4  10   19.80    3.20
   0   4  10   17.10    2.90
   2   4 -10   11.40    2.90
   4  -2  10   13.20    2.50
  -4   2  10   13.20    3.10
  -2  -4  10   12.80    2.50
   2   4  10   13.10    2.80
   2   4  10   15.10    2.90
   4   4 -10    0.20    2.60
   4   4  10    0.70    2.40
  -4  -4  10   -0.40    2.10
  -4   4  10   -0.90    2.60
   4   4  10   -1.60    2.30
   5   3 -10   72.69    6.20
   5   3  10   69.09    6.00
  -5  -3  10   71.79    5.90
  -3   5  10   72.09    6.10
  -5  -1  10   50.19    5.30
   5   1  10   47.60    5.20
  -1   5  10   45.20    4.90
   1   5 -10   51.19    5.10
  -1  -5  10   48.70    4.20
   1   5  10   44.70    5.20
   5  -1  10   55.09    5.20
  -5   1  10   48.70    5.50
   1   5  10   34.20    5.70
   3   5 -10   68.99    5.80
   5  -3  10   82.09    5.90
   3   5  10   66.69    6.60
  -3  -5  10   69.79    5.50
  -5   3  10   72.49    6.30
   3   5  10   70.29    5.90
   5   5 -10   60.39    5.90
   5   5  10   68.49    5.50
   5   5  10   64.29    6.00
  -5   5  10   58.69    6.20
  -5  -5  10   65.49    5.60
   6   4 -10    1.80    2.80
  -4   6  10    0.10    2.70
   6   4  10    1.10    2.30
  -6  -4  10    2.00    2.50
   6   2 -10   16.70    3.90
  -6  -2  10   17.40    3.30
   6   2  10   10.80    2.50
  -2   6  10   15.20    3.40
   0   6 -10    4.90    4.10
   0   6  10    3.60    3.10
   0   6  10    2.70    2.50
  -6   0  10    5.90    2.90
   6   0  10    5.20    2.20
   2   6 -10   14.10    3.40
  -6   2  10   15.60    3.50
   2   6  10   12.20    3.00
   2   6  10   16.30    3.30
   6  -2  10   12.00    2.50
  -2  -6  10   14.50    2.60
   4   6 -10    0.90    3.00
  -6   4  10    1.80    2.90
   4   6  10    0.30    2.50
  -4  -6  10    0.80    2.20
   4   6  10    1.60    2.60
   6   6 -10   -1.80    2.90
   6   6  10    0.60    3.60
  -6  -6  10    1.50    2.40
   6   6  10   -1.70    2.00
  -6   6  10   -0.60    3.00
   7   5 -10   12.10    3.40
  -5   7  10   14.90    3.70
  -7  -5  10   12.80    3.10
   7   5  10    7.40    2.40
   7   3 -10   45.90    5.60
  -3   7  10   43.00    5.70
   7   3  10   41.50    5.00
  -7  -3  10   45.40    5.50
   7   1 -10   16.50    4.10
  -1   7  10   13.00    3.00
   7   1  10   17.00    2.80
  -7  -1  10   28.20    4.90
  -1   7  10   20.30    3.90
   1   7 -10   16.40    3.60
   7  -1  10   14.40    2.60
  -7   1  10   19.60    3.60
   1   7  10   16.10    3.20
   1   7  10   28.20    5.20
   3   7 -10   43.10    5.40
   3   7  10   47.70    5.60
  -7   3  10   48.60    5.80
   7  -3  10   40.30    4.80
   3   7  10   38.30    5.80
  -3  -7  10   48.80    4.90
   5   7 -10   11.00    3.60
   5   7  10    8.20    2.60
  -7   5  10   15.80    3.80
   5   7  10   14.80    3.40
  -5  -7  10   12.90    3.00
   7   7 -10   59.69    6.80
  -7   7  10   70.89    7.20
  -7  -7  10   57.69    6.00
   7   7  10   47.50    5.80
   8   6 -10   20.80    4.20
   8   6  10   16.60    2.90
  -8  -6  10   19.40    3.60
  -6   8  10   20.40    4.40
   8   4 -10   10.30    3.40
  -4   8  10    8.00    3.40
  -8  -4  10   10.70    3.10
   8   4  10    4.80    2.30
   8   2 -10   12.00    3.70
  -2   8  10   13.10    3.60
   8   2  10    7.80    2.30
  -8  -2  10   13.20    3.30
   8   0 -10    2.80    3.70
   0   8  10    3.00    2.50
   8   0  10    1.40    2.10
   0   8  10    6.10    3.50
  -8   0  10    3.80    3.00
   2   8 -10   12.60    3.80
   2   8  10    7.00    2.90
  -8   2  10   13.10    3.50
   2   8  10   16.10    4.00
   4   8 -10    7.00    3.70
  -8   4  10    7.60    3.40
   4   8  10   10.40    3.60
   4   8  10    6.90    2.90
   6   8 -10   20.20    4.60
   6   8  10   14.20    2.90
   6   8  10   30.60    5.70
  -6  -8  10   22.90    3.70
  -8   6  10   29.00    4.70
   8   8 -10    5.20    4.20
   8   8  10   -1.80    2.20
  -8   8  10    0.80    3.80
  -8  -8  10    0.00    2.90
   9   7 -10   13.40    4.30
   9   7  10    8.30    2.70
  -9  -7  10   14.50    3.60
  -7   9  10   17.60    4.60
   9   5 -10   63.99    6.60
   9   5  10   56.49    5.70
  -9  -5  10   56.59    6.10
  -5   9  10   57.19    6.80
   9   3 -10   21.10    4.10
  -3   9  10   21.00    4.20
  -9  -3  10   27.00    5.30
   9   3  10   18.50    2.90
   9   1 -10    9.70    3.90
  -9  -1  10   10.20    3.30
  -1   9  10    9.10    3.90
   9   1  10    7.00    2.30
   9  -1 -10    1.60    3.50
  -9   1  10   10.50    3.40
   1   9  10    1.80    3.00
   1   9  10   12.10    4.00
   9  -1  10    3.00    2.20
   3   9 -10    8.20    4.60
   3   9  10   15.60    3.20
   3   9  10   29.50    6.00
   5   9 -10   44.10    7.30
  -9   5  10   63.79    6.70
   5   9  10   53.19    6.20
   5   9  10   75.69    7.40
   7   9 -10    6.80    4.60
   7   9  10   10.20    2.80
  -9   7  10   18.30    4.60
   9   9 -10    9.80    5.20
   9   9 -10   12.50    2.60
   9   9  10   13.50    3.00
  10   8 -10    3.20    4.80
  10   8  10    7.80    2.90
  -8  10  10   16.80    5.10
 -10  -8  10   12.90    3.70
  10   6 -10    7.80    4.10
  10   6  10    4.30    2.50
  -6  10  10   14.50    4.70
 -10  -6  10    9.00    3.40
  10   4 -10   19.90    4.20
  -4  10  10   22.70    4.70
  10   4  10   15.10    2.90
 -10  -4  10   19.60    3.90
  10   2 -10   51.19    6.20
  -2  10  10   51.89    6.50
 -10  -2  10   49.99    6.30
  10   2  10   47.20    5.10
  10   0 -10    3.00    3.80
 -10   0  10   -0.20    2.90
   0  10  10   -3.50    2.60
   0  10  10    1.50    3.70
  10   0  10   -0.80    2.00
   2  10  10   36.80    6.50
 -10   2  10   50.59    6.20
   2  10  10   56.79    6.80
   4  10 -10    9.90    4.50
   4  10  10   12.70    3.20
 -10   4  10   21.60    4.50
   6  10 -10    5.80    4.80
   6  10  10   15.60    4.40
 -10   6  10   11.80    4.20
   8  10 -10    4.10    5.30
   8  10 -10    9.20    2.40
   8  10  10    9.10    3.00
   8  10  10   26.80    7.50
 -10   8  10   20.80    5.00
  10  10 -10    0.30    2.10
  10  10 -10   -4.70    5.50
 -10  10  10    0.90    4.50
  10  10  10   -2.10    2.50
  11   9 -10   10.10    2.70
  11   9 -10    8.30    5.70
  -9  11  10   19.30    5.50
  11   9  10    9.50    3.10
  11   7 -10   -1.10    4.20
 -11  -7  10    1.80    3.10
  11   7  10   -2.00    2.30
  -7  11  10    0.00    4.30
  11   5 -10   15.80    4.50
  -5  11  10   18.70    4.80
 -11  -5  10   14.80    3.70
  11   5  10    8.60    2.70
  11   3 -10   15.40    4.30
  -3  11  10   24.00    5.10
 -11  -3  10   23.30    4.20
  11   1 -10   52.89    6.90
 -11  -1  10   46.30    6.00
  11   1  10   43.10    5.20
  -1  11  10   53.39    6.60
  -1  11  10   46.60    6.10
  11  -1 -10   44.20    7.00
   1  11  10   34.40    6.30
 -11   1  10   49.00    6.40
   1  11  10   50.79    7.10
   3  11 -10    4.90    5.00
   3  11  10   24.40    5.00
   3  11  10   12.20    3.20
 -11   3  10   17.60    4.30
   5  11  10   22.60    4.80
 -11   5  10   19.10    4.70
   7  11 -10   -1.80    4.80
   7  11 -10    0.90    2.10
   7  11  10   -0.10    2.70
 -11   7  10    0.20    3.80
   7  11  10    7.50    4.40
   9  11 -10   12.40    2.70
   9  11 -10    1.40    5.60
   9  11  10    9.70    3.10
 -11   9  10   16.30    5.10
  12   8 -10   -0.70    2.30
  12   8 -10    1.80    5.20
  12   8  10   -3.90    2.30
 -12  -8  10    0.10    3.20
  -8  12  10   -2.30    4.30
  12   6 -10    1.60    4.30
 -12  -6  10    3.90    3.30
  -6  12  10    4.50    4.90
  12   6  10    1.20    2.50
  12   4 -10    1.90    3.80
  12   4  10   -1.10    2.20
  -4  12  10    0.70    4.20
 -12  -4  10   -0.40    3.00
  12   2 -10   15.10    4.40
 -12  -2  10   12.30    3.80
  12   2  10    8.70    2.60
  -2  12  10   14.80    4.90
  12   0 -10    7.40    4.20
   0  12  10   11.40    4.70
  12   0  10    2.00    2.30
   0  12  10    2.50    3.00
 -12   0  10    8.00    3.60
  12  -2 -10    6.60    4.40
   2  12  10    2.50    3.20
 -12   2  10   15.70    4.30
   2  12  10   16.30    4.90
   4  12 -10   -4.20    5.30
   4  12  10   -3.00    2.90
   4  12  10    1.90    4.20
 -12   4  10    1.90    3.80
   6  12 -10   -2.10    4.80
   6  12  10    2.20    2.90
   6  12  10    9.40    4.30
 -12   6  10    6.90    4.20
   8  12 -10   -0.50    5.30
 -12   8  10    0.30    4.00
   8  12  10    5.00    4.30
   8  12  10   -1.30    2.80
  13   7 -10   15.10    3.10
  13   7 -10    6.90    5.10
 -13  -7  10   16.30    4.20
  13   7  10    9.30    3.00
  -7  13  10   22.40    5.70
  13   5 -10    8.90    4.60
 -13  -5  10    8.80    3.60
  -5  13  10   11.90    5.30
  13   3 -10    8.00    4.20
 -13  -3  10    5.20    3.50
  -3  13  10    9.80    5.10
  13   3  10    2.30    2.50
  13   1 -10   18.00    4.60
  -1  13  10   10.80    3.40
 -13  -1  10   15.90    4.20
  13   1  10   10.50    2.80
  13  -1 -10   14.50    4.80
   1  13  10   16.00    5.00
 -13   1  10   16.10    4.10
  13  -3 -10   -0.20    4.30
 -13   3  10    6.60    4.00
   3  13  10   -3.50    3.20
   3  13  10    8.70    4.60
   5  13 -10   -3.00    5.20
 -13   5  10    7.40    4.20
   5  13  10   14.50    4.70
   5  13  10   -0.10    3.10
   7  13 -10    1.30    5.80
 -13   7  10   21.10    5.10
   7  13  10   11.70    3.50
  14   6 -10    1.10    2.50
  14   6 -10   -1.80    4.60
  14   6  10   -3.50    2.40
  -6  14  10    2.90    5.00
 -14  -6  10    0.40    3.40
  14   4 -10    1.10    4.20
  -4  14  10    8.10    5.10
 -14  -4  10    3.50    3.40
  14   4  10   -1.60    2.40
  14   2 -10    1.30    4.00
 -14  -2  10   -1.50    3.10
  -2  14  10    2.70    4.90
  14   2  10   -2.70    2.20
  14   0 -10    3.30    4.10
   0  14  10    5.10    4.90
 -14   0  10    2.50    3.50
  14  -2 -10    0.50    4.30
 -14   2  10   -0.90    3.40
   2  14  10    5.10    4.80
  14  -4 -10    0.20    4.60
   4  14  10    6.70    4.70
 -14   4  10    5.10    4.10
   6  14 -10   -9.20    5.80
   6  14  10    5.50    4.60
 -14   6  10   -1.20    4.00
   6  14  10   -3.50    3.50
  15   3 -10    6.90    4.70
  15   3  10    5.50    2.90
 -15  -3  10   12.40    4.10
  -3  15  10   11.00    5.50
  15   1 -10   12.30    4.70
  -1  15  10   12.70    5.30
 -15  -1  10    9.30    3.90
  15  -1 -10   10.40    4.70
   1  15  10   18.20    5.30
 -15   1  10   10.30    4.10
  15  -3 -10    8.70    4.80
 -15   3  10    9.50    4.20
   3  15  10   12.70    5.20
   1   0  11   61.69    4.80
   0  -1  11   58.99    4.70
  -1   0  11   59.29    5.00
   0   1  11   61.59    5.20
  -1   2 -11   22.90    3.80
  -1   2  11   19.10    3.20
   2   1  11   13.90    3.00
  -2  -1  11   23.70    4.00
   1   2 -11   20.30    3.50
   1   2  11   19.80    3.90
  -2   1  11   20.50    4.20
  -1  -2  11   19.90    3.70
   3   2 -11   73.99    6.30
  -2   3  11   79.59    6.50
   3   2  11   91.49    6.70
  -3  -2  11   83.99    5.90
   0   3 -11   27.00    4.20
   3   0  11   32.20    5.20
  -3   0  11   27.10    4.60
   0   3  11   29.80    4.50
   2   3 -11   82.69    6.30
   2   3  11   90.89    6.90
   2   3  11   90.89    6.00
  -2  -3  11   85.99    5.90
  -3   2  11   86.39    6.70
   4   3 -11    5.80    3.20
   4   3  11    2.50    2.70
  -3   4  11    4.70    3.00
  -4  -3  11    6.60    2.60
  -1   4  11   59.49    5.50
  -4  -1  11   53.69    5.50
   4   1  11   61.59    6.20
   1   4 -11   59.99    5.20
   1   4  11   53.99    5.50
   1   4  11   59.79    6.10
   4  -1  11   67.29    6.10
  -1  -4  11   55.09    5.70
  -4   1  11   59.99    5.90
   3   4 -11    2.60    2.80
   3   4  11    3.50    2.80
  -3  -4  11    4.40    2.30
   3   4  11    4.60    2.60
  -4   3  11    6.10    3.10
   5   4 -11    4.20    3.10
  -5  -4  11    6.00    2.60
   5   4  11    2.40    2.50
  -4   5  11    5.10    3.10
   5   2 -11    5.70    3.40
   5   2  11    5.40    2.80
  -5  -2  11    8.60    2.90
  -2   5  11    6.20    2.90
   0   5  11    7.00    2.90
  -5   0  11    4.90    2.90
   5   0  11    4.30    2.60
   2   5 -11    3.80    2.80
  -5   2  11    6.40    3.10
   2   5  11    8.60    3.00
   5  -2  11    5.50    2.50
   2   5  11    5.20    2.80
  -2  -5  11    8.10    2.40
   4   5 -11    3.70    2.90
  -4  -5  11    5.70    2.50
  -5   4  11    4.60    3.10
   4   5  11    4.60    2.80
   4   5  11    2.40    2.70
   6   5 -11   46.80    5.90
   6   5  11   39.90    5.90
  -5   6  11   50.69    6.50
  -6  -5  11   45.40    5.30
   6   3 -11   26.20    4.20
  -3   6  11   26.80    5.40
  -6  -3  11   21.70    3.70
   6   1 -11    9.20    3.60
   6   1  11    9.50    2.80
  -6  -1  11   12.20    3.30
  -1   6  11   15.00    3.50
   1   6 -11    8.10    4.20
   1   6  11    8.80    2.80
  -6   1  11   18.10    3.70
   1   6  11   14.60    3.50
   6  -1  11   10.20    2.60
   3   6 -11   24.20    4.00
   3   6  11   15.40    3.30
  -3  -6  11   17.50    3.00
   3   6  11   22.70    3.70
  -6   3  11   24.00    5.00
   6  -3  11   31.30    4.90
   5   6 -11   49.99    6.10
   5   6  11   36.20    6.00
  -5  -6  11   45.90    5.00
  -6   5  11   50.99    6.60
   7   6 -11   24.00    4.40
   7   6  11   14.80    3.10
  -7  -6  11   21.90    3.80
  -6   7  11   27.70    4.80
   7   4 -11   22.80    4.10
  -4   7  11   28.10    4.60
   7   4  11   14.10    3.10
  -7  -4  11   18.30    3.60
   7   2 -11   27.30    4.50
  -7  -2  11   25.40    4.00
   7   2  11   17.40    3.00
  -2   7  11   24.50    4.20
   0   7  11   34.40    5.70
  -7   0  11   44.10    5.80
   7   0  11   26.20    3.40
   0   7  11   40.40    5.80
   2   7 -11   18.80    3.80
   2   7  11   19.40    3.50
  -7   2  11   28.70    4.50
   2   7  11   30.60    5.40
   7  -2  11   16.00    2.90
   4   7 -11   16.60    3.90
   4   7  11   23.40    3.90
  -4  -7  11   20.90    4.30
  -7   4  11   23.80    4.30
   6   7 -11   19.10    4.30
  -6  -7  11   22.00    3.70
   6   7  11   14.40    3.20
  -7   6  11   25.30    4.70
   8   7 -11    4.70    3.90
  -8  -7  11    4.60    3.10
  -7   8  11    5.60    4.20
   8   5 -11    5.30    3.50
  -8  -5  11    3.30    2.90
  -5   8  11    9.80    4.10
   8   5  11    0.50    2.40
   8   3 -11   17.50    4.00
  -3   8  11   17.10    4.20
  -8  -3  11   14.80    3.70
   8   1 -11   15.10    4.20
  -8  -1  11   17.90    3.80
  -1   8  11   13.90    4.00
   8  -1  11    7.00    2.60
   1   8  11    8.30    3.00
   3   8 -11   11.50    3.90
   3   8  11    5.90    3.10
   3   8  11   14.70    4.00
  -8   3  11   20.90    4.40
   5   8 -11    0.50    3.60
  -5  -8  11    3.80    2.80
   5   8  11   -1.00    2.70
   5   8  11    6.50    3.60
  -8   5  11    5.50    3.80
   7   8 -11    2.00    4.10
  -8   7  11    6.80    4.20
  -7  -8  11    3.10    3.00
   7   8  11    1.20    2.60
   9   8 -11    7.10    4.60
   9   8  11    5.80    2.90
  -9  -8  11    7.90    3.50
  -8   9  11    9.70    4.90
   9   6 -11    5.70    4.10
  -6   9  11   13.50    4.70
  -9  -6  11   10.80    3.60
   9   4 -11   18.80    4.30
   9   4  11   11.60    2.90
  -4   9  11   12.90    4.30
  -9  -4  11   21.70    4.00
   9   2 -11   11.00    4.10
  -2   9  11   13.20    4.10
   9   2  11    6.20    2.60
  -9  -2  11   11.00    3.70
   9   0 -11    9.50    4.10
   0   9  11   11.80    3.20
  -9   0  11   19.90    4.10
   0   9  11   20.60    4.50
   9   0  11    9.60    2.70
   2   9  11    4.80    3.10
   2   9  11   14.90    4.30
  -9   2  11   12.60    4.00
   4   9 -11    9.50    4.40
  -9   4  11   20.40    4.50
   4   9  11   11.20    3.20
   6   9 -11    4.70    4.40
  -9   6  11   11.40    4.30
   6   9  11    0.00    2.70
   8   9 -11    1.60    4.70
  -9   8  11   15.60    4.90
   8   9  11    8.00    3.00
  10   9 -11    2.90    2.40
  10   9 -11    2.90    5.30
  -9  10  11    2.20    4.60
  10   9  11   -1.50    2.70
  10   7 -11    2.20    4.30
  -7  10  11    4.40    4.70
  10   7  11    0.50    2.60
 -10  -7  11    2.60    3.30
  10   5 -11   41.30    7.00
  -5  10  11   40.70    7.70
 -10  -5  11   44.60    6.30
  10   5  11   32.50    5.80
  10   3 -11   24.90    4.70
  -3  10  11   25.60    5.00
  10   3  11   16.70    3.20
 -10  -3  11   29.20    4.60
  10   1 -11   12.40    4.30
 -10  -1  11   14.80    4.00
  -1  10  11   13.70    4.60
  10  -1 -11    6.10    4.20
   1  10  11    7.90    3.20
 -10   1  11   12.90    4.10
   3  10  11   38.30    7.00
 -10   3  11   30.00    6.20
   5  10  11   25.10    3.90
   7  10 -11    1.70    5.00
   7  10  11    1.90    2.90
 -10   7  11    4.50    4.40
   9  10 -11    1.90    2.30
   9  10 -11   -4.30    5.40
 -10   9  11    3.30    4.60
   9  10  11   -1.90    2.80
  11   8 -11    1.40    5.00
  11   8 -11    2.80    2.50
  -8  11  11    5.60    5.10
 -11  -8  11    5.50    3.60
  11   8  11    0.40    2.80
  11   6 -11    2.00    4.40
  11   6  11   -0.60    2.60
 -11  -6  11    0.40    3.20
  -6  11  11    8.30    4.70
  11   4 -11   12.80    4.50
 -11  -4  11   16.10    4.00
  -4  11  11   15.30    4.80
  11   2 -11   24.90    4.80
  -2  11  11   25.70    5.40
 -11  -2  11   17.30    4.20
  11   0 -11   -1.80    3.90
   0  11  11   -1.70    2.80
 -11   0  11    0.60    3.40
   0  11  11    3.60    4.20
 -11   2  11   21.30    4.70
   2  11  11   26.60    5.20
   4  11 -11    2.40    4.90
   4  11  11    6.70    3.40
 -11   4  11   16.30    4.80
   6  11 -11    0.50    4.90
 -11   6  11    5.30    4.30
   6  11  11    0.20    3.00
   6  11  11   14.10    4.60
   8  11 -11    3.40    2.40
   8  11 -11   -0.70    5.30
 -11   8  11    5.80    4.60
   8  11  11   -0.50    2.90
  12   7 -11    1.80    4.70
 -12  -7  11    1.10    3.30
  12   7  11   -3.10    2.60
  -7  12  11    7.00    5.20
  12   5 -11    5.60    4.50
  -5  12  11    6.70    4.70
  12   5  11    2.00    2.60
 -12  -5  11    6.60    3.70
  12   3 -11    3.70    4.10
 -12  -3  11    4.00    3.50
  -3  12  11    5.40    4.80
  12   1 -11    4.60    4.10
  -1  12  11    9.50    4.90
  12   1  11    0.70    2.70
 -12  -1  11    6.20    3.80
  12  -1 -11    5.90    4.50
 -12   1  11    7.50    3.90
   1  12  11    9.00    4.60
  12  -3 -11    1.40    4.60
   3  12  11   -5.70    3.30
 -12   3  11    5.30    4.00
   3  12  11    5.40    4.30
   5  12 -11   -1.00    4.90
   5  12  11   -2.90    3.10
   5  12  11   11.50    4.60
 -12   5  11    8.50    4.60
   7  12 -11   -4.10    5.00
 -12   7  11    6.50    4.50
   7  12  11    0.10    3.20
   7  12  11    4.60    4.30
  13   6 -11   -0.20    4.60
 -13  -6  11    3.40    3.60
  13   6  11   -2.10    2.70
  -6  13  11   -0.30    5.10
  13   4 -11    5.70    4.50
 -13  -4  11    4.40    3.50
  -4  13  11    6.90    4.90
  13   4  11   -0.80    2.60
  13   2 -11   15.80    4.70
 -13  -2  11   11.20    4.00
  -2  13  11   16.00    5.30
  13   0 -11    6.70    4.50
 -13   0  11    1.90    3.50
   0  13  11    5.50    4.70
  13  -2 -11   12.00    5.00
 -13   2  11   15.60    4.50
   2  13  11   17.10    5.10
  13  -4 -11   -3.50    4.60
   4  13  11   11.60    4.80
 -13   4  11    4.90    4.10
   4  13  11   -5.60    3.30
   6  13 -11   -1.50    5.40
   6  13  11    7.80    4.60
 -13   6  11    3.20    4.50
   6  13  11   -2.10    3.70
  14   3 -11    2.30    4.30
 -14  -3  11    3.90    3.60
  -3  14  11    5.60    5.30
  14   1 -11    8.40    4.40
  -1  14  11   14.60    5.30
 -14  -1  11   12.10    4.40
  14  -1 -11    9.00    4.70
   1  14  11   11.70    5.20
 -14   1  11    9.40    4.10
  14  -3 -11    2.30    4.90
   3  14  11    3.80    4.70
 -14   3  11    2.10    3.90
   0   0  12  255.17   12.60
  -1  -1  12   -1.10    2.00
  -1   1  12   -0.20    2.40
   0   2 -12   56.59    6.10
   0   2  12   52.39    5.30
  -2   0  12   49.90    5.10
   2   2 -12  110.79    7.50
  -2   2  12  119.89    8.00
  -2  -2  12  122.39    7.30
  -3  -1  12   65.49    5.90
  -1   3  12   66.19    6.30
   3   1  12   72.99    6.50
   1   3 -12   66.39    5.70
  -3   1  12   66.59    6.10
   1   3  12   64.19    5.60
   3   3 -12   -1.00    2.90
   3   3  12   -0.60    2.50
  -3   3  12    1.30    2.80
  -3  -3  12   -0.30    2.30
   4   2 -12   16.70    3.80
  -2   4  12   18.70    3.70
   4   2  12    8.80    2.90
  -4  -2  12   12.00    3.10
   0   4  12    2.40    2.70
   4   0  12    3.50    2.50
  -4   0  12    3.50    2.80
   2   4 -12   15.10    3.20
   2   4  12    7.80    2.80
  -4   2  12   17.80    3.70
   2   4  12   11.90    3.00
   4   4 -12   53.09    5.90
  -4   4  12   53.79    6.50
   4   4  12   35.10    6.20
  -4  -4  12   46.80    5.10
   5   3 -12    5.20    3.40
  -3   5  12    6.60    3.40
  -5  -3  12    5.50    2.90
   5   3  12    1.00    2.90
   5   1 -12    7.30    3.60
  -1   5  12   12.00    3.30
  -5  -1  12   12.70    3.30
   5   1  12   10.10    3.00
   5  -1  12   13.00    2.80
  -5   1  12   15.40    3.70
   1   5  12   13.40    3.40
   1   5  12    9.70    3.00
   3   5 -12    3.00    3.00
   3   5  12   -1.90    2.70
  -5   3  12    4.90    3.30
  -3  -5  12    3.80    2.40
   3   5  12    3.70    3.20
   5   5 -12   -2.20    3.00
   5   5  12   -4.00    2.70
  -5   5  12    0.40    3.50
  -5  -5  12    0.70    2.50
   6   4 -12   56.19    6.30
  -6  -4  12   59.59    6.30
  -4   6  12   60.29    7.00
   6   4  12   43.50    6.30
   6   2 -12   13.90    4.00
  -6  -2  12   11.40    3.40
  -2   6  12   16.50    3.90
   6   0 -12   -1.80    3.30
  -6   0  12    9.20    3.40
   6   0  12   -0.70    2.50
   0   6  12    6.30    3.20
   2   6 -12    7.40    5.40
   6  -2  12   12.90    2.80
   2   6  12    9.80    3.40
  -6   2  12   13.60    4.00
   2   6  12    5.10    2.90
   4   6 -12   60.79    6.70
  -4  -6  12   58.59    5.50
  -6   4  12   58.99    7.20
   4   6  12   47.20    6.70
   6   6 -12   17.70    4.20
  -6   6  12   22.30    4.70
   6   6  12   14.00    3.40
  -6  -6  12   24.60    4.90
   7   5 -12    1.90    3.50
  -7  -5  12    1.20    2.90
  -5   7  12    2.00    3.80
   7   5  12   -1.80    2.70
   7   3 -12   14.80    3.80
  -7  -3  12    9.00    3.50
   7   3  12    2.40    2.80
  -3   7  12    7.70    3.80
   7   1 -12    7.80    3.90
  -7  -1  12   10.60    3.60
  -1   7  12   12.30    3.90
   7   1  12    4.00    2.90
   1   7  12   12.50    3.80
   7  -1  12    6.50    2.80
  -7   1  12   10.50    3.80
   1   7  12    6.20    3.00
   3   7 -12    9.50    3.60
   3   7  12   12.30    3.80
   3   7  12    2.70    3.10
  -7   3  12    9.70    4.00
   5   7 -12    1.40    3.50
  -5  -7  12    2.10    2.70
  -7   5  12    3.50    3.80
   5   7  12   -1.30    2.80
   7   7 -12   -0.20    3.60
  -7   7  12    1.90    4.00
   7   7  12   -3.20    2.70
  -7  -7  12   -1.40    2.80
   8   6 -12    8.70    4.20
  -6   8  12   15.00    4.80
  -8  -6  12    9.40    3.40
   8   4 -12   31.00    6.20
  -4   8  12   33.80    7.00
  -8  -4  12   34.40    5.90
   8   2 -12   31.60    6.30
  -2   8  12   30.40    5.00
  -8  -2  12   33.10    6.00
   8   0 -12   14.50    4.30
   8   0  12   19.70    3.50
   0   8  12   21.90    3.60
  -8   2  12   32.50    6.60
   2   8  12   30.70    6.20
   4   8 -12   16.60    4.30
  -8   4  12   34.30    6.80
   4   8  12   20.30    3.80
   6   8 -12    6.40    4.20
  -8   6  12   15.10    4.70
   6   8  12    2.50    3.10
  -6  -8  12    6.50    3.20
   8   8 -12   -0.50    4.20
  -8   8  12    0.50    4.30
  -8  -8  12    0.10    3.10
   8   8  12   -4.30    2.80
   9   7 -12    5.60    4.40
  -7   9  12   14.50    5.00
  -9  -7  12    8.20    3.60
   9   7  12    3.20    3.00
   9   5 -12    4.30    3.90
  -9  -5  12    2.60    3.20
   9   5  12   -1.00    2.70
  -5   9  12    6.40    4.50
   9   3 -12   11.20    4.10
  -3   9  12    9.00    4.30
  -9  -3  12   11.70    3.80
   9   1 -12   -0.50    3.90
  -9  -1  12   -1.40    3.30
  -1   9  12    1.80    3.70
   9  -1 -12   -1.20    4.10
  -9   1  12    0.30    3.50
   1   9  12    4.40    4.00
   1   9  12   -2.70    2.90
  -9   3  12   15.20    4.50
   3   9  12   17.00    4.40
   5   9 -12    0.00    4.30
   5   9  12   -2.40    3.00
  -9   5  12    4.20    4.10
   7   9 -12    2.20    4.60
  -9   7  12   11.20    4.80
   7   9  12    1.60    3.10
   9   9 -12   -0.60    5.00
  -9   9  12    0.40    4.60
   9   9  12   -5.00    2.70
  10   8 -12    0.10    4.80
  -8  10  12    8.80    5.10
  10   8  12   -0.30    2.90
 -10  -8  12    9.30    3.90
  10   6 -12   14.00    4.90
 -10  -6  12   23.10    4.50
  -6  10  12   16.60    5.40
  10   4 -12   23.70    4.90
  10   4  12   14.50    3.40
  -4  10  12   25.10    5.40
 -10  -4  12   29.60    6.10
  10   2 -12   11.80    4.30
  -2  10  12   10.40    4.50
 -10  -2  12    8.30    3.80
  10   0 -12   21.20    5.00
   0  10  12   23.80    5.10
   0  10  12   17.10    3.70
 -10   0  12   26.10    4.80
  10  -2 -12    1.60    4.40
   2  10  12   12.40    4.50
 -10   2  12   13.00    4.30
   2  10  12    4.00    3.30
   4  10  12   33.50    6.60
 -10   4  12   27.50    5.40
   6  10 -12    2.40    5.00
   6  10  12    6.70    3.40
   8  10 -12    1.40    5.30
 -10   8  12    8.60    4.90
   8  10  12    0.10    3.20
  11   7 -12    0.80    4.60
 -11  -7  12    0.20    3.40
  11   7  12   -3.70    2.80
  -7  11  12    1.40    4.90
  11   5 -12    1.30    4.30
  -5  11  12    2.10    4.90
  11   5  12   -3.90    2.70
 -11  -5  12    1.20    3.40
  11   3 -12    6.30    4.30
  -3  11  12    8.20    4.60
 -11  -3  12    8.20    3.80
  11   1 -12   13.10    4.70
 -11  -1  12    9.10    4.00
  -1  11  12   10.80    4.90
  11  -1 -12    8.50    4.80
 -11   1  12   12.80    4.40
   1  11  12   12.90    4.80
  11  -3 -12   -0.20    4.60
   3  11  12   12.20    4.60
   3  11  12   -2.50    3.40
 -11   3  12    9.90    4.30
   5  11 -12   -2.80    5.70
 -11   5  12    0.80    4.20
   5  11  12    5.60    4.40
   7  11 -12   -2.90    5.10
 -11   7  12    6.30    4.60
   7  11  12   -1.30    3.40
  12   6 -12    3.10    4.80
 -12  -6  12    5.30    3.70
  -6  12  12   11.40    5.30
  12   6  12   -2.20    3.00
  12   4 -12    6.70    4.60
 -12  -4  12    7.10    3.80
  -4  12  12    9.90    5.10
  12   2 -12   11.50    4.50
  -2  12  12   14.70    5.00
 -12  -2  12   12.40    4.30
  12   0 -12    7.50    4.60
 -12   0  12    9.30    4.10
   0  12  12   10.80    4.90
   0  12  12    0.40    3.30
  12  -2 -12    5.10    4.70
   2  12  12   -2.90    3.40
   2  12  12   10.90    4.70
 -12   2  12   11.70    4.60
 -12   4  12   12.50    4.70
   4  12  12    9.40    4.70
   6  12 -12    1.10    5.10
 -12   6  12    7.70    4.80
   6  12  12   10.20    4.70
   6  12  12    0.00    3.80
  13   3 -12    0.60    4.30
 -13  -3  12    4.70    3.70
  13   3  12   -5.20    2.80
  -3  13  12    4.30    4.90
  13   1 -12    3.10    4.20
 -13  -1  12    0.40    3.70
  -1  13  12    0.60    4.80
  13  -1 -12   -0.20    4.30
   1  13  12    1.80    4.60
 -13   1  12    0.00    3.80
  13  -3 -12    0.00    4.70
 -13   3  12    4.00    4.40
   3  13  12    5.60    4.70
  -1   0  13   11.40    4.60
  -2  -1  13   19.60    3.30
  -1   2  13   21.30    3.60
   1   2 -13   21.50    4.30
  -2   1  13   19.10    3.60
   3   2 -13   24.60    4.00
   3   2  13   18.80    3.40
  -3  -2  13   23.50    4.70
  -2   3  13   20.90    4.00
  -3   0  13    1.40    2.70
   0   3  13    2.00    2.70
   2   3 -13   19.60    3.60
  -3   2  13   23.20    4.00
   4   3 -13   12.20    3.70
   4   3  13    5.70    3.00
  -4  -3  13    8.70    3.00
  -3   4  13   13.20    3.90
   4   1 -13    4.00    3.50
   4   1  13    6.80    2.90
  -4  -1  13    6.30    3.10
  -1   4  13   11.40    3.50
  -4   1  13   11.30    3.60
   1   4  13    5.30    3.00
   3   4 -13   11.70    3.40
  -4   3  13   10.50    3.70
   3   4  13    3.80    3.00
   5   4 -13   34.30    5.60
  -5  -4  13   33.90    5.50
   5   4  13   21.50    3.80
  -4   5  13   33.50    6.60
   5   2 -13   12.30    4.00
  -5  -2  13   12.80    3.50
   5   2  13    5.50    3.10
  -2   5  13   12.30    3.80
   5   0 -13   -0.60    3.50
  -5   0  13   12.70    3.60
   5   0  13    7.00    2.90
   0   5  13    7.20    3.20
   2   5  13    9.30    3.10
  -5   2  13   14.30    4.00
   4   5 -13   34.30    5.80
  -5   4  13   33.60    6.60
  -4  -5  13   29.20    5.20
   4   5  13   20.10    3.70
   6   5 -13    6.60    3.70
   6   5  13   -0.60    3.10
  -6  -5  13    5.40    3.10
  -5   6  13    4.70    4.10
   6   3 -13   16.40    4.10
  -3   6  13   13.60    4.10
  -6  -3  13   15.50    3.80
   6   1 -13    9.00    4.00
  -6  -1  13   10.40    3.60
  -1   6  13    9.20    3.60
   6   1  13    4.70    3.00
   1   6  13   10.00    3.50
   6  -1  13   10.30    3.00
  -6   1  13    7.50    3.80
   3   6  13    7.90    3.20
  -6   3  13   18.00    4.50
   5   6 -13    2.90    3.60
  -5  -6  13    2.10    2.80
   5   6  13   -2.00    3.10
  -6   5  13   11.40    4.30
   7   6 -13    6.10    3.90
  -7  -6  13    3.60    3.20
  -6   7  13    5.90    4.40
   7   4 -13   12.80    4.10
  -7  -4  13    9.00    3.50
  -4   7  13   12.10    4.50
   7   2 -13    8.80    4.10
  -7  -2  13    4.70    3.40
  -2   7  13    8.10    4.00
   7   2  13    1.00    3.10
   7   0 -13   -0.50    3.70
   7   0  13   -5.10    2.70
  -7   0  13    1.90    3.40
   0   7  13   -0.30    3.40
   2   7  13    3.20    3.00
   2   7  13    2.80    3.40
  -7   2  13    7.50    4.00
   4   7 -13    7.80    3.70
   4   7  13    1.50    3.20
  -7   4  13   10.20    4.30
   6   7 -13    4.40    3.80
  -7   6  13    7.70    4.50
   6   7  13   -3.40    3.20
  -6  -7  13    2.90    3.00
   8   7 -13    5.20    4.30
  -7   8  13    7.00    4.80
  -8  -7  13    4.00    3.40
   8   5 -13    8.70    4.00
   8   5  13    3.40    3.30
  -5   8  13   10.80    4.60
  -8  -5  13   11.10    3.70
   8   3 -13   15.40    4.40
  -3   8  13   18.10    4.80
  -8  -3  13   13.00    3.90
   8   1 -13    4.90    4.10
  -1   8  13    7.40    4.10
   8   1  13    2.00    3.20
  -8  -1  13   11.00    4.10
  -8   1  13   10.90    4.10
   1   8  13    9.00    3.30
   1   8  13   10.50    4.00
  -8   3  13   16.90    4.80
   3   8  13   17.60    4.40
   5   8 -13    2.90    4.00
   5   8  13    5.10    3.60
  -8   5  13    8.40    4.50
   7   8 -13    2.80    4.20
  -7  -8  13    6.50    3.40
   7   8  13   -3.90    3.10
  -8   7  13    6.10    4.90
   9   8 -13   -0.30    4.50
  -9  -8  13    3.20    3.60
   9   8  13   -3.20    3.30
  -8   9  13    4.50    4.80
   9   6 -13    6.90    4.50
  -6   9  13   10.60    5.00
  -9  -6  13    7.10    3.60
   9   4 -13   11.00    4.30
  -4   9  13   12.00    4.90
  -9  -4  13    8.30    3.80
   9   2 -13    6.60    4.20
  -9  -2  13    3.60    3.80
  -2   9  13    7.60    4.50
   9   2  13   -3.70    3.10
   9   0 -13    4.60    4.30
   0   9  13    6.50    4.10
  -9   0  13    4.90    4.00
   9  -2 -13   -2.00    4.30
  -9   2  13    2.50    3.80
   2   9  13    2.80    4.20
   2   9  13   -2.70    3.20
  -9   4  13    9.90    4.70
   4   9  13    2.10    3.50
   6   9 -13    1.60    4.60
   6   9  13   -3.00    3.30
  -9   6  13    7.60    4.60
   8   9 -13    2.30    4.80
  -9   8  13    2.80    4.80
   8   9  13   -3.70    3.40
  10   7 -13    1.70    4.60
 -10  -7  13    1.80    3.60
  -7  10  13    3.40    5.00
  10   7  13   -5.20    3.20
  10   5 -13    2.80    4.30
 -10  -5  13    2.40    3.60
  -5  10  13    5.70    4.80
  10   3 -13    1.70    4.20
  -3  10  13    2.60    4.70
 -10  -3  13    5.80    3.80
  10   1 -13    3.50    4.40
 -10  -1  13    2.50    3.70
  -1  10  13    2.40    4.10
  10  -1 -13   -0.80    4.40
   1  10  13    1.10    4.20
   1  10  13   -1.30    3.10
 -10   1  13    3.90    4.00
   3  10  13    7.00    4.40
 -10   3  13    6.10    4.30
 -10   5  13    5.00    4.60
   7  10 -13   -0.60    5.10
   7  10  13   -5.90    3.50
 -10   7  13    5.20    4.70
  11   6 -13    4.60    4.70
 -11  -6  13    3.60    3.80
  -6  11  13   10.90    5.30
  11   4 -13    4.70    4.50
 -11  -4  13    6.70    3.90
  -4  11  13    4.70    4.80
  11   2 -13    4.10    4.30
  -2  11  13    5.20    4.70
 -11  -2  13    4.20    3.90
  11   0 -13   43.40    7.70
   0  11  13   41.30    7.60
 -11   0  13   39.60    7.50
  11  -2 -13   -0.70    4.60
   2  11  13   -1.20    3.40
   2  11  13    9.10    4.70
 -11   2  13    3.50    4.30
   4  11  13   -4.30    3.70
   4  11  13    7.60    4.50
 -11   4  13    2.70    4.50
 -11   6  13    5.10    4.70
  12   3 -13   13.90    5.00
 -12  -3  13    9.90    4.20
  -3  12  13   11.10    5.50
  12   1 -13    7.90    4.70
 -12  -1  13    3.40    4.00
  -1  12  13    6.80    5.00
  12  -1 -13    5.00    4.70
 -12   1  13    9.20    4.40
   1  12  13   10.50    4.90
  12  -3 -13    9.30    5.10
 -12   3  13   10.60    4.80
   3  12  13   15.20    5.00
  -2   2  14    1.00    3.00
   3   1 -14   12.60    4.00
  -1   3  14   19.30    4.00
  -3  -1  14   19.40    4.30
  -3   1  14   19.80    4.10
   3   3 -14   17.60    3.80
  -3   3  14   19.60    4.30
   4   2 -14   20.30    4.20
   4   2  14   18.70    3.50
  -2   4  14   16.20    4.20
  -4  -2  14   16.70    3.70
   4   0 -14   -0.30    3.50
  -4   0  14    4.10    3.20
  -4   2  14   19.50    4.30
   4   4 -14   -2.60    3.20
   4   4  14   -1.40    3.00
  -4   4  14    1.90    3.60
   5   3 -14    3.20    3.50
  -5  -3  14    3.50    3.10
  -3   5  14    2.10    3.70
   5   3  14    0.30    3.00
   5   1 -14    5.70    3.90
  -5  -1  14    6.40    3.50
  -1   5  14    8.20    3.70
   5   1  14    5.20    3.10
  -5   1  14    6.70    3.80
   3   5  14    5.20    3.10
  -5   3  14    2.70    3.70
   5   5 -14   37.70    6.00
  -5   5  14   47.30    7.50
   5   5  14   25.30    4.30
   6   4 -14    0.50    3.60
  -6  -4  14    2.80    3.20
   6   4  14   -2.70    3.20
  -4   6  14    2.40    4.10
   6   2 -14    3.20    3.90
  -2   6  14    3.20    3.90
  -6  -2  14    1.70    3.30
   6   2  14    1.00    3.00
   6   0 -14   -0.80    3.70
  -6   0  14   -0.90    3.40
   6   0  14   -0.20    3.00
   0   6  14    0.30    3.30
   2   6  14    4.30    3.10
  -6   2  14    1.30    3.70
   4   6  14   -4.50    3.00
  -6   4  14    2.70    3.90
   6   6 -14   -1.00    3.70
  -6   6  14   -3.20    4.00
   7   5 -14   13.80    4.30
  -7  -5  14   15.70    4.00
  -5   7  14   19.00    5.10
   7   3 -14   21.30    4.60
  -7  -3  14   17.00    4.10
  -3   7  14   22.60    5.00
   7   1 -14   11.60    4.20
  -1   7  14   18.60    4.50
   7   1  14    7.70    3.50
   7  -1  14   12.70    3.60
  -7   1  14   19.00    4.60
   1   7  14   18.70    4.50
   3   7  14   10.20    3.70
  -7   3  14   19.80    4.90
   5   7 -14    6.80    5.80
   5   7  14    8.60    3.70
  -7   5  14   19.80    5.10
   7   7 -14   14.60    4.60
  -7  -7  14   18.20    4.20
  -7   7  14   29.30    6.00
   8   6 -14    2.90    4.20
  -8  -6  14    5.50    3.50
  -6   8  14   11.30    4.90
   8   4 -14    2.60    3.90
  -4   8  14    1.40    4.50
  -8  -4  14    0.50    3.30
   8   2 -14   -1.70    3.90
  -2   8  14    0.00    4.00
  -8  -2  14   -0.60    3.60
   8   0 -14    7.20    4.30
   0   8  14   15.10    4.60
   8   0  14   -1.80    3.40
  -8   0  14   13.40    4.50
   2   8  14    3.50    4.10
  -8   2  14    2.60    4.00
   2   8  14    1.80    3.20
  -8   4  14    0.80    4.20
   4   8  14   -6.50    3.20
   6   8 -14    2.30    4.20
  -8   6  14    6.90    4.70
  -8   8  14   -0.40    5.00
   9   5 -14    5.50    4.30
  -5   9  14   10.10    5.10
  -9  -5  14   10.90    4.00
   9   3 -14    8.40    4.40
  -3   9  14    8.50    4.70
  -9  -3  14   12.70    4.30
   9   1 -14   11.90    4.80
  -9  -1  14   15.20    4.50
  -1   9  14   12.30    4.90
   9  -1 -14    5.80    4.60
   1   9  14   15.00    4.70
  -9   1  14   13.10    4.70
  -9   3  14   10.00    4.70
   3   9  14    4.40    3.60
  -9   5  14   11.00    5.00
   5   9  14   -5.70    3.60
  10   4 -14    8.40    4.60
  -4  10  14    4.30    5.00
 -10  -4  14    2.00    3.80
  10   2 -14    7.90    4.50
  -2  10  14   10.60    5.10
 -10  -2  14    8.50    4.30
  10   0 -14   -0.20    4.50
   0  10  14    5.60    4.40
 -10   0  14    2.70    4.00
  10  -2 -14    3.40    4.80
 -10   2  14    7.50    4.50
   2  10  14    9.10    4.60
   2  10  14    1.90    3.60
 -10   4  14    5.70    4.70
  -3  11  14    3.00    5.00
  11   1 -14    7.80    4.80
  -1  11  14   10.60    5.10
 -11  -1  14    7.10    4.40
  11  -1 -14    7.00    4.90
   1  11  14    8.70    4.80
 -11   1  14    7.80    4.70
   3  11  14   18.50    5.20
  -2   3  15   22.20    5.30
   3   0 -15    5.70    3.60
  -3   2  15   23.60    4.60
   4   3 -15    4.10    4.10
  -3   4  15    3.50    4.00
   4   1 -15    6.00    3.90
  -4   1  15    9.80    4.00
  -4   3  15    1.40    3.70
   5   4 -15    1.70    3.50
   5   4  15   -2.40    3.20
  -4   5  15    3.90    4.20
   5   2 -15    2.30    3.80
  -5  -2  15    1.50    4.30
   5   2  15    1.70    3.20
  -2   5  15    3.10    4.10
   5   0 -15    2.30    3.80
  -5   0  15    0.80    3.50
  -5   2  15   -0.20    3.80
  -5   4  15    1.20    4.10
   4   5  15    0.10    3.30
   6   5 -15    6.00    3.90
   6   5  15   -4.90    3.40
  -5   6  15    7.60    4.70
   6   3 -15    2.90    3.70
   6   3  15   -4.30    3.20
  -6  -3  15    1.40    3.30
  -3   6  15    1.70    4.10
   6   1 -15    8.80    4.10
   6   1  15    4.10    3.40
  -6  -1  15   10.70    4.10
  -1   6  15   14.90    4.50
   6  -1 -15    0.60    4.10
  -6   1  15   12.10    4.30
  -6   3  15    2.50    4.00
   3   6  15    2.30    3.30
  -6   5  15    5.40    4.40
   5   6  15   -6.50    3.30
   7   6 -15    3.50    4.20
  -6   7  15    8.80    5.10
   7   4 -15   10.30    4.20
  -7  -4  15   10.20    3.90
  -4   7  15    8.20    4.80
   7   2 -15    8.20    4.20
  -7  -2  15    8.80    4.10
  -2   7  15    6.70    4.50
   7   0 -15    1.60    4.20
   7   0  15   -1.20    3.50
   0   7  15    9.20    4.40
  -7   0  15    5.90    4.00
  -7   2  15    5.60    4.20
  -7   4  15    9.60    4.80
   4   7  15    2.50    3.60
  -7   6  15    2.20    4.60
   8   5 -15    9.50    4.50
  -8  -5  15    7.60    3.90
  -5   8  15   11.70    5.20
   8   3 -15    3.80    4.20
  -3   8  15    8.90    4.90
  -8  -3  15    6.10    3.90
   8   1 -15    6.20    4.40
  -1   8  15    4.90    4.40
  -8  -1  15    1.70    4.00
   8  -1 -15    1.30    4.30
  -8   1  15    4.50    4.20
  -8   3  15    7.60    4.60
   3   8  15   -1.80    3.40
  -8   5  15    9.30    5.00
   9   2 -15   -0.30    4.00
  -9  -2  15    1.80    4.10
  -2   9  15    3.80    4.80
   9   0 -15    5.70    4.50
   0   9  15    7.80    4.80
  -9   0  15   10.80    4.70
   9  -2 -15   -1.80    4.70
  -9   2  15    1.80    4.30
   4   0 -16    0.50    4.00
  -4   2  16    1.90    6.80
  -4   4  16    6.30    4.40
  -3   5  16    1.80    4.30
   5   1 -16    1.90    3.90
   5  -1 -16   -2.20    3.80
  -5   1  16    3.00    4.00
  -5   3  16    3.50    4.30
  -5   5  16   -0.20    4.30
   5   5  16   -7.00    3.50
   6   4 -16   20.60    5.20
  -4   6  16   19.30    5.50
   6   2 -16    8.60    4.30
  -2   6  16    6.70    4.80
   6   0 -16    0.20    4.00
  -6   0  16    2.90    3.90
  -6   2  16    8.00    4.30
  -6   4  16   18.10    5.30
   7   1 -16   -2.30    4.00
  -7  -1  16    0.60    3.90
   7  -1 -16    0.60    4.20
  -7   1  16    0.40    4.20
   0   0   0    0.00    0.00


_computing_structure_solution     'SHELXT 2014/5 (Sheldrick, 2014)'
_computing_structure_solution     'SHELXT 2014/5 (Sheldrick, 2014)'
;
_shelx_hkl_checksum                70597
_olex2_submission_special_instructions  'No special instructions were received'
loop_
  _twin_individual_id
  _twin_individual_mass_fraction_refined
 1 0.95(8)
 2 0.05(8)
