# Supplementary material for: Identification of the activity source of CO2 electroreduction by strategic catalytic site distribution in stable supramolecular structure system
Source: Natl Sci Rev. 2020 Aug 31;8(3):nwaa195. doi: 10.1093/nsr/nwaa195 (PMC8288368; doi:10.1093/nsr/nwaa195)
Supplement: nwaa195_Supplemental_File [file nwaa195_supplemental_file.zip › Ni-TPYP.cif]

data_Ni-TPYP
_audit_creation_date               2019-10-27
_audit_creation_method
;
Olex2 1.3
(compiled 2019.09.11 svn.r3662 for OlexSys, GUI svn.r5938)
;
_shelx_SHELXL_version_number       '2018/3'
_audit_contact_author_address      ?
_audit_contact_author_email        ?
_audit_contact_author_name         ''
_audit_contact_author_phone        ?
_publ_contact_author_id_orcid      ?
_publ_section_references
;
Dolomanov, O.V., Bourhis, L.J., Gildea, R.J, Howard, J.A.K. & Puschmann, H.
 (2009), J. Appl. Cryst. 42, 339-341.

Sheldrick, G.M. (2015). Acta Cryst. A71, 3-8.

Sheldrick, G.M. (2015). Acta Cryst. C71, 3-8.
;
_chemical_name_common              ?
_chemical_name_systematic          ?
_chemical_formula_moiety           'C40 H24 N8 Ni'
_chemical_formula_sum              'C40 H24 N8 Ni'
_chemical_formula_weight           675.38
_chemical_absolute_configuration   unk
_chemical_melting_point            ?
loop_
  _atom_type_symbol
  _atom_type_description
  _atom_type_scat_dispersion_real
  _atom_type_scat_dispersion_imag
  _atom_type_scat_source
 'C' 'C' 0.0033 0.0016 'International Tables Vol C Tables 4.2.6.8 and 6.1.1.4'
 'H' 'H' 0.0000 0.0000 'International Tables Vol C Tables 4.2.6.8 and 6.1.1.4'
 'N' 'N' 0.0061 0.0033 'International Tables Vol C Tables 4.2.6.8 and 6.1.1.4'
 'Ni' 'Ni' 0.3393 1.1124 'International Tables Vol C Tables 4.2.6.8 and 6.1.1.4'

_shelx_space_group_comment
;
The symmetry employed for this shelxl refinement is uniquely defined
by the following loop, which should always be used as a source of
symmetry information in preference to the above space-group names.
They are only intended as comments.
;
_space_group_crystal_system        'tetragonal'
_space_group_IT_number             122
_space_group_name_H-M_alt          'I -4 2 d'
_space_group_name_Hall             'I -4 2bw'
loop_
  _space_group_symop_operation_xyz
 'x, y, z'
 '-x, -y, z'
 'y, -x, -z'
 '-y, x, -z'
 '-x+1/2, y, -z+3/4'
 'x+1/2, -y, -z+3/4'
 '-y+1/2, -x, z+3/4'
 'y+1/2, x, z+3/4'
 'x+1/2, y+1/2, z+1/2'
 '-x+1/2, -y+1/2, z+1/2'
 'y+1/2, -x+1/2, -z+1/2'
 '-y+1/2, x+1/2, -z+1/2'
 '-x+1, y+1/2, -z+5/4'
 'x+1, -y+1/2, -z+5/4'
 '-y+1, -x+1/2, z+5/4'
 'y+1, x+1/2, z+5/4'

_cell_length_a                     16.783(4)
_cell_length_b                     16.783(4)
_cell_length_c                     11.042(3)
_cell_angle_alpha                  90
_cell_angle_beta                   90
_cell_angle_gamma                  90
_cell_volume                       3110.1(16)
_cell_formula_units_Z              4
_cell_measurement_reflns_used      9634
_cell_measurement_temperature      296.15
_cell_measurement_theta_max        27.42
_cell_measurement_theta_min        2.43
_shelx_estimated_absorpt_T_max     0.939
_shelx_estimated_absorpt_T_min     0.903
_exptl_absorpt_coefficient_mu      0.669
_exptl_absorpt_correction_T_max    0.7456
_exptl_absorpt_correction_T_min    0.7152
_exptl_absorpt_correction_type     multi-scan
_exptl_absorpt_process_details    
 'SADABS-2016/2 (Bruker,2016/2) was used for absorption correction. wR2(int) was 0.0502 before and 0.0376 after correction. The Ratio of minimum to maximum transmission is 0.9592. The \l/2 correction factor is Not present.'
_exptl_absorpt_special_details     ?
_exptl_crystal_colour              'metallic dark violet'
_exptl_crystal_colour_lustre       metallic
_exptl_crystal_colour_modifier     dark
_exptl_crystal_colour_primary      violet
_exptl_crystal_density_diffrn      1.442
_exptl_crystal_density_meas        ?
_exptl_crystal_density_method      ?
_exptl_crystal_description         octahedral
_exptl_crystal_F_000               1392
_exptl_crystal_size_max            0.155
_exptl_crystal_size_mid            0.142
_exptl_crystal_size_min            0.095
_exptl_transmission_factor_max     ?
_exptl_transmission_factor_min     ?
_diffrn_reflns_av_R_equivalents    0.0255
_diffrn_reflns_av_unetI/netI       0.0139
_diffrn_reflns_Laue_measured_fraction_full  0.990
_diffrn_reflns_Laue_measured_fraction_max  0.991
_diffrn_reflns_limit_h_max         21
_diffrn_reflns_limit_h_min         -21
_diffrn_reflns_limit_k_max         21
_diffrn_reflns_limit_k_min         -21
_diffrn_reflns_limit_l_max         14
_diffrn_reflns_limit_l_min         -14
_diffrn_reflns_number              19846
_diffrn_reflns_point_group_measured_fraction_full  0.994
_diffrn_reflns_point_group_measured_fraction_max  0.993
_diffrn_reflns_theta_full          25.242
_diffrn_reflns_theta_max           27.496
_diffrn_reflns_theta_min           2.427
_diffrn_ambient_temperature        296.15
_diffrn_detector_area_resol_mean   8
_diffrn_measured_fraction_theta_full  0.990
_diffrn_measured_fraction_theta_max  0.991
_diffrn_measurement_device_type    'Bruker APEX-II CCD'
_diffrn_measurement_method         '\f and \w scans'
_diffrn_radiation_monochromator    graphite
_diffrn_radiation_type             MoK\a
_diffrn_radiation_wavelength       0.71073
_diffrn_source                     'sealed tube'
_diffrn_standards_number           0
_reflns_Friedel_coverage           0.788
_reflns_Friedel_fraction_full      0.998
_reflns_Friedel_fraction_max       0.995
_reflns_number_gt                  1699
_reflns_number_total               1774
_reflns_special_details
;
 Reflections were merged by SHELXL according to the crystal
 class for the calculation of statistics and refinement.
 
 _reflns_Friedel_fraction is defined as the number of unique
 Friedel pairs measured divided by the number that would be
 possible theoretically, ignoring centric projections and
 systematic absences.
;
_reflns_threshold_expression       'I > 2\s(I)'
_computing_cell_refinement         'SAINT V8.38A (?, 2016)'
_computing_data_collection         ?
_computing_data_reduction          'SAINT V8.38A (?, 2016)'
_computing_molecular_graphics      'Olex2 1.3 (Dolomanov et al., 2009)'
_computing_publication_material    'Olex2 1.3 (Dolomanov et al., 2009)'
_computing_structure_refinement    'ShelXL 2018/3 (Sheldrick, 2015)'
_computing_structure_solution      'SHELXT 2014/5 (Sheldrick, 2014)'
_refine_diff_density_max           0.256
_refine_diff_density_min           -0.191
_refine_diff_density_rms           0.036
_refine_ls_abs_structure_details
;
 Flack x determined using 733 quotients [(I+)-(I-)]/[(I+)+(I-)]
 (Parsons, Flack and Wagner, Acta Cryst. B69 (2013) 249-259).
;
_refine_ls_abs_structure_Flack     -0.007(4)
_refine_ls_extinction_coef         .
_refine_ls_extinction_method       none
_refine_ls_goodness_of_fit_ref     1.073
_refine_ls_hydrogen_treatment      constr
_refine_ls_matrix_type             full
_refine_ls_number_parameters       111
_refine_ls_number_reflns           1774
_refine_ls_number_restraints       0
_refine_ls_R_factor_all            0.0249
_refine_ls_R_factor_gt             0.0232
_refine_ls_restrained_S_all        1.073
_refine_ls_shift/su_max            0.000
_refine_ls_shift/su_mean           0.000
_refine_ls_structure_factor_coef   Fsqd
_refine_ls_weighting_details      
 'w=1/[\s^2^(Fo^2^)+(0.0373P)^2^+0.8871P] where P=(Fo^2^+2Fc^2^)/3'
_refine_ls_weighting_scheme        calc
_refine_ls_wR_factor_gt            0.0597
_refine_ls_wR_factor_ref           0.0606
_refine_special_details            ?
_olex2_refinement_description
;
1. Fixed Uiso
 At 1.2 times of:
  All C(H) groups
2.a Aromatic/amide H refined with riding coordinates:
 C7(H7), C2(H2), C8(H8), C3(H3), C9(H9), C10(H10)
;
_atom_sites_solution_hydrogens     geom
_atom_sites_solution_primary       dual
_atom_sites_solution_secondary     ?
loop_
  _atom_site_label
  _atom_site_type_symbol
  _atom_site_fract_x
  _atom_site_fract_y
  _atom_site_fract_z
  _atom_site_U_iso_or_equiv
  _atom_site_adp_type
  _atom_site_occupancy
  _atom_site_site_symmetry_order
  _atom_site_calc_flag
  _atom_site_refinement_flags_posn
  _atom_site_refinement_flags_adp
  _atom_site_refinement_flags_occupancy
  _atom_site_disorder_assembly
  _atom_site_disorder_group
 Ni1 Ni 0.500000 0.500000 0.500000 0.02239(13) Uani 1 4 d S T P . .
 N1 N 0.59687(9) 0.56018(9) 0.50143(17) 0.0253(3) Uani 1 1 d . . . . .
 C6 C 0.77225(13) 0.43255(12) 0.5993(2) 0.0301(5) Uani 1 1 d . . . . .
 C4 C 0.67052(12) 0.53449(13) 0.5419(2) 0.0275(4) Uani 1 1 d . . . . .
 C7 C 0.84091(14) 0.44635(16) 0.5327(2) 0.0404(5) Uani 1 1 d . . . . .
 H7 H 0.838794 0.473529 0.459335 0.048 Uiso 1 1 calc R U . . .
 C5 C 0.69127(12) 0.45509(13) 0.5565(2) 0.0278(5) Uani 1 1 d . . . . .
 C2 C 0.68588(12) 0.66472(13) 0.5035(3) 0.0360(5) Uani 1 1 d . . . . .
 H2 H 0.707063 0.715320 0.491594 0.043 Uiso 1 1 calc R U . . .
 C8 C 0.91262(16) 0.4187(2) 0.5779(3) 0.0531(7) Uani 1 1 d . . . . .
 H8 H 0.959681 0.426429 0.535037 0.064 Uiso 1 1 calc R U . . .
 N2 N 0.84879(15) 0.36758(16) 0.7547(4) 0.0625(7) Uani 1 1 d . . . . .
 C3 C 0.72454(13) 0.60060(14) 0.5490(2) 0.0359(5) Uani 1 1 d . . . . .
 H3 H 0.776274 0.599573 0.579195 0.043 Uiso 1 1 calc R U . . .
 C1 C 0.60571(12) 0.63967(13) 0.47718(18) 0.0273(4) Uani 1 1 d . . . . .
 C9 C 0.91317(18) 0.3797(2) 0.6872(3) 0.0615(8) Uani 1 1 d . . . . .
 H9 H 0.961670 0.360633 0.715811 0.074 Uiso 1 1 calc R U . . .
 C10 C 0.77971(16) 0.39284(16) 0.7091(3) 0.0448(6) Uani 1 1 d . . . . .
 H10 H 0.733640 0.383283 0.753587 0.054 Uiso 1 1 calc R U . . .

loop_
  _atom_site_aniso_label
  _atom_site_aniso_U_11
  _atom_site_aniso_U_22
  _atom_site_aniso_U_33
  _atom_site_aniso_U_23
  _atom_site_aniso_U_13
  _atom_site_aniso_U_12
 Ni1 0.02141(15) 0.02141(15) 0.0243(2) 0.000 0.000 0.000
 N1 0.0227(7) 0.0244(7) 0.0287(8) 0.0024(8) -0.0019(8) -0.0009(6)
 C6 0.0282(10) 0.0268(10) 0.0353(11) -0.0009(8) -0.0083(8) 0.0001(8)
 C4 0.0250(10) 0.0293(10) 0.0280(11) -0.0001(8) -0.0035(8) 0.0002(9)
 C7 0.0321(11) 0.0523(14) 0.0369(12) -0.0021(10) -0.0028(9) 0.0021(10)
 C5 0.0254(10) 0.0300(10) 0.0280(11) 0.0016(8) -0.0039(8) 0.0001(8)
 C2 0.0298(11) 0.0286(10) 0.0496(12) 0.0006(13) -0.0009(13) -0.0055(9)
 C8 0.0292(12) 0.0697(19) 0.0604(18) -0.0140(15) -0.0040(12) 0.0074(13)
 N2 0.0518(14) 0.0634(15) 0.0724(16) 0.0256(18) -0.0220(16) 0.0073(12)
 C3 0.0278(11) 0.0319(11) 0.0481(13) 0.0009(10) -0.0077(9) -0.0044(9)
 C1 0.0260(9) 0.0273(9) 0.0284(11) 0.0015(7) 0.0012(7) -0.0019(7)
 C9 0.0413(16) 0.0625(19) 0.081(2) 0.0058(16) -0.0236(15) 0.0156(14)
 C10 0.0396(13) 0.0459(14) 0.0489(14) 0.0149(11) -0.0086(11) -0.0013(10)

_geom_special_details
;
 All esds (except the esd in the dihedral angle between two l.s. planes)
 are estimated using the full covariance matrix.  The cell esds are taken
 into account individually in the estimation of esds in distances, angles
 and torsion angles; correlations between esds in cell parameters are only
 used when they are defined by crystal symmetry.  An approximate (isotropic)
 treatment of cell esds is used for estimating esds involving l.s. planes.
;
loop_
  _geom_bond_atom_site_label_1
  _geom_bond_atom_site_label_2
  _geom_bond_distance
  _geom_bond_site_symmetry_2
  _geom_bond_publ_flag
 Ni1 N1 1.9139(16) . ?
 Ni1 N1 1.9139(16) 4_656 ?
 Ni1 N1 1.9139(16) 3_566 ?
 Ni1 N1 1.9139(16) 2_665 ?
 N1 C4 1.383(3) . ?
 N1 C1 1.369(3) . ?
 C6 C7 1.387(3) . ?
 C6 C5 1.488(3) . ?
 C6 C10 1.389(4) . ?
 C4 C5 1.387(3) . ?
 C4 C3 1.435(3) . ?
 C7 H7 0.9300 . ?
 C7 C8 1.383(4) . ?
 C5 C1 1.389(3) 3_566 ?
 C2 H2 0.9300 . ?
 C2 C3 1.353(3) . ?
 C2 C1 1.439(3) . ?
 C8 H8 0.9300 . ?
 C8 C9 1.373(5) . ?
 N2 C9 1.328(5) . ?
 N2 C10 1.333(4) . ?
 C3 H3 0.9300 . ?
 C9 H9 0.9300 . ?
 C10 H10 0.9300 . ?

loop_
  _geom_angle_atom_site_label_1
  _geom_angle_atom_site_label_2
  _geom_angle_atom_site_label_3
  _geom_angle
  _geom_angle_site_symmetry_1
  _geom_angle_site_symmetry_3
  _geom_angle_publ_flag
 N1 Ni1 N1 179.05(11) . 2_665 ?
 N1 Ni1 N1 90.004(1) 2_665 3_566 ?
 N1 Ni1 N1 90.004(1) . 3_566 ?
 N1 Ni1 N1 90.004(1) . 4_656 ?
 N1 Ni1 N1 179.06(11) 4_656 3_566 ?
 N1 Ni1 N1 90.004(1) 2_665 4_656 ?
 C4 N1 Ni1 126.67(14) . . ?
 C1 N1 Ni1 127.21(13) . . ?
 C1 N1 C4 105.67(17) . . ?
 C7 C6 C5 123.2(2) . . ?
 C7 C6 C10 117.9(2) . . ?
 C10 C6 C5 118.8(2) . . ?
 N1 C4 C5 124.16(18) . . ?
 N1 C4 C3 109.96(19) . . ?
 C5 C4 C3 125.3(2) . . ?
 C6 C7 H7 120.8 . . ?
 C8 C7 C6 118.4(3) . . ?
 C8 C7 H7 120.8 . . ?
 C4 C5 C6 120.7(2) . . ?
 C4 C5 C1 121.21(19) . 3_566 ?
 C1 C5 C6 117.88(19) 3_566 . ?
 C3 C2 H2 126.5 . . ?
 C3 C2 C1 106.92(19) . . ?
 C1 C2 H2 126.5 . . ?
 C7 C8 H8 120.5 . . ?
 C9 C8 C7 118.9(3) . . ?
 C9 C8 H8 120.5 . . ?
 C9 N2 C10 116.5(3) . . ?
 C4 C3 H3 126.5 . . ?
 C2 C3 C4 106.95(19) . . ?
 C2 C3 H3 126.5 . . ?
 N1 C1 C5 125.48(19) . 4_656 ?
 N1 C1 C2 110.27(19) . . ?
 C5 C1 C2 123.97(19) 4_656 . ?
 C8 C9 H9 117.9 . . ?
 N2 C9 C8 124.1(3) . . ?
 N2 C9 H9 117.9 . . ?
 C6 C10 H10 118.0 . . ?
 N2 C10 C6 124.1(3) . . ?
 N2 C10 H10 118.0 . . ?

loop_
  _geom_torsion_atom_site_label_1
  _geom_torsion_atom_site_label_2
  _geom_torsion_atom_site_label_3
  _geom_torsion_atom_site_label_4
  _geom_torsion
  _geom_torsion_site_symmetry_1
  _geom_torsion_site_symmetry_2
  _geom_torsion_site_symmetry_3
  _geom_torsion_site_symmetry_4
  _geom_torsion_publ_flag
 Ni1 N1 C4 C5 18.9(4) . . . . ?
 Ni1 N1 C4 C3 -169.49(16) . . . . ?
 Ni1 N1 C1 C5 -1.8(3) . . . 4_656 ?
 Ni1 N1 C1 C2 172.26(19) . . . . ?
 N1 C4 C5 C6 179.32(19) . . . . ?
 N1 C4 C5 C1 4.4(4) . . . 3_566 ?
 N1 C4 C3 C2 -5.0(3) . . . . ?
 C6 C7 C8 C9 -0.8(4) . . . . ?
 C4 N1 C1 C5 -174.5(2) . . . 4_656 ?
 C4 N1 C1 C2 -0.4(3) . . . . ?
 C7 C6 C5 C4 -65.9(3) . . . . ?
 C7 C6 C5 C1 109.1(3) . . . 3_566 ?
 C7 C6 C10 N2 0.4(4) . . . . ?
 C7 C8 C9 N2 -1.2(5) . . . . ?
 C5 C6 C7 C8 -176.2(2) . . . . ?
 C5 C6 C10 N2 177.9(3) . . . . ?
 C5 C4 C3 C2 166.5(3) . . . . ?
 C3 C4 C5 C6 8.9(4) . . . . ?
 C3 C4 C5 C1 -165.9(2) . . . 3_566 ?
 C3 C2 C1 N1 -2.7(3) . . . . ?
 C3 C2 C1 C5 171.5(2) . . . 4_656 ?
 C1 N1 C4 C5 -168.4(2) . . . . ?
 C1 N1 C4 C3 3.3(3) . . . . ?
 C1 C2 C3 C4 4.5(3) . . . . ?
 C9 N2 C10 C6 -2.2(5) . . . . ?
 C10 C6 C7 C8 1.1(4) . . . . ?
 C10 C6 C5 C4 116.7(3) . . . . ?
 C10 C6 C5 C1 -68.2(3) . . . 3_566 ?
 C10 N2 C9 C8 2.6(5) . . . . ?

_shelx_res_file
;
TITL mo_ni3tpyp_0m_b.res in I-42d
    mo_ni3tpyp_0m.res
    created by SHELXL-2018/3 at 13:11:38 on 27-Oct-2019
REM Old TITL mo_Ni3TPYP_0m in I-42d
REM SHELXT solution in I-42d
REM R1 0.079, Rweak 0.031, Alpha 0.009, Orientation as input
REM Flack x = -0.007 ( 0.005 ) from Parsons' quotients
REM Formula found by SHELXT: C40 N8 Ni
CELL 0.71073 16.7829 16.7829 11.0418 90 90 90
ZERR 4 0.0037 0.0037 0.0026 0 0 0
LATT -2
SYMM -X,-Y,+Z
SYMM +Y,-X,-Z
SYMM -Y,+X,-Z
SYMM 0.5-X,+Y,0.75-Z
SYMM 0.5+X,-Y,0.75-Z
SYMM 0.5-Y,-X,0.75+Z
SYMM 0.5+Y,+X,0.75+Z
SFAC C H N Ni
UNIT 160 96 32 4

L.S. 10
PLAN  5
SIZE 0.155 0.142 0.095
TEMP 23
CONF
LIST 4
MORE -1
BOND $H
fmap 2
acta
OMIT 0 0 4
OMIT 0 8 0
OMIT 0 3 5
OMIT 0 9 1
OMIT 1 9 0
REM <olex2.extras>
REM <HklSrc "%.\\mo_Ni3TPYP_0m.hkl">
REM </olex2.extras>

WGHT    0.037300    0.887100
FVAR       0.42381
NI1   4    0.500000    0.500000    0.500000    10.25000    0.02141    0.02141 =
         0.02433    0.00000    0.00000    0.00000
N1    3    0.596867    0.560176    0.501432    11.00000    0.02269    0.02445 =
         0.02873    0.00244   -0.00192   -0.00088
C6    1    0.772249    0.432546    0.599299    11.00000    0.02819    0.02678 =
         0.03534   -0.00091   -0.00827    0.00009
C4    1    0.670518    0.534489    0.541912    11.00000    0.02504    0.02932 =
         0.02800   -0.00009   -0.00348    0.00023
C7    1    0.840908    0.446354    0.532666    11.00000    0.03209    0.05229 =
         0.03687   -0.00207   -0.00277    0.00212
AFIX  43
H7    2    0.838794    0.473529    0.459335    11.00000   -1.20000
AFIX   0
C5    1    0.691275    0.455095    0.556502    11.00000    0.02539    0.02999 =
         0.02805    0.00158   -0.00388    0.00010
C2    1    0.685876    0.664724    0.503546    11.00000    0.02978    0.02858 =
         0.04959    0.00056   -0.00093   -0.00546
AFIX  43
H2    2    0.707063    0.715320    0.491594    11.00000   -1.20000
AFIX   0
C8    1    0.912620    0.418722    0.577934    11.00000    0.02922    0.06968 =
         0.06045   -0.01404   -0.00404    0.00743
AFIX  43
H8    2    0.959681    0.426429    0.535037    11.00000   -1.20000
AFIX   0
N2    3    0.848795    0.367581    0.754711    11.00000    0.05180    0.06336 =
         0.07237    0.02558   -0.02201    0.00730
C3    1    0.724542    0.600598    0.549046    11.00000    0.02779    0.03189 =
         0.04813    0.00090   -0.00768   -0.00437
AFIX  43
H3    2    0.776274    0.599573    0.579195    11.00000   -1.20000
AFIX   0
C1    1    0.605707    0.639672    0.477183    11.00000    0.02603    0.02731 =
         0.02845    0.00151    0.00116   -0.00190
C9    1    0.913172    0.379736    0.687225    11.00000    0.04128    0.06254 =
         0.08076    0.00578   -0.02362    0.01555
AFIX  43
H9    2    0.961670    0.360633    0.715811    11.00000   -1.20000
AFIX   0
C10   1    0.779714    0.392842    0.709105    11.00000    0.03957    0.04587 =
         0.04891    0.01487   -0.00863   -0.00130
AFIX  43
H10   2    0.733640    0.383283    0.753587    11.00000   -1.20000
AFIX   0
HKLF 4


REM  mo_ni3tpyp_0m_b.res in I-42d
REM wR2 = 0.0606, GooF = S = 1.073, Restrained GooF = 1.073 for all data
REM R1 = 0.0232 for 1699 Fo > 4sig(Fo) and 0.0249 for all 1774 data
REM 111 parameters refined using 0 restraints

END

WGHT      0.0373      0.8871

REM Highest difference peak  0.256,  deepest hole -0.191,  1-sigma level  0.036
Q1    1   0.5000  0.5000  0.5857  10.50000  0.05    0.26
Q2    1   0.6747  0.4964  0.5680  11.00000  0.05    0.17
Q3    1   0.7018  0.5633  0.5427  11.00000  0.05    0.16
Q4    1   0.7781  0.3980  0.6362  11.00000  0.05    0.16
Q5    1   0.7312  0.4421  0.5851  11.00000  0.05    0.15
;
_shelx_res_checksum                37710
_shelx_hkl_file
;
   1  -1   0    0.10    0.70
   1   1   0    5.00    0.80
   1   1   0   -0.90    0.80
   1   1   0    1.60    0.80
  -1   1   0    0.30    0.60
  -1   1   0    0.00    0.70
   1  -1   0   -0.70    0.60
   1  -1   0    0.30    0.60
  -1  -1   0   -0.30    0.80
  -1   1   0   -0.30    0.60
  -1  -1   0    0.50    0.80
   0  -2   0 2576.84   51.79
  -2   0   0 2596.74   51.89
  -2   0   0 2600.54   51.89
   0  -2   0 2538.45   51.19
   0  -2   0 2621.64   51.89
   0   2   0 2552.44   51.79
   0   2   0 2573.04   51.79
   2   0   0 2472.25   51.79
   2   0   0 2548.05   51.89
   2  -2   0  188.78    5.00
  -2   2   0  178.68    5.00
  -2   2   0  180.08    5.80
  -2   2   0  182.28    5.90
   2  -2   0  183.98    5.00
   2   2   0  197.08    4.50
   2   2   0  190.78    4.80
   2   2   0  194.48    4.70
   2   2   0  180.08    6.10
   2   2   0  189.38    6.20
   2  -2   0  182.78    5.90
   2  -2   0  185.38    5.90
  -2  -2   0  184.38    6.20
  -2  -2   0  195.48    6.30
  -2   2   0  193.08    5.20
  -2  -2   0  186.08    4.60
  -2  -2   0  196.58    4.70
   3   1   0 1391.56   27.70
   3   1   0 1346.57   27.20
   3   1   0 1346.57   29.00
   3   1   0 1312.67   29.10
   1  -3   0 1324.37   28.80
   1  -3   0 1336.87   28.80
   1   3   0 1341.67   27.70
   1   3   0 1333.57   27.80
   1  -3   0 1347.27   28.00
  -1   3   0 1381.36   27.80
  -1   3   0 1390.16   27.90
  -1   3   0 1372.26   28.80
  -1   3   0 1312.97   28.80
   1  -3   0 1368.36   27.80
   1   3   0 1346.37   29.00
   3  -1   0 1383.66   27.80
   3  -1   0 1367.16   27.50
   3  -1   0 1341.07   28.80
  -3  -1   0 1394.36   27.60
  -3  -1   0 1408.46   29.20
  -3  -1   0 1339.97   29.10
   3  -1   0 1379.96   28.90
   1   3   0 1377.16   29.10
  -1  -3   0 1347.07   29.00
  -3   1   0 1370.76   28.00
  -3   1   0 1316.97   28.80
  -3   1   0 1355.56   28.90
  -1  -3   0 1325.77   27.80
  -1  -3   0 1282.97   29.00
   1   3   0 1376.56   27.40
  -3  -3   0    2.00    2.70
   3   3   0    3.20    1.70
   3   3   0    3.70    1.60
   3   3   0    6.40    1.80
   3   3   0    6.60    2.90
   3  -3   0    5.60    2.10
   3  -3   0    7.40    2.10
   3  -3   0    5.20    2.60
   3  -3   0    6.40    2.70
  -3   3   0    4.90    2.50
  -3   3   0    2.00    2.40
  -3  -3   0    3.30    2.70
  -3  -3   0    5.10    1.80
  -3   3   0    3.90    2.00
   3   3   0    6.70    2.80
   0  -4   0 4702.23   95.69
  -4   0   0 4688.93   95.79
   4   0   0 4827.02   94.29
   4   0   0 4743.03   95.89
  -4   0   0 4622.94   95.69
   0  -4   0 4735.03   95.69
   4   0   0 4560.34   95.69
  -4   0   0 4780.02   94.39
   0   4   0 4804.72   95.69
   0   4   0 4524.65   95.59
   0  -4   0 4848.51   94.29
   0   4   0 4834.72   94.39
  -4  -2   0 2036.90   43.60
  -4  -2   0 2012.30   41.40
   2  -4   0 2141.69   41.90
   2   4   0 1931.21   41.70
  -2   4   0 2058.69   41.90
   2   4   0 1986.00   43.40
  -4  -2   0 2011.40   43.60
   4   2   0 2089.69   41.60
   4  -2   0 2080.59   41.90
  -2  -4   0 2069.59   43.50
   2   4   0 2048.10   41.10
   2   4   0 2060.39   41.60
   4  -2   0 2083.89   41.50
   4  -2   0 2036.90   43.10
   4  -2   0 2082.59   43.30
  -2  -4   0 1977.50   43.40
  -2   4   0 2034.00   43.10
   2   4   0 1977.10   43.40
   4   2   0 2069.59   43.70
  -4   2   0 2025.30   43.10
   2  -4   0 2123.29   42.00
   2  -4   0 2021.20   43.10
   2  -4   0 1996.00   43.10
  -2   4   0 2084.29   41.90
   4   2   0 2055.19   41.10
   4   2   0 2076.39   43.60
  -2  -4   0 2043.40   41.70
  -4   2   0 2001.40   43.10
  -2   4   0 2005.90   43.10
  -4   2   0 2051.09   42.00
  -4   4   0 2307.37   47.90
   4  -4   0 2343.87   49.40
   4   4   0 2375.06   47.20
   4  -4   0 2274.37   49.20
  -4  -4   0 2414.96   47.20
   4   4   0 2368.86   50.09
   4   4   0 2355.36   46.90
  -4  -4   0 2266.77   46.90
   4  -4   0 2271.67   47.80
   4  -4   0 2372.26   47.70
  -4   4   0 2314.77   49.30
   4   4   0 2350.46   47.40
  -4   4   0 2242.38   49.20
  -4  -4   0 2355.56   49.99
  -4  -4   0 2266.47   49.90
   4   4   0 2264.37   49.90
   1   5   0  288.27    9.40
  -5  -1   0  289.47    9.40
  -5   1   0  282.77    9.10
  -1  -5   0  279.67    7.80
  -1  -5   0  265.37    9.10
   5   1   0  279.37    7.40
   5   1   0  290.17    6.60
  -1  -5   0  287.27    9.20
   5   1   0  285.57    9.50
  -5   1   0  291.67    7.80
   1   5   0  287.17    7.00
  -5  -1   0  271.37    9.30
  -5  -1   0  283.07    7.40
   1   5   0  274.07    7.70
   1  -5   0  267.97    8.90
   1  -5   0  283.07    9.00
  -1   5   0  281.67    9.10
  -1   5   0  277.17    9.00
   1  -5   0  292.57    7.60
   1   5   0  295.97    7.50
   1  -5   0  280.87    7.90
   5  -1   0  276.17    9.10
   1   5   0  274.17    9.20
   5  -1   0  302.17    7.70
   5  -1   0  285.37    6.90
   5  -1   0  280.47    9.00
  -1   5   0  276.57    7.40
  -1   5   0  282.67    7.60
  -5   1   0  267.37    9.10
   5   1   0  289.37    9.40
  -3   5   0  623.14   14.40
  -3  -5   0  604.54   16.40
  -5  -3   0  645.64   13.50
   5  -3   0  590.34   15.70
   3   5   0  606.84   14.10
  -3   5   0  583.74   15.70
   5  -3   0  625.54   14.40
  -5   3   0  648.24   14.70
   5  -3   0  625.24   14.00
   3  -5   0  611.04   14.40
   3  -5   0  576.94   15.60
  -3   5   0  601.14   15.70
   5   3   0  628.74   13.70
   5   3   0  619.64   14.00
   5   3   0  618.44   13.50
  -3   5   0  623.54   14.40
   3  -5   0  641.24   15.90
   3   5   0  614.74   16.40
  -3  -5   0  621.04   14.10
   3   5   0  628.14   13.40
  -5  -3   0  607.54   13.70
   3   5   0  602.04   16.40
  -5  -3   0  622.64   16.50
  -5   3   0  617.44   15.90
  -5   3   0  595.94   15.80
   3   5   0  611.24   14.00
   5   3   0  650.83   16.70
   3  -5   0  603.54   14.40
  -3  -5   0  599.84   16.30
  -5  -3   0  626.94   16.50
   5  -3   0  620.34   15.90
   5   3   0  632.04   16.50
   5  -5   0   -1.70    2.10
   5  -5   0   -0.20    2.30
   5  -5   0    0.50    2.60
   5   5   0   -1.30    2.90
   5   5   0    1.40    1.90
  -5  -5   0    0.70    1.70
  -5  -5   0    1.50    3.10
   5   5   0    0.70    1.60
  -5  -5   0    0.10    2.00
  -5   5   0   -2.50    2.70
   5   5   0   -4.30    2.80
  -5  -5   0   -0.30    3.00
  -5   5   0    1.40    2.20
  -5   5   0    1.40    2.70
   5  -5   0   -1.10    2.70
   5   5   0    0.20    1.90
   0  -6   0   97.09    4.20
   6   0   0   86.99    5.90
   0  -6   0   93.09    5.70
   6   0   0   90.59    4.20
   6   0   0   95.29    3.40
  -6   0   0  100.99    6.00
  -6   0   0   93.69    4.50
   0   6   0   92.79    5.80
  -6   0   0   93.09    5.90
   0   6   0   99.39    4.10
   0   6   0   97.19    4.20
   0  -6   0   87.49    4.80
   0  -6   0  105.29    5.90
   0   6   0   96.59    5.90
   6   0   0   95.99    6.00
   2   6   0 2007.80   41.00
   2  -6   0 1986.30   42.10
  -6   2   0 1989.00   43.80
   6  -2   0 2057.39   41.20
  -6   2   0 2032.40   43.90
   2  -6   0 2168.18   42.00
  -2   6   0 1984.60   43.70
  -2  -6   0 1980.10   44.10
   2   6   0 1996.80   41.60
   2   6   0 2047.50   42.00
  -2  -6   0 2004.60   44.10
   2   6   0 1977.70   44.00
   6   2   0 2026.80   41.60
   2   6   0 2018.50   44.20
   6   2   0 2019.80   40.70
   6   2   0 1952.20   44.10
  -2   6   0 1987.30   41.90
  -2   6   0 2014.00   43.70
   6  -2   0 2010.80   41.90
  -6  -2   0 2083.19   41.50
  -6   2   0 2023.60   42.10
  -6  -2   0 2047.00   44.40
  -2   6   0 2057.99   41.80
   6  -2   0 2045.50   43.80
   6  -2   0 2004.90   43.80
  -2  -6   0 1983.60   41.80
   6   2   0 1994.70   44.30
   2  -6   0 1832.42   43.30
   2  -6   0 1989.00   43.70
   4   6   0 2416.16   49.00
   4  -6   0 2233.08   51.89
  -6  -4   0 2351.86   52.99
  -4   6   0 2407.36   50.29
  -6   4   0 2487.95   52.39
  -6   4   0 2380.96   52.19
   4   6   0 2479.05   49.90
   6   4   0 2471.45   49.20
  -4  -6   0 2394.56   52.89
  -6   4   0 2419.16   50.49
   4   6   0 2489.25   53.09
  -6  -4   0 2482.85   53.09
  -4   6   0 2403.96   52.09
  -4   6   0 2341.87   50.19
   6   4   0 2533.25   49.40
   6  -4   0 2431.76   49.80
  -4  -6   0 2406.36   52.99
   6  -4   0 2382.96   50.19
   4   6   0 2480.55   49.80
  -4   6   0 2464.05   52.19
   6   4   0 2414.36   52.99
   4  -6   0 2476.15   50.29
  -6  -4   0 2299.07   49.10
   4   6   0 2442.86   53.09
   6   4   0 2465.05   49.80
  -6  -4   0 2366.76   49.30
   4  -6   0 2391.86   52.09
   6   4   0 2378.16   52.89
   4  -6   0 2475.65   50.29
  -4  -6   0 2394.66   49.80
   6  -4   0 2365.66   52.09
   6   6   0 9684.03  197.08
  -6  -6   0 9571.04  196.98
  -6   6   0 9662.23  193.98
   6   6   0 9759.82  197.28
   6  -6   0 9815.72  196.18
   6  -6   0 9536.05  193.78
  -6   6   0 9643.04  195.98
   6  -6   0 9629.84  193.48
   6   6   0 9999.00  193.18
  -6   6   0 9685.13  196.08
  -6  -6   0 9757.52  197.18
   6  -6   0 9455.15  195.88
   1   7   0  196.58    8.60
   1  -7   0  204.58    7.20
  -1  -7   0  220.18    7.10
   1   7   0  200.58    6.10
   1   7   0  196.98    6.50
  -1  -7   0  204.48    6.60
   7  -1   0  201.58    5.70
  -7   1   0  197.58    8.70
   7   1   0  211.58    9.00
   7   1   0  185.78    8.70
   7  -1   0  206.88    6.70
   1   7   0  203.98    8.80
  -1  -7   0  197.38    8.70
  -7   1   0  205.78    8.70
   7   1   0  213.08    6.60
  -7  -1   0  201.28    6.60
  -7   1   0  197.68    6.80
   7   1   0  201.48    5.40
   1  -7   0  196.28    8.40
  -7  -1   0  204.88    8.90
  -1   7   0  196.08    8.40
   7  -1   0  190.58    8.50
   1  -7   0  195.38    6.60
  -1   7   0  195.28    6.50
  -1   7   0  196.88    6.70
  -1   7   0  207.28    8.50
  -7  -1   0  198.98    8.80
   3  -7   0 1060.49   24.10
   7  -3   0 1046.90   24.00
  -3  -7   0 1081.49   23.90
  -3   7   0 1103.99   24.20
  -3   7   0 1084.49   26.20
  -3   7   0 1075.99   26.10
   3   7   0 1074.79   24.00
   3   7   0 1115.79   27.00
   3   7   0 1097.69   26.80
  -7  -3   0 1087.39   27.00
   7  -3   0 1088.09   23.30
  -7  -3   0 1071.49   23.40
   3  -7   0 1071.89   26.20
   3  -7   0 1054.39   24.30
  -7   3   0 1049.49   26.20
   7   3   0 1063.19   23.70
   3   7   0 1088.99   22.90
   3   7   0 1139.09   23.80
   7   3   0 1090.39   22.70
  -7  -3   0 1095.59   22.70
   7   3   0 1120.29   27.10
  -3   7   0 1072.29   24.00
  -7  -3   0 1121.89   27.10
  -3  -7   0 1060.79   26.80
  -7   3   0 1086.69   24.50
   3  -7   0 1041.70   26.00
   7  -3   0 1049.49   26.10
   7  -3   0 1069.19   26.30
   7   3   0 1054.59   26.70
  -7   3   0 1092.09   26.30
   7   5   0   25.20    4.40
   7   5   0   26.40    4.60
   7   5   0   31.70    2.80
   5   7   0   29.50    2.60
  -5   7   0   29.30    4.30
   5   7   0   31.50    3.30
  -7  -5   0   34.50    2.80
   5   7   0   40.60    5.60
  -7  -5   0   32.30    2.80
   7   5   0   28.40    3.00
  -7  -5   0   28.90    4.50
  -5   7   0   34.80    4.50
   7  -5   0   31.10    4.40
  -5   7   0   30.80    3.50
   5   7   0   28.40    4.90
   5  -7   0   33.90    4.60
   5   7   0   28.40    3.00
  -5   7   0   31.30    3.60
   5  -7   0   27.30    3.30
   5  -7   0   35.50    3.80
  -7   5   0   36.70    4.90
  -5  -7   0   31.70    3.20
   7  -5   0   32.70    3.30
   5  -7   0   37.50    4.70
  -5  -7   0   36.10    5.30
   7  -5   0   34.60    4.80
  -7   5   0   35.80    3.80
   7   5   0   34.00    2.80
  -7  -5   0   23.70    4.40
  -7   5   0   30.80    4.60
   7  -5   0   29.00    3.40
   7  -7   0    1.70    2.80
   7   7   0    0.80    2.30
   7   7   0   -0.50    2.20
  -7   7   0    2.10    3.40
   7   7   0   -0.70    2.00
   7  -7   0   -0.30    2.80
   7   7   0   -0.80    3.50
  -7  -7   0   -0.40    1.90
  -7  -7   0    3.10    2.40
  -7  -7   0   -3.60    2.20
  -7   7   0    0.10    2.60
  -7   7   0    4.50    3.50
   7   7   0    1.00    3.60
  -7  -7   0    3.10    3.60
   7  -7   0    0.20    3.20
   7  -7   0    3.00    3.50
   8   0   0    9.90    3.60
   0   8   0   15.90    4.10
   0  -8   0   18.30    3.40
   0  -8   0   17.80    2.80
   0   8   0   14.90    4.00
   8   0   0   16.70    2.00
  -8   0   0   20.10    4.00
   8   0   0   14.90    3.70
   0  -8   0   19.20    4.00
   0   8   0    9.70    2.60
  -8   0   0   16.50    2.90
   0   8   0   17.50    2.60
  -8   0   0   15.80    4.20
   8   0   0   11.70    2.70
   0  -8   0   20.20    4.10
  -2  -8   0  850.01   22.80
   2   8   0  852.01   19.80
   2   8   0  863.81   19.00
   8  -2   0  875.51   22.50
   8  -2   0  877.41   20.00
   8   2   0  868.21   18.40
   8  -2   0  874.21   19.00
   8   2   0  852.91   22.90
   2  -8   0  861.71   20.50
  -8  -2   0  870.71   23.20
  -2  -8   0  853.31   20.20
  -2   8   0  854.91   22.30
  -2   8   0  837.02   20.00
   8  -2   0  859.31   22.60
   2   8   0  868.11   23.00
   8   2   0  871.01   19.80
  -8   2   0  902.41   20.40
  -8  -2   0  904.41   23.20
  -2  -8   0  813.32   22.50
   2   8   0  893.21   23.10
  -8  -2   0  855.71   19.70
   2  -8   0  846.82   22.10
  -8   2   0  865.11   22.60
  -8   2   0  862.71   22.50
  -2   8   0  884.11   19.90
  -2   8   0  879.71   22.50
   2  -8   0  865.71   22.30
   2  -8   0  862.21   20.10
   4  -8   0  345.77   12.10
   8   4   0  338.87    9.60
   4   8   0  343.07    9.90
   4  -8   0  346.07   10.40
  -8   4   0  327.77   10.40
   8  -4   0  340.47    9.40
   8  -4   0  337.97   12.00
   8  -4   0  331.77   10.00
  -4   8   0  326.47   11.80
   8   4   0  326.47   12.60
   8   4   0  341.17    9.30
  -8   4   0  358.26   12.40
  -4   8   0  332.37   12.00
  -4  -8   0  343.27   12.80
  -8  -4   0  331.37   12.80
  -4   8   0  325.77   10.10
  -4  -8   0  333.67    9.80
   4   8   0  342.07    8.70
  -4   8   0  335.07   10.20
  -8   4   0  329.57   12.20
   4   8   0  353.86   12.90
   8  -4   0  343.07   12.30
   4   8   0  333.47    9.50
   8   4   0  350.96    8.50
  -4  -8   0  311.47   12.60
   4   8   0  353.36   13.00
  -8  -4   0  336.57   12.90
   4  -8   0  332.47   11.90
  -8  -4   0  343.87    9.30
  -8  -4   0  341.67    8.60
   4  -8   0  330.77   10.10
   8   6   0  328.07    9.60
   6   8   0  312.47   13.10
   6   8   0  312.57    9.60
   6  -8   0  323.67   10.30
  -8  -6   0  329.27    9.00
  -6  -8   0  321.07   13.10
   6   8   0  335.27   13.40
   6  -8   0  324.97   10.50
   6  -8   0  337.67   12.40
  -6  -8   0  337.27    9.70
  -8   6   0  334.67   12.40
  -8  -6   0  319.67    8.90
  -8   6   0  338.47   12.50
  -8   6   0  330.77   10.70
   6  -8   0  348.17   12.50
   6   8   0  328.47    8.60
   8   6   0  330.27    9.00
   8   6   0  325.37   13.30
  -6  -8   0  339.57   13.40
   8  -6   0  335.97   12.40
   8  -6   0  323.47    9.90
   6   8   0  312.77    9.50
   8   6   0  342.47    9.00
  -8  -6   0  323.87   13.20
  -6   8   0  330.67   10.50
  -6   8   0  306.47   12.20
   8  -6   0  336.27   12.60
   8  -6   0  323.97   10.30
  -8  -6   0  330.37   13.40
  -6   8   0  329.77   12.30
  -8  -8   0 1779.22   42.90
   8   8   0 1698.53   37.40
  -8  -8   0 1697.83   37.00
   8   8   0 1742.53   37.20
   8  -8   0 1786.92   41.50
   8   8   0 1748.82   36.40
  -8  -8   0 1766.42   42.80
   8   8   0 1716.73   42.70
   8  -8   0 1648.34   38.30
  -8   8   0 1693.53   38.60
   8  -8   0 1730.23   38.10
   1   9   0  120.29    7.90
   1  -9   0  123.19    6.10
   9   1   0  129.69    8.60
  -9  -1   0  113.99    7.90
   9   1   0  124.19    4.20
  -1   9   0  120.39    7.70
   9  -1   0  121.09    5.90
   9  -1   0  123.59    7.90
  -1   9   0  125.39    5.50
   1   9   0  135.49    8.20
   9   1   0  114.09    5.40
  -1  -9   0  126.49    6.40
  -1   9   0  127.09    7.90
  -1  -9   0  117.69    5.70
   9  -1   0  117.79    7.70
  -9  -1   0  115.69    5.70
  -9  -1   0  126.49    8.20
   9  -1   0  111.89    4.50
  -9   1   0  122.89    8.00
   1  -9   0  106.59    5.70
  -9   1   0  120.89    5.90
  -1  -9   0  119.59    7.90
  -9   1   0  121.99    8.00
  -1   9   0  131.59    5.80
   9   1   0  122.79    8.10
   1  -9   0  124.49    7.70
   1  -9   0  118.59    7.70
  -1  -9   0  111.49    7.70
   1   9   0  126.59    5.20
   1   9   0  126.79    5.80
  -9   3   0   22.40    4.40
  -3   9   0   26.30    3.30
  -3   9   0   21.30    3.40
   9  -3   0   19.20    4.20
  -9   3   0   20.40    4.40
  -9  -3   0   21.20    3.00
   9  -3   0   19.30    4.40
  -9  -3   0   23.90    4.80
   3  -9   0   27.10    3.40
  -3   9   0   22.70    4.30
   3  -9   0   27.40    3.90
   9   3   0   22.80    4.70
  -3  -9   0   19.10    3.30
  -9   3   0   20.70    3.30
   9  -3   0   23.90    2.80
  -9  -3   0   25.50    4.90
   3   9   0   22.40    4.60
   9   3   0   25.60    2.20
  -3  -9   0   20.70    4.50
   3   9   0   20.50    4.60
  -3  -9   0   24.40    4.90
   9  -3   0   16.60    3.00
   9   3   0   21.00    3.00
   3  -9   0   22.00    4.30
   3  -9   0   22.50    4.30
   3   9   0   22.80    3.10
   9   3   0   14.60    4.70
   3   9   0   22.90    2.60
  -3   9   0   18.10    4.10
   9  -5   0    8.10    3.80
  -5   9   0    7.20    3.70
   9   5   0   11.60    4.50
  -9  -5   0    6.80    2.10
  -9   5   0    7.10    3.20
   5  -9   0   10.10    3.00
   5  -9   0    7.00    3.80
   9  -5   0    8.70    3.60
   9  -5   0    8.50    2.80
  -5   9   0    3.90    2.80
  -5  -9   0    3.60    4.00
  -5   9   0   10.20    3.00
   9   5   0    9.90    2.20
   5   9   0    5.30    2.80
  -9  -5   0    5.60    4.10
   5  -9   0    4.50    3.70
   5   9   0    9.30    2.70
   5  -9   0    6.40    3.40
  -9  -5   0    7.70    2.40
  -9   5   0    6.60    3.90
   9   5   0    7.30    2.60
  -5   9   0    5.90    3.70
   5   9   0    8.80    2.20
  -9  -5   0   17.70    4.70
  -5  -9   0   11.20    4.30
   9   5   0   13.50    4.60
   9   5   0    6.90    2.40
   5   9   0    3.50    3.90
   5   9   0    6.90    4.10
  -5  -9   0   11.10    3.10
  -9   5   0    8.40    3.90
   9  -5   0   10.20    3.00
   7  -9   0   14.70    4.50
  -9   7   0   14.60    4.00
   9  -7   0   14.20    3.50
  -9  -7   0   16.30    2.90
   7   9   0   18.80    5.40
  -7  -9   0   13.10    3.30
  -7  -9   0   19.00    5.20
   9   7   0   14.80    2.80
   9  -7   0   18.90    3.70
   9   7   0   10.90    4.70
   7   9   0   15.30    3.10
   7   9   0   14.20    3.20
   7   9   0   11.50    4.80
  -9  -7   0   10.30    4.70
   7  -9   0    6.80    3.60
  -9  -7   0   14.80    2.60
   7   9   0   10.80    2.50
  -7  -9   0   15.70    4.90
   9   7   0   15.50    3.10
  -9  -7   0    9.00    4.60
  -7   9   0   10.30    3.60
   9   7   0   13.80    5.00
   9   7   0   17.70    2.80
   9  -7   0   15.80    4.80
   7  -9   0   10.80    3.40
   9   9   0   -0.20    2.90
   9   9   0   -2.20    2.80
  -9   9   0   -2.80    3.40
   9  -9   0   -2.90    3.40
  -9  -9   0   -1.30    3.00
   9  -9   0    0.50    3.70
   9   9   0   -3.90    4.30
  -9  -9   0   -1.90    4.30
   0 -10   0  591.14   15.60
   0 -10   0  608.84   18.10
  10   0   0  574.74   18.20
   0  10   0  590.44   14.40
 -10   0   0  591.44   18.20
 -10   0   0  573.04   15.00
  10   0   0  564.74   17.90
  10   0   0  570.74   13.20
  10   0   0  577.54   14.90
   0  10   0  579.24   14.90
 -10   0   0  571.64   18.20
   0  10   0  575.84   18.00
   0  10   0  569.84   17.90
   0 -10   0  584.64   14.90
   0 -10   0  565.04   17.70
  10   2   0 1049.00   22.20
  10  -2   0 1048.10   24.30
 -10   2   0 1031.70   27.40
  -2 -10   0 1031.50   24.50
   2 -10   0 1066.79   27.30
  10  -2   0 1056.39   27.60
 -10  -2   0 1068.49   24.00
  -2  10   0 1062.39   27.30
 -10  -2   0 1062.69   27.90
  10  -2   0 1054.09   22.80
 -10   2   0 1033.20   27.40
 -10  -2   0 1038.00   28.10
  -2  10   0 1060.39   24.00
  -2  10   0 1062.89   24.50
   2 -10   0 1036.60   24.20
  10   2   0 1035.30   27.70
   2  10   0 1021.40   27.50
  -2 -10   0 1023.40   23.90
   2 -10   0 1038.90   27.10
  -2 -10   0 1027.30   27.50
   2 -10   0 1013.80   24.60
  10  -2   0 1024.10   27.10
  10   2   0 1055.19   28.00
   2  10   0 1071.59   27.90
  -2 -10   0 1071.59   27.80
 -10   2   0 1022.10   24.50
   2  10   0 1067.19   24.10
  10   2   0 1051.79   24.00
   2  10   0 1019.10   23.00
  -2  10   0 1038.20   27.20
 -10   4   0 1609.94   39.10
  -4 -10   0 1582.54   39.70
 -10  -4   0 1617.34   35.10
 -10   4   0 1609.14   36.50
  -4  10   0 1664.53   41.30
  -4 -10   0 1539.45   35.80
  10  -4   0 1634.54   39.30
   4  10   0 1680.93   35.60
   4  10   0 1589.24   39.80
   4 -10   0 1631.94   36.20
  10   4   0 1599.74   35.50
 -10  -4   0 1612.24   40.20
  -4 -10   0 1625.04   39.90
   4  10   0 1696.63   40.10
  10   4   0 1674.23   40.10
   4  10   0 1629.34   34.40
   4 -10   0 1615.14   39.00
  -4  10   0 1714.53   36.40
  10   4   0 1677.33   40.40
  10   4   0 1631.94   35.30
  -4  10   0 1641.34   36.10
  10  -4   0 1584.34   36.00
 -10  -4   0 1585.14   33.90
  10   4   0 1659.53   34.00
 -10  -4   0 1611.44   40.10
  10  -4   0 1627.34   34.90
   4 -10   0 1637.34   36.50
  -6 -10   0   55.19    7.20
   6  10   0   37.50    3.90
   6  10   0   29.20    5.80
 -10   6   0   44.00    5.10
 -10  -6   0   40.80    3.50
  10   6   0   41.90    3.70
  -6 -10   0   43.20    4.40
 -10  -6   0   46.80    3.90
  10  -6   0   36.70    6.70
  -6  10   0   38.20    4.60
  10   6   0   36.80    5.80
   6 -10   0   31.40    4.50
  10   6   0   39.40    6.30
  10   6   0   40.20    3.90
  10   6   0   50.39    5.00
  -6  10   0   46.40    5.00
  10  -6   0   46.40    4.60
 -10  -6   0   40.30    6.40
   6  10   0   37.50    3.60
   6 -10   0   38.40    4.60
  10  -6   0   42.00    4.10
   8  10   0  551.34   15.00
  10  -8   0  533.25   16.00
   8  10   0  563.24   20.20
  10  -8   0  561.34   15.60
   8 -10   0  566.94   16.20
 -10   8   0  545.05   16.40
  -8  10   0  566.24   16.30
  10   8   0  561.84   15.00
   8 -10   0  542.05   16.10
   8  10   0  551.04   15.00
  -8 -10   0  566.64   15.00
  -8 -10   0  558.74   20.00
  10 -10   0   79.39    6.50
 -10  10   0  106.99    7.90
  10 -10   0   91.29    6.90
  10  10   0   87.39    6.40
  11   1   0  208.78   11.10
  -1 -11   0  180.48    7.60
  11   1   0  169.28   15.10
   1 -11   0  185.38    7.60
 -11  -1   0  189.58   10.70
  -1 -11   0  190.88    8.40
  11  -1   0  194.38    6.30
  -1  11   0  196.58    7.60
  -1  11   0  201.88   10.70
 -11   1   0  189.98   10.40
 -11  -1   0  202.18   13.20
   1  11   0  196.78    7.90
   1 -11   0  181.58    8.60
   1  11   0  190.48   10.70
  11   1   0  198.78    7.80
  11  -1   0  186.18    7.90
  -1 -11   0  217.68   10.70
 -11   1   0  187.18    7.90
 -11  -1   0  203.18    7.90
  -1  11   0  196.78    7.80
   1 -11   0  203.78   10.40
  11  -1   0  210.08   10.90
   1  11   0  192.28    7.00
  11   3   0  491.95   13.40
   3 -11   0  494.45   16.50
   3 -11   0  496.95   14.50
  -3 -11   0  491.05   14.10
 -11   3   0  478.75   14.20
   3  11   0  508.15   17.40
   3  11   0  469.05   12.30
   3 -11   0  485.75   13.80
  11  -3   0  467.45   13.70
   3  11   0  486.85   13.50
  11  -3   0  486.25   12.40
  -3  11   0  487.35   13.90
  11  -3   0  511.35   17.20
 -11  -3   0  482.25   17.50
  -3 -11   0  510.45   17.40
 -11  -3   0  477.75   13.30
  11   3   0  496.15   17.70
  -3  11   0  477.75   13.50
  -5 -11   0   94.99    8.90
   5  11   0   88.09    5.80
  11   5   0   84.79    5.40
  -5  11   0   84.79    6.40
  -5 -11   0   87.39    6.20
  11   5   0   94.09    9.00
  11  -5   0   90.59    6.60
  -5  11   0   78.69    6.20
 -11  -5   0   86.09    8.30
   5 -11   0   83.89    6.20
   5 -11   0   84.59    6.60
   5  11   0   88.69    8.40
  11   5   0   85.09    5.80
 -11  -5   0   87.99    5.60
 -11   5   0   89.79    6.70
  11  -5   0   88.69    5.60
 -11   7   0   58.19    5.90
  11   7   0   52.09    8.60
  -7 -11   0   61.29    8.10
  11   7   0   59.39    4.90
   7 -11   0   53.09    5.70
  -7 -11   0   51.19    5.20
 -11  -7   0   54.59    8.70
   7  11   0   47.20    7.10
  11  -7   0   52.89    5.00
  -7  11   0   56.29    5.70
   7  11   0   54.19    4.80
   7 -11   0   56.49    5.50
  11  -7   0   45.70    5.10
   9  11   0   74.59    5.60
  11  -9   0   60.89    6.10
  -9  11   0   57.79    6.20
  11   9   0   69.29    5.50
 -11   9   0   68.69    6.80
   9 -11   0   69.59    6.50
  -9 -11   0   63.89    5.60
  11  -9   0   63.79    6.00
   9 -11   0   68.19    6.30
 -11  11   0   -1.30    4.50
  11 -11   0   -1.30    4.00
  11 -11   0    5.20    4.70
  11  11   0    1.60    3.60
 -12   0   0  753.22   19.30
   0 -12   0  734.93   19.00
   0  12   0  744.83   19.10
  12   0   0  759.42   23.20
  12   0   0  769.42   19.00
   0 -12   0  737.33   22.50
   0 -12   0  736.13   19.80
   0  12   0  747.03   18.30
  -2  12   0 1384.56   30.60
  12   2   0 1302.27   34.90
  -2 -12   0 1285.97   30.80
  12  -2   0 1340.07   35.10
   2  12   0 1385.96   30.30
   2  12   0 1321.07   29.10
  -2  12   0 1358.46   30.00
   2 -12   0 1260.67   30.90
   2 -12   0 1288.97   30.30
  -2 -12   0 1297.97   30.00
  12   2   0 1315.37   30.10
  12  -2   0 1309.47   30.40
 -12  -2   0 1349.47   30.10
  -2 -12   0 1259.77   34.10
 -12   2   0 1305.87   30.70
  -4 -12   0 1100.79   26.80
 -12   4   0 1100.39   27.10
  -4 -12   0 1161.48   31.40
   4 -12   0 1070.09   26.80
   4 -12   0 1111.29   27.30
  -4  12   0 1093.99   26.50
  12   4   0 1115.99   26.20
  -4  12   0 1104.79   26.80
  12  -4   0 1114.09   26.90
 -12  -4   0 1117.29   31.50
   4  12   0 1192.18   26.50
 -12  -4   0 1103.09   25.90
  12   4   0 1144.29   31.60
  12   6   0  127.49    6.60
  12  -6   0  132.69    7.70
  12   6   0  112.29   10.10
  -6 -12   0  112.89    7.90
   6  12   0  126.79    7.20
   6 -12   0  113.99    8.20
   6 -12   0  128.69    7.80
  -6  12   0  127.99    8.10
  -6 -12   0  122.29   11.10
  12   6   0  127.49    7.00
  -6  12   0  115.79    8.00
 -12   6   0  115.09    8.50
  12  -6   0  142.99    7.20
 -12  -6   0  127.49    6.70
 -12  -6   0  135.09   11.20
  12  -8   0  198.78    9.10
   8 -12   0  213.68    9.80
   8 -12   0  198.28   10.00
  -8 -12   0  204.38    9.30
  12   8   0  209.08    8.90
  12  -8   0  189.78    9.50
   8  12   0  200.18    8.90
  -8  12   0  217.38   10.40
 -12   8   0  211.48   10.50
  12 -10   0  114.19    8.40
  12 -10   0  100.89    7.70
  12  10   0  133.99    7.80
  10  12   0  114.79    7.60
  10 -12   0  101.99    7.80
 -10  12   0  119.19    8.90
  10 -12   0  112.89    8.40
 -12  10   0  117.69    8.80
  12 -12   0   76.89    7.70
  12 -12   0   96.49    7.90
 -12  12   0   80.79    7.80
   1  13   0   53.79    5.20
 -13  -1   0   62.29    5.50
  -1 -13   0   50.79    5.60
  13   1   0   52.49   11.40
   1  13   0   55.79    4.70
  -1  13   0   55.99    4.80
  -1  13   0   66.19    5.60
 -13   1   0   44.50    5.10
  -1 -13   0   54.59    5.10
  13  -1   0   54.99    5.30
   1 -13   0   66.49    5.50
   1 -13   0   56.99    6.10
  13   1   0   56.89    5.20
  13   3   0  424.66   17.60
  -3  13   0  408.76   12.70
  13  -3   0  381.16   12.90
  -3 -13   0  405.26   12.50
   3  13   0  389.46   12.40
  13   3   0  387.76   12.30
 -13  -3   0  401.16   12.30
   3 -13   0  382.46   13.50
   3 -13   0  349.87   12.50
  -3 -13   0  380.26   13.10
  -3  13   0  397.76   12.90
 -13   3   0  393.76   13.40
  13  -5   0   43.80    5.20
  13   5   0   47.60    8.00
 -13   5   0   53.19    6.00
   5 -13   0   48.30    5.50
 -13  -5   0   53.29    5.00
   5  13   0   57.59    5.20
  13   5   0   49.20    5.10
  -5  13   0   44.20    5.30
  -5  13   0   43.60    5.60
   5 -13   0   42.70    5.90
  -5 -13   0   46.40    5.60
  13   5   0   47.60    4.70
  13   7   0   28.70    4.40
   7 -13   0   34.70    5.50
   7 -13   0   31.70    5.70
   7  13   0   21.60    4.20
  -7  13   0   30.40    5.40
  13  -7   0   23.30    4.90
 -13   7   0   22.60    5.30
  -7 -13   0   24.50    5.10
   9 -13   0   -3.20    4.10
 -13   9   0   -3.40    4.40
  -9 -13   0    2.20    4.40
   9  13   0   11.70    4.00
  13  -9   0   -2.30    4.60
   9 -13   0   -0.40    4.80
  13   9   0    1.60    3.60
  -9  13   0    1.50    4.40
  13  -9   0    4.70    4.40
  13 -11   0   27.30    5.70
  11 -13   0   26.90    6.00
  11 -13   0   25.90    5.80
  13 -11   0    9.00    5.20
 -11  13   0   30.60    6.40
 -13  11   0   17.30    6.10
  13 -13   0    2.40    5.10
  13 -13   0   -3.30    5.20
 -13  13   0   -5.60    5.40
   0 -14   0  178.08    9.80
  14   0   0  186.58    9.00
   0  14   0  192.88    9.10
 -14   0   0  182.58    9.20
   0  14   0  187.68    8.30
   0 -14   0  187.58    9.00
  14   2   0  732.73   19.20
 -14  -2   0  700.23   19.10
 -14   2   0  684.23   19.70
  -2  14   0  708.13   19.30
  -2  14   0  698.93   18.70
   2 -14   0  720.23   19.30
  14  -2   0  702.73   19.20
  -2 -14   0  718.33   19.00
   2  14   0  707.13   19.10
   2 -14   0  726.63   20.30
  -2 -14   0  715.03   20.10
  -4 -14   0   43.70    5.10
  -4  14   0   23.70    4.90
  14  -4   0   33.30    5.00
   4  14   0   38.70    4.90
  -4 -14   0   34.70    5.50
 -14   4   0   33.00    5.30
  14   4   0   38.20    5.00
  -4  14   0   27.70    4.90
 -14  -4   0   30.80    4.60
   4 -14   0   18.90    5.20
   4 -14   0   32.70    5.10
  -6  14   0    5.50    4.30
  -6  14   0    6.90    4.20
  14   6   0    7.80    3.80
   6 -14   0   12.60    4.60
   6 -14   0   10.30    5.00
  14  -6   0    2.60    4.30
 -14   6   0    5.10    4.60
   6  14   0    6.10    3.90
  -6 -14   0   -0.30    4.60
   8 -14   0  850.01   23.40
  -8 -14   0  853.21   22.60
   8 -14   0  827.92   23.60
  14   8   0  867.11   22.20
  -8  14   0  861.21   23.60
   8  14   0  870.11   22.20
 -14   8   0  825.92   23.70
  14  -8   0  830.62   23.20
 -10  14   0  762.72   22.70
  14 -10   0  745.03   22.00
  10 -14   0  752.42   22.10
 -14  10   0  773.22   23.30
  10 -14   0  755.92   22.40
 -14  12   0  191.18   12.30
 -12  14   0  211.08   13.00
  12 -14   0  208.58   11.70
  12 -14   0  218.38   12.40
  14 -12   0  201.28   12.10
 -14  14   0   53.39    8.40
  14 -14   0   53.09    7.60
   1 -15   0  327.87   13.10
 -15  -1   0  323.77   12.20
  -1 -15   0  338.17   11.90
 -15   1   0  312.57   12.30
  -1  15   0  332.97   11.50
  -1  15   0  307.17   12.10
  15  -1   0  320.37   12.10
  15   1   0  325.67   12.00
  -1 -15   0  290.77   12.60
   1  15   0  317.87   11.90
   1 -15   0  302.37   11.90
   3  15   0   31.30    4.90
  -3 -15   0   37.70    6.20
  -3  15   0   30.90    5.10
   3 -15   0   37.50    6.00
   3 -15   0   37.60    5.50
  -3  15   0   31.00    5.30
 -15   3   0   34.10    5.60
 -15  -3   0   39.00    5.20
  -3 -15   0   40.90    5.30
  15   3   0   33.20    5.00
  15  -3   0   37.60    5.40
 -15   5   0   68.69    7.20
   5 -15   0   67.99    7.60
   5  15   0   80.09    6.40
  15   5   0   82.39    6.50
  -5  15   0   67.49    6.40
  15  -5   0   71.49    6.90
  -5  15   0   85.29    7.30
   5 -15   0   69.79    6.90
  -5 -15   0   84.09    6.60
  -5 -15   0   76.69    7.10
 -15   7   0    3.80    5.30
  15   7   0    3.70    4.00
   7  15   0   -2.60    3.90
  -7  15   0   12.50    4.90
  -7 -15   0   -1.90    4.70
  15  -7   0    2.80    4.50
   7 -15   0    9.20    4.80
   7 -15   0    8.80    5.40
  15  -9   0    2.00    4.80
   9 -15   0    1.90    5.10
   9 -15   0   -2.60    5.30
  -9  15   0   -3.50    4.80
 -15   9   0   -1.20    5.40
  11 -15   0    3.30    5.30
 -11  15   0    8.50    5.70
 -15  11   0    0.50    5.90
  15 -11   0    0.50    5.30
  11 -15   0   -0.90    5.50
  13 -15   0    4.00    5.80
  15 -13   0    5.70    5.70
 -15  13   0    8.20    6.50
  13 -15   0    2.00    5.90
 -13  15   0    2.40    6.00
  15 -15   0   -3.30    6.00
 -15  15   0    5.60    6.70
   0 -16   0    4.20    4.10
  16   0   0    6.30    4.30
   0 -16   0    0.50    4.90
   0  16   0   -1.10    3.70
 -16   0   0    2.60    4.60
  16  -2   0  152.88    9.10
  -2 -16   0  158.68   10.10
  -2  16   0  127.59   10.30
   2 -16   0  141.09    8.80
  -2 -16   0  154.78    8.70
 -16   2   0  157.28   10.10
  -2  16   0  160.38    9.20
 -16  -2   0  147.29    9.00
   2  16   0  155.98    8.80
  16   2   0  151.18    9.00
   2 -16   0  170.58   10.60
   4  16   0  434.16   14.50
  16   4   0  449.76   14.70
  -4 -16   0  432.86   15.60
 -16   4   0  437.16   16.00
   4 -16   0  420.26   14.90
  16  -4   0  404.26   14.80
  -4  16   0  445.06   14.80
   4 -16   0  471.35   16.50
  -4 -16   0  457.35   14.60
  -4  16   0  423.06   15.10
  16   6   0  383.36   14.90
 -16   6   0  392.16   15.20
  -6 -16   0  393.16   13.70
   6 -16   0  392.86   14.90
   6  16   0  401.36   13.80
  -6  16   0  402.36   14.60
  -6  16   0  380.96   14.50
   6 -16   0  384.26   15.30
  -6 -16   0  407.36   15.10
  16  -6   0  364.26   14.60
   8 -16   0  318.27   14.20
  16  -8   0  290.57   13.20
  -8  16   0  314.77   13.90
   8 -16   0  304.67   13.80
 -16   8   0  292.27   14.10
  -8 -16   0  332.57   13.60
  10 -16   0  121.99    9.60
  10 -16   0  110.09    9.60
 -16  10   0  142.39   10.70
 -10  16   0  129.79   10.00
  16 -10   0  104.99    9.10
 -16  12   0  227.48   14.20
  16 -12   0  203.28   12.80
 -12  16   0  195.28   13.50
  12 -16   0  185.88   12.80
  12 -16   0  198.18   12.80
  14 -16   0   45.30    8.10
 -16  14   0   51.39    8.80
 -14  16   0   41.00    8.20
  16 -14   0   67.19    8.90
  17   1   0   20.10    5.10
  17  -1   0    9.30    5.00
 -17   1   0    6.80    5.10
   1 -17   0   22.00    6.30
  -1 -17   0   22.10    5.10
  -1 -17   0   19.30    6.10
  -1  17   0   15.40    5.10
 -17  -1   0   22.20    5.40
   1 -17   0   17.40    5.10
   1  17   0   13.20    4.90
  -3 -17   0   60.19    6.40
  17   3   0   50.89    6.30
  -3 -17   0   87.99    8.20
  17  -3   0   52.29    6.60
  -3  17   0   62.49    6.90
 -17   3   0   59.49    7.50
   3  17   0   61.19    6.40
   3 -17   0   58.09    6.90
   3 -17   0   45.50    7.10
  17   5   0   16.50    7.90
   5 -17   0    9.90    6.10
  -5  17   0    6.10    4.80
 -17   5   0    8.40    5.30
  17  -5   0    0.40    4.50
   5  17   0    3.50    4.50
  -5 -17   0    6.70    4.60
  -5 -17   0    8.60    5.40
   5 -17   0    6.40    5.00
  -5  17   0    0.60    4.60
  17  -7   0   -8.70    4.60
 -17   7   0   -5.90    5.40
   7 -17   0    2.80    5.10
  -7 -17   0   -0.60    5.50
  -7  17   0    0.10    5.00
   7 -17   0    2.70    5.70
   9 -17   0    7.50    6.50
 -17   9   0    9.80    6.50
   9 -17   0    5.20    5.60
  -9  17   0    9.60    5.80
  17  -9   0    4.00    5.70
 -11  17   0   54.49    8.10
 -17  11   0   71.29    9.60
  17 -11   0   57.99    7.90
  11 -17   0   55.39    8.40
  11 -17   0   48.30    7.70
 -17  13   0    3.30    6.80
 -13  17   0    6.60    6.30
  13 -17   0    5.70    6.70
  17 -13   0    2.40    6.50
  13 -17   0   10.40    6.90
  18   0   0  554.64   18.10
   0  18   0  562.24   17.90
   0 -18   0  526.65   17.50
 -18   0   0  585.64   18.60
   0 -18   0  581.94   19.50
  -2  18   0  142.69   10.10
 -18   2   0  121.19    9.50
   2  18   0  119.79    8.70
  18   2   0  124.59    9.40
  -2 -18   0  126.79   10.20
   2 -18   0  144.69   11.20
  -2 -18   0  125.79    9.40
   2 -18   0  128.19   10.00
  18  -2   0  124.49    9.90
 -18  -2   0  115.19    9.10
   4  18   0  242.28   11.40
   4 -18   0  190.38   12.40
   4 -18   0  219.78   11.50
  -4 -18   0  216.78   12.90
  -4 -18   0  203.18   10.90
 -18   4   0  214.78   12.30
  18  -4   0  223.88   12.00
  -4  18   0  206.68   11.40
  -6 -18   0   93.29    8.80
   6 -18   0   65.89    7.90
 -18   6   0   88.79    9.20
  18  -6   0   85.59    8.40
   6 -18   0   90.39    9.30
  -6  18   0   71.49    7.80
   8 -18   0   76.79    9.30
   8 -18   0   92.29    9.00
  -8  18   0   98.49    8.90
  -8 -18   0   91.69    9.70
 -18   8   0   72.59    9.10
  18  -8   0   84.99    8.60
  10 -18   0  176.18   13.60
  18 -10   0  192.98   12.30
 -18  10   0  174.18   12.90
 -10  18   0  173.58   12.90
  10 -18   0  158.78   12.60
 -18  12   0   40.50   11.80
  12 -18   0   44.70    8.80
 -12  18   0   55.89    9.00
  12 -18   0   32.80    8.00
  18 -12   0   39.50    8.10
 -19   1   0   35.50    7.00
 -19  -1   0   34.90    6.60
  19   1   0   37.70    6.40
  -1  19   0   23.40    6.00
  19  -1   0   27.50    6.00
  -1 -19   0   34.60    6.10
  -1 -19   0   23.50    6.50
   1 -19   0   22.60    7.20
   1  19   0   17.00    5.60
   1 -19   0   16.80    5.80
  -3  19   0   -0.30    4.90
 -19   3   0   -0.80    5.50
  -3 -19   0    2.70    5.10
   3 -19   0   10.20    6.50
   3 -19   0    1.40    5.00
   3  19   0    9.80    5.20
  19  -3   0    4.90    5.10
  -3 -19   0   -5.30    6.00
 -19   5   0    7.10    6.30
  19  -5   0    2.30    5.40
   5 -19   0    0.70    5.20
   5 -19   0    0.90    6.40
  -5 -19   0   -4.50    5.70
  -5  19   0   -0.70    5.10
  -7  19   0   13.40    7.40
 -19   7   0   17.30    6.80
   7 -19   0   21.50    7.30
  19  -7   0   17.90    6.40
   7 -19   0   14.80    6.50
  -7 -19   0   22.90    7.20
 -19   9   0   63.89    9.20
   9 -19   0   72.19    8.90
  19  -9   0   69.79    8.90
   9 -19   0   56.09    9.30
  -9  19   0   71.49    8.70
   0 -20   0  182.78   13.10
   0  20   0  177.28   11.50
 -20   0   0  165.48   12.00
   0 -20   0  163.28   10.70
  20   0   0  159.38   11.20
  -2 -20   0   50.59    8.60
  -2 -20   0   42.10    6.80
 -20   2   0   39.20    7.40
  -2  20   0   30.70    6.80
   2 -20   0   46.20    7.20
   2  20   0   40.00    6.80
   2 -20   0   42.20    7.80
  20  -2   0   58.19    7.70
 -20   4   0  150.68   11.40
   4 -20   0  150.28   11.00
  -4  20   0  121.79   10.10
  -4 -20   0  156.68   12.50
   4 -20   0  128.79   11.30
  20  -4   0  142.79   11.40
   6 -20   0  134.39   10.90
 -20   6   0  168.68   13.10
   6 -20   0  155.58   12.30
  20  -6   0  139.99   11.00
  -6 -20   0  142.39   11.30
  20  -8   0  100.09   10.00
   8 -20   0   89.69    9.70
   8 -20   0   92.99   10.40
 -20   8   0   79.99   10.40
  -1 -21   0    7.70    7.40
  21  -1   0   11.80    6.10
 -21   1   0    5.50    6.30
   1 -21   0   -6.90    6.90
   1  21   0   14.10    6.70
   1 -21   0    9.00    6.20
  -1 -21   0    6.70    5.70
  -1  21   0    6.10    6.00
  -3 -21   0  -11.20    6.30
   3 -21   0    1.00    6.00
 -21   3   0    5.50    6.60
   3 -21   0    3.00    6.90
  -3  21   0   -5.50    5.70
  21  -3   0    5.60    6.10
 -21   5   0   -2.70    6.50
  -5 -21   0   10.00    7.30
   5 -21   0    6.70    9.50
   5 -21   0   10.30    7.10
  21  -5   0    7.10    6.00
   1  -2   1  699.23   14.40
  -2   1  -1  611.84   12.60
  -2  -1   1  626.04   12.40
  -1   2   1  653.43   15.50
   1   2  -1  700.63   14.50
   2  -1  -1  593.14   14.10
  -1  -2  -1  672.63   13.90
  -1   2   1  691.83   14.50
   2   1   1  606.24   13.80
  -2   1  -1  595.34   12.90
   2   1   1  619.44   13.10
   2  -1  -1  610.14   13.00
  -2   1  -1  587.34   12.90
  -2  -1   1  573.84   13.90
  -1  -2  -1  697.63   15.50
  -1  -2  -1  663.03   15.40
  -2   1  -1  616.74   12.80
   1   2  -1  660.53   14.50
   2   1   1  587.44   13.70
  -2  -1   1  601.64   13.90
  -1  -2  -1  713.23   14.30
  -1   2   1  651.23   15.50
   2  -1  -1  619.64   13.10
  -2   1  -1  615.24   13.10
   1  -2   1  667.83   14.10
   1  -2   1  687.23   14.20
   1  -2   1  677.13   14.40
   1   2  -1  678.63   15.00
   1  -2  -1  616.24   14.20
   2  -1   1  670.43   14.30
   1  -2  -1  629.04   12.80
   2  -1   1  694.73   14.20
  -1   2  -1  601.24   13.00
   2  -1   1  687.13   14.00
   1   2   1  617.84   13.00
  -2  -1  -1  676.73   14.40
  -1  -2   1  597.74   13.50
  -1  -2   1  615.84   13.60
   1  -2  -1  595.34   14.10
  -1   2  -1  586.44   12.70
  -1   2  -1  618.84   12.90
   2   1  -1  591.84   15.10
   1  -2  -1  618.44   13.20
  -2   1   1  679.83   15.50
  -1   2  -1  610.44   12.80
  -1   2  -1  609.64   13.00
   1   2   1  574.84   14.00
  -2  -1  -1  672.83   15.10
  -2   1   1  694.83   14.40
   2   1  -1  685.23   14.50
   1   2   1  603.64   14.10
  -2  -1  -1  663.83   15.10
   2   1  -1  718.13   15.40
  -2   1   1  662.13   15.50
   2   1  -1  674.83   14.40
   0   3  -1 1364.86   28.90
   0   3  -1 1408.96   28.00
   3   0  -1 1405.86   28.60
   3   0  -1 1429.86   28.50
  -3   0  -1 1357.86   29.10
  -3   0   1 1395.76   28.30
  -3   0  -1 1408.36   28.60
   0  -3  -1 1380.76   28.10
  -3   0   1 1329.27   29.80
   3   0   1 1385.16   29.20
   0  -3  -1 1435.66   28.60
   0  -3   1 1390.76   29.00
   0  -3  -1 1350.06   29.90
   0   3   1 1395.36   30.00
   3   0  -1 1401.96   29.90
   0   3  -1 1394.86   28.60
   0  -3  -1 1392.76   29.90
   0   3   1 1405.96   28.10
   3   0   1 1429.76   29.20
   0  -3   1 1323.47   28.80
   0   3  -1 1378.56   28.90
   3   0  -1 1371.26   29.90
   0   3   1 1403.86   28.60
   0  -3   1 1323.37   28.60
   0   3  -1 1377.76   28.70
   3   0   1 1398.96   28.10
  -3   0   1 1339.87   29.90
   0   3   1 1360.16   29.90
  -2  -3  -1 4298.17   86.79
   3   2   1 3908.61   81.09
  -2   3   1 4322.87   85.39
   2   3  -1 4053.89   86.39
  -3   2  -1 3858.71   79.99
   2  -3   1 4240.48   85.29
   2  -3   1 4216.38   85.39
  -3   2  -1 4036.70   79.99
  -3   2  -1 4024.20   79.79
  -3  -2   1 4170.48   81.39
   3  -2  -1 3950.20   81.29
  -2   3   1 4171.88   86.79
   3  -2  -1 4022.60   79.79
   3  -2  -1 4038.50   79.89
  -2   3   1 4187.98   86.79
  -3  -2   1 3799.92   81.09
  -3   2  -1 3955.50   80.09
   3   2   1 3953.50   79.69
   2   3  -1 4142.19   86.39
   3  -2  -1 3990.60   81.49
  -2  -3  -1 4225.58   86.79
   2   3  -1 4316.07   85.29
   2   3  -1 4446.26   85.29
   3   2   1 3997.30   81.19
   3   2  -1 4407.36   85.39
  -3   2   1 4280.17   85.39
  -3   2   1 4270.57   86.79
  -2   3  -1 4003.60   79.79
   3   2  -1 4339.67   85.09
   3  -2   1 4343.67   85.19
   2  -3  -1 4133.89   81.49
  -3  -2  -1 4191.78   86.59
   2   3   1 4013.20   79.69
  -3  -2  -1 4309.17   86.59
  -2   3  -1 4115.79   79.79
  -2   3  -1 3900.21   79.99
  -2  -3   1 3884.31   80.99
  -2   3  -1 3988.10   79.99
  -3   2   1 4172.68   86.79
  -2   3  -1 4012.60   79.89
   2  -3  -1 3917.71   79.69
  -2  -3   1 3855.61   80.89
   3  -2   1 4160.58   85.49
   3   2  -1 4359.96   86.69
   2   3   1 3976.30   81.39
   2   3   1 3870.81   81.19
   3   2  -1 4252.67   86.69
   2  -3  -1 4244.48   80.09
   2  -3  -1 3927.91   81.39
  -4  -1   1 1315.47   28.90
  -1  -4  -1 1326.87   27.00
   1  -4   1 1232.38   27.90
  -4   1  -1 1280.87   27.80
  -1  -4  -1 1356.36   29.40
  -4   1  -1 1266.77   27.90
   1   4  -1 1350.16   27.70
  -4  -1   1 1289.97   28.80
   4   1   1 1322.37   26.50
   1  -4   1 1300.77   28.10
  -1   4   1 1326.37   27.60
   4   1   1 1279.67   28.30
   1   4  -1 1304.37   26.50
  -1   4   1 1310.87   29.30
   4  -1  -1 1356.86   27.00
  -1   4   1 1330.07   29.30
  -4   1  -1 1273.37   27.30
  -1   4   1 1319.07   27.30
   1   4  -1 1315.87   28.60
   4   1   1 1264.27   28.40
  -1  -4  -1 1315.67   27.50
   1  -4   1 1328.27   27.60
   1  -4   1 1303.17   27.70
   4  -1  -1 1307.37   28.90
   1   4  -1 1323.47   27.60
  -4  -1   1 1266.57   26.60
   4  -1  -1 1273.37   28.80
   1   4  -1 1272.67   28.50
  -1  -4  -1 1300.67   29.30
   1   4   1 1293.17   28.90
   1  -4  -1 1269.17   28.80
  -4   1   1 1380.36   27.60
  -1   4  -1 1327.07   26.80
  -1  -4   1 1341.47   28.30
  -4   1   1 1281.67   29.20
  -1   4  -1 1291.97   27.30
   4   1  -1 1280.77   29.20
   4  -1   1 1338.47   26.60
  -1   4  -1 1291.97   27.70
   4   1  -1 1308.87   27.20
  -4  -1  -1 1318.07   27.50
  -1   4  -1 1313.57   27.20
  -1   4  -1 1266.97   27.60
   1  -4  -1 1297.87   26.90
  -4  -1  -1 1306.87   28.80
  -4   1   1 1310.57   29.30
   4  -1   1 1337.77   27.30
  -1  -4   1 1290.27   27.20
  -1  -4   1 1267.27   28.10
   1  -4  -1 1287.57   27.30
   4   1  -1 1338.07   27.60
   4  -1   1 1336.67   28.40
   4  -1   1 1286.47   28.20
  -4  -1  -1 1303.47   28.80
   1   4   1 1300.57   27.00
   4   1  -1 1303.57   29.30
   1   4   1 1279.37   26.60
   1   4   1 1300.67   29.00
   1  -4  -1 1300.37   28.90
  -3  -4  -1   23.50    3.50
  -4   3  -1   42.90    3.70
   4  -3  -1   39.20    4.00
  -4   3  -1   33.30    2.90
   4  -3  -1   38.50    2.80
  -4   3  -1   38.70    3.20
   3   4  -1   31.90    2.60
   4   3   1   36.30    2.70
   3   4  -1   28.10    3.60
   4  -3  -1   41.30    4.30
  -3  -4  -1   29.90    2.30
   3   4  -1   24.60    3.30
   4   3   1   33.40    3.80
   3   4  -1   29.20    1.60
   3  -4   1   30.70    2.60
  -3   4   1   24.70    3.50
  -4  -3   1   38.10    4.00
  -3   4   1   26.10    2.70
   4   3   1   42.80    4.10
  -4  -3   1   30.80    3.80
  -3  -4  -1   34.90    3.80
   3  -4   1   32.10    2.60
  -4  -3   1   38.50    2.10
  -3   4   1   26.30    3.70
   3   4  -1   32.70    2.70
   3  -4   1   31.70    3.00
   4   3   1   39.50    2.40
  -4   3  -1   40.60    2.80
   4  -3  -1   29.80    2.70
   3   4   1   31.70    2.40
  -3   4  -1   33.60    3.10
   4   3  -1   33.90    2.70
   3  -4  -1   31.70    2.90
  -3   4  -1   30.40    2.50
  -3  -4   1   45.40    4.20
  -3  -4   1   36.70    2.80
  -3  -4   1   35.50    3.60
  -3   4  -1   28.10    2.70
  -4  -3  -1   27.20    3.60
   3  -4  -1   29.90    3.80
  -4   3   1   33.10    3.80
   4  -3   1   30.60    2.30
  -4  -3  -1   28.60    2.40
  -4   3   1   30.40    3.70
   3  -4  -1   37.50    2.80
   4  -3   1   27.50    2.50
   3   4   1   33.90    3.80
   4   3  -1   29.50    2.50
   3  -4  -1   25.70    3.40
  -4  -3  -1   29.60    2.20
   4  -3   1   29.40    2.90
   4   3  -1   34.90    4.00
   4   3  -1   23.70    3.50
   3   4   1   34.10    4.00
  -3   4  -1   40.10    3.20
  -4   3   1   25.80    2.80
  -4  -3  -1   28.70    3.70
   3   4   1   38.20    3.10
  -5   0  -1 2977.70   61.99
  -5   0   1 2917.01   62.69
   0  -5   1 2921.51   61.79
   0  -5  -1 3119.49   62.89
   0   5   1 2896.81   62.69
   0  -5   1 2977.40   60.99
  -5   0   1 2860.11   62.69
   0   5   1 2990.30   60.59
   0  -5  -1 2954.90   62.69
   0  -5  -1 3113.79   60.39
   0   5  -1 3096.09   60.09
   0  -5  -1 2980.80   60.79
   5   0   1 2950.60   60.29
   0   5  -1 2967.70   60.99
   5   0  -1 2931.31   62.69
  -5   0   1 3060.19   60.49
   0  -5   1 2991.20   61.79
  -5   0  -1 3040.00   60.89
   0   5  -1 3023.10   60.89
   5   0   1 2996.60   62.09
   5   0  -1 3049.29   60.89
   0   5   1 3009.10   62.89
   5   0   1 3029.80   62.19
  -5   0  -1 2852.41   61.89
   0   5  -1 2925.11   61.79
   0   5   1 3094.49   60.39
   5   0  -1 3042.80   62.89
   0   5  -1 2934.91   61.79
   5   0  -1 3025.70   60.29
   2   5  -1  392.56   11.50
  -2   5   1  407.36   12.00
   5  -2  -1  372.56   11.50
  -5  -2   1  379.66   11.60
  -5   2  -1  379.86    9.90
   2  -5   1  398.06   10.10
  -2   5   1  411.46   10.00
   2   5  -1  396.76   10.00
   5   2   1  373.76    8.80
   2   5  -1  397.06   10.10
  -2  -5  -1  400.46   12.10
  -5  -2   1  352.76   11.40
  -5   2  -1  362.46   10.40
  -5   2  -1  377.16   10.50
  -2  -5  -1  399.26    9.80
   2  -5   1  393.56   10.70
  -5  -2   1  384.06    8.80
   2   5  -1  385.96   11.50
   5   2   1  368.86    9.40
  -2  -5  -1  410.36   12.10
   2  -5   1  400.96   10.20
   5   2   1  364.16   11.10
   2   5  -1  403.16    8.60
   5   2   1  364.76   11.30
  -2   5   1  394.06   10.10
  -2   5   1  393.96   11.90
   5  -2  -1  387.06    9.40
   5  -2  -1  399.46    9.70
   5  -2  -1  373.66   11.50
   5   2  -1  390.76   12.10
   2  -5  -1  366.86    9.70
  -2  -5   1  365.76   10.90
   5   2  -1  409.96    9.60
  -5   2   1  399.56   10.20
   2  -5  -1  360.86   11.40
  -5  -2  -1  407.76   11.80
   2  -5  -1  395.06    9.50
   2  -5  -1  387.16   11.60
  -2   5  -1  374.36    9.30
  -5   2   1  372.66   11.80
   2   5   1  357.56   11.40
  -2   5  -1  396.66    9.70
   2   5   1  369.86    8.90
   5  -2   1  402.86   10.90
  -2   5  -1  361.36   10.20
  -5  -2  -1  389.76    9.80
  -2  -5   1  373.86    9.70
   5  -2   1  392.56   10.80
   5   2  -1  383.56   11.90
  -2  -5   1  373.46   11.10
  -5   2   1  386.96   11.90
  -5  -2  -1  384.96   11.70
  -5  -2  -1  402.16    8.40
   2   5   1  384.06    9.30
   5  -2   1  397.66    9.80
   5  -2   1  407.26    9.10
  -2   5  -1  376.96   10.30
   5   2  -1  401.46   10.10
   2   5   1  362.56   11.50
  -4  -5  -1  594.54   16.50
   4  -5   1  594.04   15.00
  -5   4  -1  610.44   14.60
   5  -4  -1  620.94   14.70
   5   4   1  625.74   13.80
  -4   5   1  600.64   14.30
   4   5  -1  577.64   13.80
   4   5  -1  572.64   16.20
  -4   5   1  600.54   16.30
  -5   4  -1  610.54   14.80
  -5   4  -1  611.54   15.50
   5   4   1  605.84   16.90
   4  -5   1  594.34   14.10
   5  -4  -1  632.84   17.00
  -4  -5  -1  597.34   13.40
  -4   5   1  559.94   16.10
  -5  -4   1  598.44   16.90
  -5  -4   1  618.84   17.00
   5   4   1  621.74   17.00
  -5   4  -1  595.34   15.50
  -5  -4   1  608.64   13.20
   4   5  -1  597.04   12.30
  -4  -5  -1  597.84   16.50
   5   4   1  609.64   14.10
  -5  -4   1  630.54   14.20
   5  -4  -1  644.54   16.90
   4   5  -1  586.24   14.00
   5  -4  -1  626.44   14.80
   4   5  -1  580.84   16.20
   4  -5   1  597.94   13.90
  -5  -4  -1  580.24   13.60
  -5  -4  -1  581.14   12.90
   5   4  -1  582.64   13.60
   5   4  -1  594.34   12.60
  -5   4   1  583.74   16.20
  -4   5  -1  608.34   14.70
  -4  -5   1  599.54   16.70
  -5   4   1  575.24   14.30
  -5  -4  -1  583.64   16.30
  -4   5  -1  626.44   15.60
   4   5   1  620.64   13.70
  -4   5  -1  632.64   14.80
   5   4  -1  577.94   16.30
   5   4  -1  591.64   14.00
   4  -5  -1  597.24   14.80
   4   5   1  642.64   17.20
   4   5   1  607.24   17.00
   5  -4   1  599.84   14.10
  -5   4   1  569.64   16.10
  -4  -5   1  618.54   14.40
  -4  -5   1  605.74   16.60
   4  -5  -1  602.24   14.60
  -5  -4  -1  590.94   16.40
  -4   5  -1  608.84   15.50
   4  -5  -1  630.14   16.90
   5   4  -1  587.44   16.40
   4  -5  -1  618.34   16.80
   5  -4   1  594.94   15.00
   4   5   1  626.34   14.10
   5  -4   1  581.54   13.50
   6  -1  -1 2511.25   50.59
  -6  -1   1 2500.85   53.59
  -1  -6  -1 2761.02   54.39
   6  -1  -1 2530.55   53.59
  -1   6   1 2634.14   54.09
  -1   6   1 2707.93   56.79
   1  -6   1 2663.03   55.59
  -6   1  -1 2540.35   51.29
  -1  -6  -1 2612.34   56.79
   1   6  -1 2743.73   53.29
  -6   1  -1 2487.35   52.59
  -1  -6  -1 2657.83   53.69
   1   6  -1 2654.83   55.99
   1   6  -1 2636.04   54.59
  -1  -6  -1 2597.74   56.59
  -1   6   1 2642.34   56.69
  -1   6   1 2632.04   54.19
   6   1   1 2464.65   52.99
   1  -6   1 2534.75   54.49
   6  -1  -1 2440.96   53.39
  -6  -1   1 2460.65   50.59
   1  -6   1 2601.64   54.39
  -6  -1   1 2525.25   53.59
   1   6  -1 2652.33   55.99
   6   1   1 2446.26   52.89
   6  -1  -1 2476.85   51.19
   6   1   1 2518.35   50.49
  -6   1  -1 2420.26   52.49
   1   6  -1 2724.53   54.49
   6  -1   1 2601.24   55.69
  -1  -6   1 2494.45   51.29
  -1   6  -1 2480.55   50.49
   1   6   1 2507.55   50.79
   6  -1   1 2655.33   53.99
  -1  -6   1 2446.46   52.69
  -1   6  -1 2485.65   52.39
   1  -6  -1 2455.15   50.79
   6   1  -1 2682.13   53.69
   6   1  -1 2630.64   56.69
   1   6   1 2560.14   50.59
  -6   1   1 2638.14   56.69
  -1   6  -1 2398.86   52.19
   1   6   1 2410.96   53.39
  -6   1   1 2580.54   54.19
  -6  -1  -1 2571.34   56.19
   6   1  -1 2677.13   54.39
   1  -6  -1 2506.65   53.39
   6   1  -1 2703.63   56.99
   1   6   1 2441.06   53.49
   1  -6  -1 2472.85   51.29
  -6  -1  -1 2658.03   54.29
   1  -6  -1 2512.45   53.49
  -1   6  -1 2453.45   51.19
  -6   1   1 2536.75   56.59
  -1   6  -1 2481.45   51.29
   6  -1   1 2669.63   52.89
   3   6  -1  459.55   13.70
   6   3   1  469.55   11.40
   6   3   1  462.95   10.00
  -6  -3   1  466.75   10.70
   3   6  -1  467.75   13.70
  -6  -3   1  478.05   14.40
   3   6  -1  458.05    9.90
   3   6  -1  451.25   11.50
   3   6  -1  494.25   11.80
  -6   3  -1  446.96   12.70
  -6   3  -1  463.25   12.90
  -3  -6  -1  453.45   14.10
   6  -3  -1  477.95   14.00
   6   3   1  457.85   13.80
   3  -6   1  465.65   11.70
   3  -6   1  372.36   12.00
   3  -6   1  442.26   12.50
   6  -3  -1  447.46   11.40
   6   3   1  443.16   10.80
   6   3   1  442.46   13.80
  -3   6   1  452.25   11.70
   3  -6   1  452.65   11.70
  -3   6   1  447.06   11.50
  -3  -6  -1  451.85   14.00
   6  -3  -1  452.95   13.90
  -3  -6  -1  464.45   11.20
  -6   3  -1  450.25   11.90
   6  -3  -1  449.46   11.80
  -3   6   1  453.45   13.70
  -3   6   1  455.05   13.90
   3   6   1  461.75   11.10
   3   6   1  453.05   10.90
   6   3  -1  464.25   11.00
   6  -3   1  471.95   10.80
  -3  -6   1  456.65   13.80
  -3  -6   1  510.35   11.90
   3  -6  -1  466.35   14.00
   3  -6  -1  475.35   14.00
  -6   3   1  445.06   13.80
  -6   3   1  454.35   13.80
  -6  -3  -1  449.46   11.30
  -3   6  -1  446.76   12.60
   3   6   1  473.25   14.30
   3  -6  -1  458.05   12.00
  -3   6  -1  450.95   12.60
   6   3  -1  478.55   14.20
   3   6   1  463.75   14.10
  -6   3   1  456.55   11.80
  -6  -3  -1  456.15   13.80
  -6  -3  -1  457.75    9.90
   6   3  -1  438.76   11.40
   6   3  -1  442.06   13.90
   6  -3   1  454.95   12.60
   3  -6  -1  450.85   11.60
   6  -3   1  455.25   11.50
  -6  -3  -1  470.25   14.00
  -3   6  -1  442.96   11.50
   6  -5  -1 1885.71   39.40
  -5  -6  -1 1813.42   38.00
   5  -6   1 1798.12   38.60
   5  -6   1 1845.42   39.00
   5   6  -1 1805.82   36.90
  -5  -6  -1 1781.52   41.90
  -6   5  -1 1801.72   40.70
   5  -6   1 1810.82   40.10
  -6   5  -1 1838.22   40.80
   6   5   1 1825.72   42.40
  -6  -5   1 1843.62   38.80
   5   6  -1 1896.71   38.70
   5   6  -1 1824.42   41.80
  -6   5  -1 1852.11   39.70
  -5   6   1 1798.42   41.60
   6  -5  -1 1891.91   42.30
   6  -5  -1 1775.82   39.50
   5  -6   1 1822.62   40.20
   5   6  -1 1789.32   38.70
  -5  -6  -1 1857.71   42.10
   6  -5  -1 1792.42   42.00
  -6  -5   1 1892.41   42.60
  -5   6   1 1781.22   39.10
  -6  -5   1 1838.42   37.80
   6   5   1 1891.61   38.50
   6   5   1 1907.81   38.80
   5   6  -1 1816.42   41.80
  -6  -5   1 1765.32   42.30
  -5   6   1 1789.02   41.60
   6   5   1 1838.52   42.40
   6   5  -1 1917.41   37.30
  -6  -5  -1 1797.42   37.60
   5   6   1 1869.81   38.70
  -5  -6   1 1924.41   39.20
  -6  -5  -1 1825.02   41.80
   5   6   1 1863.41   42.50
   5  -6  -1 1859.91   39.50
   6   5  -1 1822.72   38.70
   6   5  -1 1944.01   42.20
   5  -6  -1 1893.91   42.30
  -6  -5  -1 1834.72   42.00
   6  -5   1 1841.72   40.40
   5   6   1 1853.91   42.60
   6  -5   1 1794.02   38.30
  -5  -6   1 1889.21   42.50
  -5   6  -1 1867.01   39.60
  -5   6  -1 1841.72   40.80
  -5   6  -1 1822.92   40.70
  -6   5   1 1825.22   41.60
  -6   5   1 1792.12   39.10
   5   6   1 1865.71   38.50
   6   5  -1 1951.50   42.30
  -6  -5  -1 1745.43   38.20
   5  -6  -1 1894.41   39.70
   6  -5   1 1810.32   38.90
   6  -5   1 1848.62   40.30
  -5   6  -1 1848.72   39.60
   5  -6  -1 1839.22   42.20
  -6   5   1 1869.31   41.80
   6   5  -1 1795.32   38.30
   7   0  -1   34.90    4.60
   0  -7   1   22.80    3.10
  -7   0   1   24.20    4.40
  -7   0   1   23.10    4.10
   7   0   1   26.40    3.90
   0   7  -1   33.10    3.90
  -7   0  -1   28.40    3.00
   0   7  -1   29.80    3.50
   0   7   1   27.10    2.70
   0   7   1   26.70    2.80
   7   0  -1   27.40    2.60
   0   7  -1   27.10    2.40
   7   0   1   22.70    1.90
  -7   0  -1   23.30    3.80
   0  -7  -1   31.00    4.40
   7   0  -1   19.50    2.90
   0  -7  -1   25.20    3.20
   0  -7  -1   25.20    2.70
   0   7  -1   31.30    3.20
   7   0  -1   15.80    3.70
   0  -7   1   23.60    2.90
   0  -7   1   29.70    3.80
   0   7  -1   31.10    4.00
   7   0   1   24.00    2.60
   0  -7   1   25.60    3.70
  -7   0  -1   27.30    4.00
   0   7   1   35.60    4.80
  -7   0   1   31.50    2.90
   0  -7  -1   28.80    4.30
   0   7   1   29.90    4.30
   2   7  -1  977.40   24.00
  -2  -7  -1  946.01   24.60
  -7  -2   1  969.20   20.20
   7  -2  -1  925.31   21.00
   2  -7   1  927.21   23.10
   2   7  -1 1001.90   22.10
  -7  -2   1  915.61   23.60
   7   2   1  954.40   18.80
   2  -7   1  969.80   21.90
  -7   2  -1  933.41   21.20
  -2   7   1  947.51   24.30
   7   2   1  911.61   23.10
   7  -2  -1  881.11   23.30
   2   7  -1  983.60   21.80
   2  -7   1  957.40   22.10
  -2   7   1 1010.20   24.60
  -7  -2   1  923.71   23.60
   2   7  -1  977.30   24.00
   7  -2  -1  808.22   22.90
  -2  -7  -1  953.10   21.80
   2   7  -1  979.20   20.40
   7   2   1  924.61   20.20
  -2   7   1  990.80   21.70
  -7   2  -1  930.41   22.50
  -7   2  -1  918.61   22.50
  -2  -7  -1  961.60   24.50
  -2   7   1  964.70   21.80
  -2  -7  -1  963.60   21.10
   7  -2  -1  925.01   20.30
   2  -7   1  993.70   23.20
  -7   2   1  971.50   24.50
   7  -2   1  938.31   23.30
   7  -2   1  987.10   20.50
  -7  -2  -1  961.50   21.70
   2   7   1  968.60   23.90
   7   2  -1  980.90   24.60
  -7  -2  -1  954.80   24.10
  -2  -7   1  885.01   22.80
  -2  -7   1  899.31   21.00
   2  -7  -1  946.01   20.70
  -2   7  -1  908.11   22.20
  -2   7  -1  907.41   22.20
  -2  -7   1  924.11   23.10
   7   2  -1  978.70   21.80
   2  -7  -1  969.70   21.40
   2   7   1  918.11   23.60
   7  -2   1  988.40   23.60
   2   7   1  910.61   20.20
  -7  -2  -1  980.10   19.60
   7   2  -1  972.70   21.00
   7   2  -1  939.01   24.50
  -2   7  -1  905.61   20.50
   2   7   1  891.51   20.30
  -7   2   1  977.60   22.00
   2  -7  -1  926.71   23.50
  -7  -2  -1  945.01   24.20
  -7   2   1  984.20   24.50
   7  -2   1  965.10   21.60
  -2   7  -1  949.80   21.10
   7  -4  -1  551.34   14.00
  -7  -4   1  559.14   16.80
  -7   4  -1  537.15   15.30
   4   7  -1  590.04   12.80
   7   4   1  549.15   13.40
  -4   7   1  608.14   17.50
  -4  -7  -1  583.84   14.20
   4   7  -1  599.84   14.90
   4  -7   1  609.54   14.90
   7  -4  -1  551.64   13.60
   4  -7   1  597.74   16.10
  -7  -4   1  567.34   12.70
   7  -4  -1  573.74   16.80
  -7  -4   1  545.75   16.80
  -7   4  -1  550.24   14.30
   7   4   1  540.25   16.50
   4   7  -1  588.14   17.40
  -7   4  -1  532.85   15.20
   7   4   1  546.45   13.00
   4  -7   1  591.74   15.00
  -4   7   1  620.04   17.60
  -4  -7  -1  577.84   17.70
  -4  -7  -1  582.94   17.60
   4   7  -1  600.64   17.40
   4   7  -1  609.34   14.70
   7  -4  -1  537.55   16.40
   4  -7   1  607.34   16.20
   7   4   1  556.14   12.10
  -4   7   1  593.34   15.00
   7   4  -1  611.64   18.00
   4   7   1  557.34   13.20
   4  -7  -1  542.45   16.30
  -4   7  -1  550.44   13.80
   7  -4   1  596.34   14.00
  -7  -4  -1  580.14   17.50
   7  -4   1  591.54   14.70
  -4  -7   1  529.75   16.40
  -7   4   1  580.14   15.00
   7   4  -1  596.64   17.60
  -7  -4  -1  610.84   17.60
   4   7   1  581.74   13.10
  -4   7  -1  540.45   14.00
   4   7   1  526.45   16.60
  -4   7  -1  536.85   15.10
   7   4  -1  600.14   14.00
  -7   4   1  591.14   17.50
  -4  -7   1  542.35   13.80
  -7  -4  -1  589.94   14.30
  -7   4   1  589.04   17.40
  -7  -4  -1  584.74   13.00
  -4   7  -1  557.94   15.20
   7   4  -1  598.64   14.70
   7  -4   1  604.24   16.30
   4  -7  -1  549.25   14.20
   4  -7  -1  527.45   13.90
  -4  -7   1  555.74   16.50
   4   7   1  550.64   16.90
   4  -7  -1  550.34   16.50
   7  -4   1  585.14   16.30
   6   7  -1  244.58   11.00
  -7   6  -1  284.77   10.40
   6   7  -1  236.78    7.90
  -6  -7  -1  233.48   10.90
   7  -6  -1  288.97    9.30
   7   6   1  284.47    8.40
  -6   7   1  236.08   10.50
   6   7  -1  231.28    8.00
  -7   6  -1  296.57   10.60
  -6  -7  -1  244.08   11.00
  -6   7   1  226.78    8.40
   7  -6  -1  295.57   11.90
  -6   7   1  227.88   10.40
   6  -7   1  219.58    8.10
  -7  -6   1  284.17   11.90
   6  -7   1  237.88    8.20
   6   7  -1  233.78    6.10
  -7  -6   1  283.57    8.40
  -7  -6   1  270.37    7.30
   7   6   1  284.67   12.00
   7   6   1  282.57    8.10
  -7   6  -1  263.27    9.30
   7  -6  -1  267.27   11.30
  -6  -7  -1  229.28    7.20
   6  -7   1  220.68    9.20
   6  -7   1  219.48    9.20
   7  -6  -1  273.67    9.20
   7  -6   1  229.28    9.30
   7  -6   1  221.08    7.70
   7  -6   1  233.78    9.60
  -6   7  -1  279.47   10.40
   7   6  -1  238.48    7.60
   6   7   1  286.87   12.10
  -7  -6  -1  223.18   10.90
   6  -7  -1  297.37   11.90
   7   6  -1  233.58    6.40
   6   7   1  272.17    8.00
   7   6  -1  210.68   10.40
  -7   6   1  242.88    8.50
  -6  -7   1  265.37   11.60
  -7  -6  -1  265.27   11.30
   6   7   1  272.77   11.80
  -6   7  -1  282.97    9.20
  -7   6   1  243.08   10.70
  -6   7  -1  273.97   10.30
  -7   6   1  244.48   10.80
   7   6  -1  237.08   10.90
   6  -7  -1  286.37   11.50
  -7  -6  -1  225.68    7.30
   6  -7  -1  281.77    9.20
   6  -7  -1  278.37    9.30
   7   6  -1  224.58    7.80
  -7  -6  -1  232.78    6.80
   6   7   1  289.27    8.30
   7  -6   1  231.38    8.10
  -6  -7   1  295.37    8.80
  -6  -7   1  287.57   11.80
  -6   7  -1  293.87    9.40
   1   8  -1  383.66    9.40
  -8  -1   1  489.75   12.10
   1   8  -1  361.86   12.40
  -1  -8  -1  381.76   10.00
  -8   1  -1  472.05   14.50
  -8  -1   1  466.75   15.30
  -1  -8  -1  405.66   10.90
  -1   8   1  378.16   13.20
   8   1   1  480.65   15.00
   1   8  -1  388.66   10.60
   8  -1  -1  490.65   15.20
   8  -1  -1  487.35   11.70
   1  -8   1  371.86   10.60
   8   1   1  478.85   12.00
  -8   1  -1  498.65   14.70
   1  -8   1  387.26   12.20
  -1  -8  -1  377.96   13.20
   1   8  -1  362.06   12.50
   1   8  -1  363.76   11.00
  -1   8   1  372.16   13.20
   1  -8   1  374.26   12.00
  -8  -1   1  486.75   15.40
   1  -8   1  365.56   10.90
  -8   1  -1  478.95   12.80
  -1   8   1  381.26   10.50
  -1   8   1  389.56   10.40
   8   1   1  500.45   14.90
   8  -1  -1  477.65   12.60
  -8  -1  -1  398.16   10.70
   1   8   1  465.15   12.00
   8  -1   1  368.26   12.20
   1  -8  -1  479.85   15.20
   1   8   1  462.25   15.30
   8  -1   1  380.06    8.70
  -8  -1  -1  379.76   12.80
   1  -8  -1  468.15   12.90
   8   1  -1  366.36   13.00
   8  -1   1  387.76   10.30
   1  -8  -1  419.46   14.50
   8   1  -1  381.16   13.40
   8   1  -1  381.16   10.60
   8   1  -1  378.86    9.60
  -1  -8   1  484.35   14.60
  -1  -8   1  486.25   14.50
  -8   1   1  376.76   13.20
  -1   8  -1  458.15   12.50
   8  -1   1  391.96   12.60
  -1   8  -1  492.65   11.90
  -1   8  -1  495.65   14.30
  -1   8  -1  475.45   14.20
  -8   1   1  362.06   10.60
  -1  -8   1  474.85   12.90
  -8   1   1  393.76   13.40
   1  -8  -1  508.45   12.30
   1   8   1  487.35   15.50
   1   8   1  486.55   12.00
   8   3   1 2252.97   51.59
   3   8  -1 2120.19   45.30
   3   8  -1 2101.99   43.30
  -3   8   1 2151.18   45.30
   8  -3  -1 2312.07   48.10
   8   3   1 2273.67   47.90
   3  -8   1 2143.39   46.80
  -3   8   1 2128.79   48.20
  -8   3  -1 2280.67   50.59
   8   3   1 2297.67   51.79
   8  -3  -1 2267.57   51.69
  -8  -3   1 2397.86   47.80
   8  -3  -1 2302.67   48.90
   3   8  -1 2118.49   48.00
  -3  -8  -1 2149.08   45.00
  -8   3  -1 2363.96   49.20
   3  -8   1 2121.39   45.20
   3  -8   1 2107.39   46.90
  -8   3  -1 2315.47   50.69
   8   3   1 2335.77   48.50
  -3  -8  -1 2108.69   48.50
   8  -3  -1 2349.86   51.99
  -8  -3   1 2259.87   52.29
   3   8  -1 2148.29   47.90
  -8  -3   1 2332.57   52.19
  -3   8   1 2165.78   45.10
   3   8  -1 2123.39   45.00
  -3   8   1 2111.79   48.10
   8   3   1 2379.36   46.40
   3  -8   1 2117.59   45.40
  -3   8  -1 2288.77   50.49
  -8   3   1 2121.09   48.20
  -3   8  -1 2351.26   50.59
  -3   8  -1 2303.87   48.90
  -8   3   1 2132.89   45.30
  -8  -3  -1 2132.69   48.40
   8   3  -1 2089.39   48.40
   8  -3   1 2206.38   43.90
  -3  -8   1 2237.78   51.49
   3   8   1 2302.57   52.19
  -8  -3  -1 2150.78   48.30
   3  -8  -1 2286.87   49.10
   3   8   1 2300.67   48.00
   3   8   1 2306.77   48.00
   3   8   1 2316.87   52.29
  -3   8  -1 2341.87   48.50
  -8  -3  -1 2170.18   42.80
   8   3  -1 2177.98   45.10
   3  -8  -1 2296.27   48.60
   8  -3   1 2113.69   47.00
   3  -8  -1 2265.27   51.69
  -8  -3  -1 2059.89   44.70
  -3  -8   1 2478.45   51.79
  -3  -8   1 2329.17   48.80
  -8   3   1 2174.48   48.30
   8   3  -1 2124.39   48.70
   8  -3   1 2108.99   45.00
   8   3  -1 2145.59   44.10
   3  -8  -1 2329.37   51.79
   8  -3   1 2174.48   47.40
  -5   8   1  419.16   12.10
   5   8  -1  416.96    9.60
   5  -8   1  435.56   13.30
   5  -8   1  420.36   11.80
  -8   5  -1  373.16   12.60
   8  -5  -1  375.66   10.80
   8   5   1  378.76    9.20
  -5   8   1  415.06   14.40
   5   8  -1  408.76   11.50
  -8  -5   1  369.26    9.50
   8  -5  -1  393.66   14.10
   8  -5  -1  390.26   13.80
  -5   8   1  418.16   14.50
   8   5   1  388.06   10.10
  -8   5  -1  383.76   11.70
  -8  -5   1  368.86   10.00
   5   8  -1  416.06   11.60
   5  -8   1  404.96   13.10
   8  -5  -1  364.56   11.10
   8   5   1  385.46   14.10
  -8   5  -1  370.16   12.70
   5   8  -1  431.66   14.80
  -5  -8  -1  420.96   11.20
   5   8  -1  422.86   14.70
  -8  -5   1  378.46   14.20
   8   5   1  392.66   10.40
  -5  -8  -1  401.76   14.80
   5  -8   1  405.46   11.80
   8   5   1  366.46   13.80
   8  -5   1  399.26   13.10
   5  -8  -1  367.16   13.50
  -5   8  -1  367.16   12.40
  -8  -5  -1  427.86   15.00
  -5   8  -1  408.26   11.30
  -5  -8   1  387.16   13.80
   5   8   1  383.76   14.20
   8  -5   1  417.66   13.50
  -8   5   1  411.86   14.50
  -5   8  -1  374.76   11.10
  -8  -5  -1  402.66    9.80
  -8  -5  -1  412.66   11.10
   8   5  -1  409.06   10.70
  -8   5   1  414.06   12.10
  -8   5   1  426.36   14.60
   5   8   1  349.87   13.70
   5   8   1  392.66   10.20
   5  -8  -1  382.76   13.80
  -5  -8   1  365.36   10.70
   8   5  -1  393.46   11.40
   8   5  -1  418.96   10.20
   8   5  -1  408.66   14.80
  -5  -8   1  368.56   13.80
   5  -8  -1  359.36   11.20
   5  -8  -1  374.46   11.00
   8   5  -1  396.66   14.60
  -8  -5  -1  416.96   14.70
  -5   8  -1  389.36   12.60
   8  -5   1  417.16   11.70
   5   8   1  374.96   10.00
   8  -5   1  419.76   11.00
   8  -7  -1  742.13   21.10
  -8  -7   1  656.63   16.50
   7   8  -1  756.62   18.80
  -7   8   1  761.82   22.30
   8   7   1  686.33   21.30
  -8   7  -1  684.43   19.90
  -7   8   1  707.43   24.60
   7  -8   1  745.03   19.20
   7  -8   1  767.62   18.90
  -7   8   1  755.72   19.40
   7   8  -1  746.03   22.70
  -8  -7   1  716.53   21.40
   7  -8   1  781.42   23.10
   8   7   1  702.03   16.50
  -8  -7   1  674.23   21.20
  -7  -8  -1  775.92   18.00
  -8  -7   1  691.63   15.40
   8   7   1  682.53   16.40
  -7  -8  -1  761.32   22.90
   7   8  -1  747.13   18.50
   8   7   1  711.93   21.40
  -8   7  -1  687.43   17.90
   8  -7  -1  669.13   17.60
   8  -7  -1  682.73   17.50
   7  -8   1  755.12   21.00
   7  -8  -1  686.53   17.70
   8  -7   1  782.02   21.30
  -8   7   1  772.32   19.60
  -8  -7  -1  821.92   17.60
   8   7  -1  795.72   23.00
   8   7  -1  759.02   18.80
   7  -8  -1  700.53   20.80
  -7  -8   1  685.13   21.00
  -7  -8   1  662.03   21.00
   8   7  -1  766.02   18.30
   8   7  -1  779.02   22.90
  -8  -7  -1  756.22   23.00
  -7   8  -1  670.23   17.70
   7   8   1  685.43   16.30
   8  -7   1  767.42   25.80
  -8   7   1  758.42   22.20
   8  -7   1  762.42   18.60
   7   8   1  674.93   21.10
  -8  -7  -1  769.62   22.70
  -7   8  -1  659.23   19.60
   7   8   1  684.03   16.30
  -7  -8   1  673.73   16.90
  -8   7   1  800.52   25.70
   8  -7   1  778.02   19.40
  -8  -7  -1  779.72   18.20
   8   7  -1  782.92   17.00
   7  -8  -1  665.23   17.50
   0  -9  -1   54.79    4.70
   9   0   1   61.69    6.00
  -9   0   1   53.59    4.10
   0  -9   1   64.19    4.90
   0   9  -1   49.30    4.30
   9   0  -1   59.99    6.40
  -9   0  -1   58.59    5.70
   0  -9   1   63.39    5.00
   0  -9  -1   49.50    5.50
   9   0   1   58.59    5.60
  -9   0   1   54.39    6.10
   9   0   1   53.99    2.60
   0  -9   1   55.49    5.30
   0   9   1   55.19    4.30
   9   0  -1   55.59    6.00
   0  -9   1   57.89    5.50
   0   9   1   53.59    5.80
   0   9   1   65.89    6.40
   0  -9  -1   58.89    4.20
   0   9  -1   60.79    4.70
   0  -9  -1   51.39    5.80
  -9   0   1   49.00    5.50
   0   9  -1   48.70    5.20
   9   0  -1   58.79    4.60
   9   0  -1   60.99    3.80
   0   9  -1   49.10    5.20
   0   9  -1   53.89    3.80
   0   9   1   59.59    4.60
  -9   0  -1   59.89    4.80
   9   0   1   51.99    3.80
  -9   0  -1   49.40    5.30
   2   9  -1  675.33   15.20
   2  -9   1  675.53   18.60
   9  -2  -1  616.44   14.80
  -2  -9  -1  674.13   20.10
   9  -2  -1  601.64   18.40
   9  -2  -1  636.74   18.90
   2  -9   1  686.13   16.90
  -2  -9  -1  664.13   16.10
   2  -9   1  697.33   17.30
   2   9  -1  686.23   17.20
  -2   9   1  671.43   19.80
   2   9  -1  686.53   19.40
  -9   2  -1  622.44   17.80
  -2  -9  -1  692.33   20.00
  -9   2  -1  624.24   15.90
  -9  -2   1  631.54   19.00
   9   2   1  609.54   14.90
   9   2   1  592.74   18.10
   9  -2  -1  612.54   15.70
  -2   9   1  655.23   16.60
  -2  -9  -1  691.83   16.90
   2   9  -1  674.23   16.80
  -9  -2   1  617.04   14.90
  -2   9   1  675.43   16.60
  -9  -2   1  623.74   18.90
   9   2   1  616.34   18.60
   2   9  -1  666.23   19.40
   2  -9   1  682.63   18.70
  -9   2  -1  622.24   17.80
  -2   9   1  692.23   20.00
  -9   2   1  684.53   19.90
  -2  -9   1  593.84   18.00
  -2   9  -1  627.94   17.50
   2   9   1  646.74   18.90
   9  -2   1  669.83   16.40
   9  -2   1  685.73   19.10
   9  -2   1  638.44   18.60
   2  -9  -1  638.84   18.60
   2   9   1  619.14   15.00
  -2   9  -1  626.04   15.10
   2   9   1  631.14   15.00
  -2  -9   1  592.54   15.80
   9   2  -1  688.13   20.10
  -2   9  -1  599.94   15.70
   2  -9  -1  625.04   16.10
   2   9   1  632.44   18.90
   9   2  -1  660.83   15.50
   9  -2   1  675.33   15.00
  -9  -2  -1  668.33   19.60
   2  -9  -1  605.54   18.50
   9   2  -1  683.33   16.70
  -9  -2  -1  706.73   16.80
  -9  -2  -1  683.73   19.60
  -9  -2  -1  673.93   14.00
  -9   2   1  681.53   19.90
   2  -9  -1  594.74   15.30
  -2   9  -1  617.34   17.60
  -2  -9   1  610.84   18.00
  -9   2   1  661.23   16.90
  -9   4  -1  564.84   16.80
   9   4   1  573.54   18.10
  -4  -9  -1  561.94   17.90
  -9   4  -1  564.74   15.30
   9  -4  -1  548.25   14.90
   4  -9   1  531.25   14.60
  -4  -9  -1  526.45   14.20
   9   4   1  570.54   18.10
  -4  -9  -1  557.34   18.10
  -9  -4   1  586.44   18.40
   4  -9   1  566.94   16.40
   4   9  -1  551.64   17.40
   4   9  -1  560.84   17.60
   9  -4  -1  579.44   18.10
   9   4   1  576.84   12.50
  -4   9   1  557.44   17.40
   9  -4  -1  584.24   14.40
   4  -9   1  539.95   14.80
  -4   9   1  545.05   14.70
  -9   4  -1  582.14   17.00
  -9  -4   1  555.34   18.30
   4   9  -1  549.05   14.30
   4   9  -1  539.25   12.40
  -9  -4   1  604.94   13.80
   4  -9   1  559.24   16.30
   4   9  -1  530.15   14.60
  -4   9   1  549.25   17.50
  -4   9   1  549.95   14.60
   9   4   1  565.44   14.30
   9   4   1  566.14   14.10
   9  -4  -1  560.04   17.80
  -4   9  -1  557.44   16.60
   4  -9  -1  576.74   15.40
   4  -9  -1  582.24   15.00
  -9   4   1  555.74   14.90
  -9   4   1  577.14   17.70
   9  -4   1  563.44   14.50
   9   4  -1  572.14   18.00
  -9  -4  -1  540.55   17.70
   4  -9  -1  572.54   18.00
  -4  -9   1  600.24   18.00
   9   4  -1  547.35   13.30
   4   9   1  595.24   18.60
  -9  -4  -1  575.54   12.10
  -4   9  -1  567.14   16.50
  -4   9  -1  560.74   14.70
   9  -4   1  564.34   13.40
   9  -4   1  537.75   16.30
   4   9   1  561.24   14.00
  -9  -4  -1  525.25   17.60
  -4  -9   1  574.74   17.90
  -4  -9   1  562.34   14.90
   9   4  -1  558.34   14.50
   4   9   1  549.05   13.90
  -9   4   1  544.85   17.50
  -9  -4  -1  535.15   14.10
  -4   9  -1  553.54   15.00
   4   9   1  550.34   18.20
   4  -9  -1  545.75   17.60
   9  -4   1  572.74   16.70
   6  -9   1  307.17   10.30
   6   9  -1  319.07   10.10
   6  -9   1  310.07   11.80
   9  -6  -1  360.36   10.80
  -9   6  -1  358.46   11.60
   9   6   1  347.47   14.30
   6   9  -1  308.97    9.90
  -9  -6   1  359.26   10.00
  -9  -6   1  350.46   14.50
   6  -9   1  289.87   10.20
  -6  -9  -1  306.67    9.50
   9   6   1  353.06   10.00
  -9  -6   1  360.26   14.60
   6   9  -1  295.57   13.10
   9  -6  -1  359.56   11.20
   9  -6  -1  380.06   14.50
   6   9  -1  330.47   13.70
  -9  -6   1  341.07    9.30
  -6  -9  -1  322.07   13.80
  -6  -9  -1  330.07   14.00
  -6   9   1  313.07   10.60
   9   6   1  337.67   14.20
   9   6   1  356.96   10.30
  -6   9   1  300.87   12.90
   9  -6   1  309.67   12.10
   6   9   1  361.26   10.10
  -9  -6  -1  322.87   13.70
   6  -9  -1  365.46   14.10
  -6  -9   1  345.57   10.70
  -9  -6  -1  315.67    9.60
   9   6  -1  297.47    8.50
   9  -6   1  311.77   10.20
  -9   6   1  321.27   13.30
   6   9   1  361.86   14.50
  -9  -6  -1  320.87   13.50
  -6   9  -1  339.97   11.10
   6  -9  -1  325.57   10.90
  -9   6   1  299.27   10.50
   9   6  -1  320.57    9.20
  -9  -6  -1  307.37    8.30
   6  -9  -1  327.07   11.30
   9   6  -1  330.87   13.80
  -6  -9   1  361.06   14.40
   9  -6   1  331.27    9.60
  -6  -9   1  335.47   14.00
   9   6  -1  310.57   10.00
   6   9   1  357.86    9.90
  -6   9  -1  358.16   11.30
   9   8   1  917.71   21.60
   9   8   1  965.80   34.90
   8   9  -1  954.80   28.10
  -9   8  -1  894.21   23.00
  -8  -9  -1  964.70   22.50
  -9  -8   1  941.91   27.20
  -9  -8   1  927.21   21.70
   9   8   1  899.51   21.40
   8  -9   1  961.40   23.90
  -8  -9  -1 1007.10   28.50
   8  -9   1 1009.80   23.90
  -8  -9  -1  979.70   28.40
   9  -8  -1  905.61   22.90
   8   9  -1 1001.70   23.20
  -8   9   1  928.51   24.20
   8   9  -1  986.30   23.50
   9  -8  -1  933.11   22.80
   9  -8  -1  954.20   34.30
   9  -8   1  937.01   23.80
   8   9   1  934.11   27.30
   8  -9  -1  906.01   23.00
   9   8  -1  945.61   28.10
  -9  -8  -1  960.90   22.60
   9   8  -1 1038.50   23.60
  -9  -8  -1  992.50   28.60
  -8  -9   1  934.31   26.90
  -9  -8  -1  959.20   22.10
   8  -9  -1  916.91   22.90
   9  -8   1 1013.20   23.40
   8   9   1  913.01   27.20
   9   8  -1  974.80   22.80
  -8   9  -1  928.71   23.20
   8   9   1  929.01   21.50
  -8  -9   1  935.41   22.10
  -9   8   1  968.10   24.30
   8   9   1  902.71   21.30
   1 -10   1  487.45   13.80
  10  -1  -1  494.85   12.70
 -10  -1   1  530.35   17.30
   1 -10   1  503.15   15.40
   1 -10   1  481.15   13.30
  -1 -10  -1  483.05   16.30
 -10   1  -1  511.25   16.30
  -1  10   1  513.45   16.70
 -10  -1   1  483.15   13.30
   1 -10   1  477.25   15.30
   1  10  -1  463.45   11.90
   1  10  -1  503.95   13.30
  10   1   1  502.95   16.50
  -1 -10  -1  484.05   12.70
  -1  10   1  479.55   12.90
  10  -1  -1  510.05   13.90
 -10   1  -1  535.75   16.50
  10  -1  -1  507.05   17.10
 -10   1  -1  515.05   14.10
  -1 -10  -1  489.85   16.60
  10   1   1  507.75   16.80
  -1  10   1  486.35   13.00
  10  -1  -1  513.95   17.00
   1  10  -1  474.45   15.80
   1  10  -1  454.15   15.50
   1  10  -1  512.55   13.90
  10   1   1  505.15   13.20
  -1 -10  -1  449.86   13.40
  -1  10   1  487.25   16.40
 -10  -1   1  553.14   17.60
  -1 -10   1  547.65   16.50
  10  -1   1  486.55   15.90
   1 -10  -1  513.85   17.00
   1  10   1  530.95   17.30
   1 -10  -1  510.35   14.30
  10   1  -1  463.15   13.20
  10  -1   1  493.05   12.90
 -10   1   1  482.55   16.50
  -1  10  -1  519.05   16.10
  -1 -10   1  542.75   14.50
  10   1  -1  473.75   16.50
  10   1  -1  480.25   16.50
  10  -1   1  480.65   11.00
  -1 -10   1  497.05   13.70
   1  10   1  515.55   13.30
 -10  -1  -1  484.85   16.10
  -1 -10   1  510.05   16.40
   1  10   1  492.95   13.20
   1 -10  -1  527.85   13.60
  10   1  -1  491.55   11.90
  -1  10  -1  508.15   13.00
   1  10   1  524.15   17.30
   1 -10  -1  502.25   17.00
  10  -1   1  460.55   15.50
  -1  10  -1  512.85   14.00
 -10  -1  -1  490.55   13.30
 -10   1   1  500.05   13.40
  -1  10  -1  514.85   16.20
 -10   1   1  491.85   16.60
 -10  -3   1  247.28   12.00
 -10  -3   1  247.38    8.10
   3 -10   1  235.78   10.30
   3  10  -1  268.97   11.50
   3  10  -1  252.17    7.10
 -10  -3   1  243.48   11.80
  10   3   1  268.07   12.00
   3 -10   1  247.48    9.40
 -10   3  -1  238.48    9.20
   3  10  -1  244.08    8.80
  10   3   1  240.48    8.70
   3 -10   1  242.48    8.90
   3  10  -1  251.87    9.20
  10   3   1  242.38    7.90
  -3  10   1  267.97   11.90
  -3  10   1  231.38   11.40
  10  -3  -1  254.17   11.80
  10  -3  -1  239.68    7.90
  -3 -10  -1  251.67   12.00
   3  10  -1  257.07   11.50
  -3  10   1  260.57    9.00
 -10   3  -1  259.97   11.00
   3 -10   1  249.88   10.70
  10  -3  -1  234.98    8.80
  10   3   1  245.28   11.50
  -3 -10  -1  247.08    9.20
  -3  10   1  261.87    8.90
 -10   3  -1  246.08   10.80
  -3 -10  -1  247.88    8.10
  10  -3  -1  254.97   11.60
  -3 -10  -1  258.57   12.00
   3 -10  -1  237.28   11.40
   3  10   1  250.17    8.00
  10  -3   1  241.98   10.90
  10   3  -1  262.77    7.60
  -3  10  -1  238.18    8.40
 -10  -3  -1  270.47   11.90
   3  10   1  247.28    8.10
  -3 -10   1  259.27   11.50
 -10  -3  -1  249.78    8.60
 -10   3   1  255.07   11.80
  10  -3   1  249.38   10.90
  10   3  -1  249.68   11.90
  10   3  -1  248.88    8.90
 -10  -3  -1  259.57   11.80
  10  -3   1  243.48    8.70
  -3  10  -1  242.08    8.90
  -3  10  -1  255.47   10.50
  10   3  -1  267.67   12.30
   3  10   1  236.08   11.70
   3 -10  -1  255.87   11.60
   3  10   1  251.07   12.10
  -3 -10   1  233.38   11.10
 -10   3   1  262.77   11.90
  10  -3   1  252.17    7.30
 -10   3   1  249.48    9.30
   3 -10  -1  248.98    9.50
  -3 -10   1  257.17    9.20
   3 -10  -1  254.07    8.80
  -5  10   1  353.76   16.10
  -5 -10  -1  329.27   14.40
 -10  -5   1  325.27   14.30
  -5 -10  -1  355.76   14.70
   5 -10   1  360.06   11.40
   5  10  -1  325.87   10.90
  10   5   1  319.07   15.50
 -10  -5   1  338.97    9.50
  10   5   1  332.67    9.90
  10   5   1  358.56   14.50
  10  -5  -1  353.46   14.20
  10   5   1  367.66   10.40
   5 -10   1  349.57   11.20
 -10  -5   1  319.57   14.20
 -10   5  -1  341.17   11.40
  -5 -10  -1  353.36   10.80
  10  -5  -1  340.17   10.50
  -5  10   1  334.97   11.30
 -10  -5   1  340.57    9.60
   5  10  -1  344.27   14.10
   5  10  -1  348.67   10.70
  10  -5  -1  341.77   11.10
   5  10   1  350.26   10.10
   5  10   1  343.37   14.30
   5  10   1  339.97    9.80
  10   5  -1  352.36   14.50
  10   5  -1  374.06    9.90
 -10  -5  -1  346.97   14.50
 -10  -5  -1  328.37   10.30
 -10  -5  -1  358.46   16.70
 -10   5   1  341.17   11.40
   5  10   1  343.27   14.50
  -5  10  -1  340.97   11.10
  -5 -10   1  332.17   13.90
  10  -5   1  345.17   13.40
  10   5  -1  344.77   10.70
   5 -10  -1  334.27   11.10
  -5 -10   1  349.57   10.90
   5 -10  -1  326.37   11.30
  10  -5   1  347.87    9.80
  10  -5   1  334.87   11.00
   5 -10  -1  337.37   13.80
  10   5  -1  335.67    9.60
  10   5  -1  350.16   14.80
  -5  10  -1  345.37   11.00
 -10   5   1  338.87   14.10
   7 -10   1  802.62   20.60
   7  10  -1  806.42   20.20
  -7 -10  -1  811.42   25.00
   7  10  -1  855.91   25.00
  -7 -10  -1  811.82   19.60
  10   7   1  859.51   20.30
 -10  -7   1  901.71   20.30
   7 -10   1  795.92   20.80
  10  -7  -1  838.12   21.60
 -10  -7   1  874.81   26.10
  10   7   1  891.21   20.50
 -10   7  -1  825.82   22.00
  -7  10   1  805.72   20.90
  10  -7  -1  847.62   21.10
   7  10  -1  819.92   20.20
  10   7   1  871.41   26.30
  10   7  -1  825.92   25.00
   7  10   1  837.22   20.20
  10  -7   1  810.82   19.90
  10   7  -1  793.72   19.20
  -7  10  -1  854.91   21.80
  -7 -10   1  901.71   25.80
 -10  -7  -1  804.12   25.00
 -10  -7  -1  805.42   19.50
  10  -7   1  790.52   20.60
   7 -10  -1  854.91   21.90
   7 -10  -1  824.72   21.60
  -7 -10   1  829.12   21.00
   7  10   1  871.71   20.00
  10   7  -1  816.12   20.20
  -7  10  -1  828.82   21.80
 -10   7   1  789.62   21.10
   7  10   1  843.02   25.80
  10  -9  -1  148.79    8.40
 -10  -9   1  150.18    7.50
 -10  -9   1  158.48   12.20
   9  10  -1  103.09    6.70
  10   9   1  150.08    7.10
  10  -9  -1  150.88    8.70
   9  10  -1  106.09    7.10
   9 -10   1   96.69    7.30
  -9  10   1  112.99    8.40
   9 -10   1  110.89    7.70
 -10   9  -1  145.49    8.70
  10  -9   1  115.39    7.60
   9  10   1  151.28    7.10
  10   9  -1  126.89   11.10
  -9 -10   1  147.79    7.70
  -9  10  -1  149.79    8.70
  10  -9   1  111.29    7.50
  10   9  -1  109.09    6.70
   9 -10  -1  152.88    8.40
 -10   9   1  108.19    7.80
   9 -10  -1  156.78    9.00
  10   9  -1  114.19    6.70
  -9 -10   1  143.19   11.40
   0 -11   1  802.82   20.60
   0  11  -1  810.72   20.20
 -11   0   1  834.82   24.20
  11   0  -1  809.12   20.10
  11   0  -1  789.82   23.60
   0  11   1  825.02   19.80
 -11   0   1  792.42   23.80
   0  11  -1  783.32   18.90
   0 -11   1  827.12   22.80
   0 -11   1  790.92   20.00
 -11   0  -1  820.72   20.40
  11   0  -1  857.11   24.30
   0  11   1  819.12   19.60
   0 -11  -1  839.62   23.90
   0 -11  -1  832.62   20.70
 -11   0  -1  817.62   23.90
  11   0  -1  802.12   18.60
   0  11   1  841.52   24.10
  11   0   1  804.82   23.30
 -11   0   1  825.52   20.00
  11   0   1  799.02   19.60
   0 -11  -1  833.22   19.70
 -11  -2   1  879.11   25.00
   2 -11   1  797.12   20.40
  11  -2  -1  832.72   19.40
  -2  11   1  759.02   19.50
   2 -11   1  789.12   19.80
  11   2   1  873.11   24.50
  -2  11   1  835.22   23.80
 -11  -2   1  868.91   25.00
 -11   2  -1  816.92   21.00
 -11  -2   1  828.72   20.00
   2 -11   1  787.92   22.40
  11  -2  -1  825.72   20.80
  -2 -11  -1  787.62   19.00
   2  11  -1  805.52   20.30
  -2  11   1  766.12   19.50
  -2 -11  -1  832.62   20.10
   2  11  -1  794.62   18.10
  11   2   1  823.72   20.00
  -2 -11  -1  816.82   23.60
  11  -2  -1  865.41   24.70
   2  11  -1  811.92   19.90
   2  11   1  809.52   20.00
  11   2  -1  790.72   24.00
  -2 -11   1  802.62   23.40
   2 -11  -1  851.41   20.60
  -2  11  -1  831.02   20.00
  11  -2   1  774.92   19.50
 -11  -2  -1  796.72   23.40
  11   2  -1  783.22   23.70
   2  11   1  805.52   24.50
 -11  -2  -1  764.22   19.60
  11  -2   1  803.42   22.90
  -2  11  -1  820.32   20.70
 -11   2   1  836.32   23.90
  -2 -11   1  854.01   21.10
  11   2  -1  798.12   19.80
   2 -11  -1  840.42   21.30
   2  11   1  852.91   19.90
 -11   2   1  765.82   19.90
  11   2  -1  797.82   18.10
   2 -11  -1  879.31   24.50
  -4 -11  -1  682.23   17.30
  -4  11   1  712.23   18.40
   4  11  -1  692.83   18.20
 -11   4  -1  729.73   19.20
  11  -4  -1  705.83   17.60
  -4  11   1  688.13   18.40
   4 -11   1  714.33   18.90
  11   4   1  718.83   17.70
  11   4   1  724.43   18.10
  -4 -11  -1  716.73   22.30
  11   4   1  733.23   22.60
  11  -4  -1  704.93   18.80
 -11  -4   1  722.13   17.50
 -11  -4   1  742.03   23.10
   4 -11   1  695.83   18.40
   4  11  -1  725.43   18.70
  -4 -11  -1  692.63   18.20
  11  -4  -1  752.92   22.50
 -11  -4  -1  720.33   22.40
  11   4  -1  727.33   18.40
  -4  11  -1  693.63   18.70
   4 -11  -1  724.93   19.20
   4  11   1  728.33   22.70
  11   4  -1  775.02   23.20
  -4 -11   1  696.13   21.90
  -4 -11   1  707.53   18.70
   4 -11  -1  699.13   18.50
  11   4  -1  718.93   17.50
   4 -11  -1  743.73   22.40
 -11   4   1  682.83   18.70
  11   4  -1  686.43   22.30
   4  11   1  733.33   17.50
  11  -4   1  710.93   18.30
  11  -4   1  717.73   16.80
 -11  -4  -1  722.13   18.00
  -4  11  -1  734.43   18.40
   4  11   1  724.43   17.70
  11   6   1  444.36   12.30
  -6  11   1  473.45   14.40
 -11   6  -1  447.26   14.00
  11  -6  -1  420.16   13.40
   6  11  -1  454.55   13.40
   6 -11   1  429.96   14.10
  11   6   1  479.15   17.90
  11   6   1  456.35   12.70
   6  11  -1  423.06   13.60
   6 -11   1  441.56   13.80
  11  -6  -1  433.26   12.90
  -6 -11  -1  484.05   18.00
  -6 -11  -1  440.66   13.20
  11   6  -1  489.25   21.70
   6  11   1  436.66   12.30
 -11  -6  -1  439.06   12.70
   6 -11  -1  412.36   13.80
 -11  -6  -1  460.85   17.80
  -6  11  -1  413.96   13.30
  11  -6   1  449.95   12.50
  11   6  -1  476.15   22.60
  -6  11  -1  422.46   13.50
 -11   6   1  464.35   14.50
   6  11   1  435.26   11.90
   6  11   1  461.15   17.70
   6 -11  -1  428.06   13.40
  -6 -11   1  447.06   17.10
  11  -6   1  435.26   13.70
  -6 -11   1  428.86   13.40
  11   6  -1  439.46   13.30
   8  11  -1   40.30    4.80
  11   8   1   21.20    5.00
  11  -8  -1   19.70    4.50
  11  -8  -1   19.50    4.40
   8 -11   1   31.40    5.20
  -8 -11  -1   40.80    4.70
   8 -11   1   35.50    5.00
  11   8   1   28.80    3.80
  -8  11   1   37.20    5.50
 -11   8  -1   29.20    5.20
   8  11  -1   35.40    4.80
  -8 -11   1   30.30    7.50
  11   8  -1   45.20    4.90
   8 -11  -1   17.80    4.60
  -8  11  -1   24.20    4.70
 -11   8   1   44.90    5.80
  11  -8   1   39.80    5.20
  11  -8   1   45.50    4.90
   8  11   1   22.50    3.70
  -8 -11   1   28.00    4.50
   8 -11  -1   28.40    5.30
 -11  -8  -1   43.50    4.50
  10  11  -1   58.89    5.80
 -11  10  -1   63.39    6.90
  10  11  -1   64.59    5.80
  11 -10  -1   52.29    6.00
  10 -11   1   71.29    6.50
  11 -10  -1   55.99    6.00
 -10  11   1   79.29    7.30
  10 -11   1   70.09    6.70
  10 -11  -1   60.69    6.60
  11 -10   1   65.59    6.30
 -11  10   1   74.09    7.00
  11  10  -1   74.29    6.20
  11 -10   1   62.49    6.20
  10 -11  -1   60.59    6.40
 -10  11  -1   60.19    6.60
 -10 -11   1   70.49    5.90
  -1 -12  -1  402.76   13.30
 -12  -1   1  459.15   12.90
   1  12  -1  454.55   13.20
   1 -12   1  440.06   13.70
  12   1   1  439.06   12.60
  12  -1  -1  440.06   13.30
  -1  12   1  418.96   12.60
 -12  -1   1  415.36   16.80
  12  -1  -1  436.16   13.40
  12   1   1  444.26   16.70
 -12   1  -1  435.46   13.40
  -1 -12  -1  417.26   12.30
  12  -1  -1  419.96   16.90
   1  12  -1  423.06   11.50
  -1  12   1  436.86   12.80
   1 -12   1  408.06   13.00
  -1 -12  -1  428.16   16.50
  12  -1   1  435.06   12.70
 -12   1   1  428.16   13.00
   1 -12  -1  425.26   12.60
   1  12   1  460.75   18.60
  -1  12  -1  438.76   13.20
   1  12   1  452.05   12.70
   1  12   1  448.46   12.60
  -1 -12   1  428.16   13.00
  -1  12  -1  432.16   12.20
  12   1  -1  433.36   13.00
 -12  -1  -1  431.86   13.10
   1 -12  -1  448.96   16.70
 -12   1   1  417.26   16.50
  -1 -12   1  418.76   13.60
  12   1  -1  447.26   17.10
   1 -12  -1  434.56   13.70
  -3 -12  -1  563.74   14.60
  12  -3  -1  592.24   19.70
 -12  -3   1  513.15   14.20
   3 -12   1  539.05   16.00
  -3 -12  -1  495.15   15.40
   3  12  -1  536.65   15.20
  12   3   1  544.95   19.10
 -12   3  -1  514.05   15.60
  12  -3  -1  528.65   15.40
  -3  12   1  541.15   15.40
  -3 -12  -1  578.74   19.70
  -3  12   1  536.85   15.40
   3 -12   1  536.45   15.50
  12  -3  -1  523.45   13.90
  12   3   1  539.55   14.30
   3  12   1  544.85   14.40
   3  12   1  527.05   14.10
  -3  12  -1  491.85   15.10
  -3  12  -1  535.75   14.70
 -12  -3  -1  566.94   15.30
  12   3  -1  574.24   20.00
  12   3  -1  551.34   15.40
 -12   3   1  545.85   15.80
   3 -12  -1  516.55   15.80
   3  12   1  538.95   19.40
  -3 -12   1  528.25   15.60
   3 -12  -1  534.25   15.10
  12  -3   1  545.25   15.30
  12   5   1  429.46   17.40
   5 -12   1  369.46   12.80
  12  -5  -1  400.16   12.10
  -5 -12  -1  368.56   12.20
  12   5   1  412.56   12.40
  -5 -12  -1  373.16   16.40
 -12  -5   1  421.36   12.50
  12  -5  -1  388.06   13.10
  -5  12   1  364.76   12.30
 -12   5  -1  396.26   13.60
  12   5   1  415.36   12.10
   5  12  -1  353.16   12.40
   5  12  -1  355.46   11.80
   5 -12   1  358.86   12.30
 -12  -5   1  461.05   23.30
  -5  12  -1  406.46   13.30
  12   5  -1  366.66   11.90
   5 -12  -1  415.56   13.10
   5  12   1  400.86   12.30
   5  12   1  458.45   17.90
  -5 -12   1  417.86   13.30
  -5  12  -1  403.56   12.80
 -12  -5  -1  362.16   11.60
  12   5  -1  382.46   11.30
  12   5  -1  376.16   19.50
  12  -5   1  378.06   12.40
   5 -12  -1  407.16   13.70
   5  12   1  408.76   12.10
 -12   5   1  353.76   12.50
  12   7   1  170.78    7.60
  12  -7  -1  175.28    8.60
   7 -12   1  157.28    8.60
  12   7   1  164.68   12.80
   7  12  -1  154.18    8.60
  -7 -12  -1  161.28    8.30
   7  12  -1  149.99    8.20
  12  -7  -1  181.58    9.10
 -12   7  -1  175.18    9.70
  12   7   1  171.58    7.90
  -7  12   1  163.58    8.90
   7 -12   1  149.29    8.90
  12  -7   1  156.58    8.40
   7  12   1  167.68    7.60
  12   7  -1  144.09    7.90
 -12  -7  -1  160.48    7.60
  -7 -12   1  169.38    9.00
   7 -12  -1  163.28    9.50
 -12   7   1  173.38    9.50
  -7  12  -1  173.78    9.20
  -7  12  -1  162.58    9.00
   7 -12  -1  173.98    8.90
  12  -9  -1   31.60    5.40
   9 -12   1   20.10    4.90
 -12   9  -1   29.70    5.40
   9  12  -1   40.60    5.20
   9  12  -1   35.80    5.10
  12  -9  -1   39.70    5.50
  -9  12   1   27.40    5.50
   9 -12   1   23.70    5.20
  12  -9   1   34.90    5.50
  12  -9   1   28.90    4.90
  -9  12  -1   32.80    5.60
 -12   9   1   32.50    5.80
  12   9  -1   34.80    4.90
  -9 -12   1   33.70    5.20
   9 -12  -1   32.70    5.50
   9 -12  -1   26.70    5.60
  12 -11  -1   55.69    6.80
  11  12  -1   62.79    6.20
 -12  11  -1   53.29    7.00
  11 -12   1   44.90    6.20
  11 -12   1   39.50    6.20
 -11  12   1   52.29    7.00
  12 -11  -1   60.49    6.70
  12  11  -1   56.09    6.00
  12 -11   1   52.49    6.30
  12 -11   1   49.70    6.10
  11 -12  -1   52.99    6.70
  11 -12  -1   49.90    6.60
 -11  12  -1   57.19    7.10
 -12  11   1   54.89    7.10
   0 -13  -1   29.50    5.10
   0  13   1   29.40    4.10
 -13   0  -1   18.80    4.40
  13   0   1   22.60    4.00
   0  13  -1   19.60    3.50
   0  13  -1   27.50    4.40
  13   0  -1   21.70    4.20
  13   0  -1   12.10    5.80
 -13   0   1   27.90    4.40
   0 -13   1   16.10    4.50
   0  13   1   15.30    3.70
   0 -13   1   20.70    4.30
   0 -13  -1   23.20    3.90
   2 -13   1  155.78    9.20
   2  13  -1  182.48    8.70
  -2  13   1  172.58    8.20
  -2 -13  -1  180.08    7.90
 -13  -2   1  244.78   16.30
  -2 -13  -1  170.88   14.00
  13   2   1  219.78    8.70
   2 -13   1  175.48    8.40
 -13   2  -1  211.78   10.10
 -13  -2   1  214.88    8.80
  13  -2  -1  214.88    9.50
  -2 -13  -1  180.98    9.10
  -2  13   1  187.28    8.60
   2 -13  -1  211.88    9.00
  13   2  -1  198.58   12.50
  -2  13  -1  222.88    8.70
  13   2  -1  154.48    8.10
 -13  -2  -1  164.38    8.30
  -2 -13   1  228.48    9.60
   2  13   1  226.98    8.70
  -2 -13   1  254.97   10.50
  13  -2   1  179.58    8.20
 -13   2   1  165.28    8.90
  -2  13  -1  223.48    9.80
   2  13   1  227.08    8.80
   2 -13  -1  208.28   10.10
  13   4   1  478.85   14.10
  -4  13   1  408.76   13.70
  -4 -13  -1  444.16   12.90
  -4 -13  -1  430.26   18.20
  13   4   1  458.75   13.40
  -4  13   1  443.26   13.90
 -13   4  -1  438.66   15.00
  13  -4  -1  452.65   14.70
 -13  -4   1  464.55   13.30
   4 -13   1  422.46   14.20
   4  13  -1  426.66   13.40
  -4 -13  -1  442.46   13.80
   4 -13   1  432.96   14.00
   4 -13  -1  442.16   15.00
  13   4  -1  426.56   13.50
   4 -13  -1  484.85   14.50
  -4  13  -1  475.05   14.10
   4  13   1  465.75   13.50
  13  -4   1  414.96   13.40
  -4  13  -1  448.96   14.50
 -13   4   1  431.96   14.50
  -4 -13   1  463.75   14.80
 -13  -4  -1  430.36   13.40
   6  13  -1  169.68    8.50
  -6 -13  -1  178.08    9.10
  13  -6  -1  163.68    8.30
   6 -13   1  170.88    9.40
   6 -13   1  186.48    9.80
 -13   6  -1  149.88    9.40
   6  13  -1  170.68    9.00
  13   6   1  160.48    8.00
  -6  13   1  174.18    9.30
  13  -6  -1  172.48    9.10
  13   6   1  152.68    7.60
   6 -13  -1  141.89    8.80
   6 -13  -1  149.19    9.40
   6  13   1  158.48    7.80
 -13  -6  -1  170.68    8.40
  13  -6   1  191.58    9.20
  -6 -13   1  159.98    9.30
  -6  13  -1  148.99    8.70
  13   6  -1  176.88    8.50
 -13   6   1  186.68    9.70
  -6  13  -1  169.38    9.10
   8 -13   1  373.56   14.20
  -8  13   1  380.16   14.10
   8  13  -1  389.76   13.00
  13  -8  -1  409.46   13.50
   8  13  -1  361.56   13.20
  13  -8  -1  386.46   14.00
   8 -13   1  351.16   13.50
  -8 -13  -1  384.26   13.10
 -13   8  -1  411.16   15.10
  13   8  -1  375.96   12.90
  -8  13  -1  402.96   14.20
 -13   8   1  372.66   14.40
  -8 -13   1  404.16   13.80
   8 -13  -1  390.36   14.20
  13  -8   1  372.96   13.40
   8 -13  -1  397.26   14.70
  13 -10  -1  520.35   17.10
  10 -13   1  508.95   17.10
  13 -10  -1  550.14   16.90
  10  13  -1  525.95   16.20
 -13  10  -1  496.15   17.40
 -10  13   1  549.95   17.80
  10 -13   1  531.75   17.40
  13 -10   1  528.05   17.20
 -10  13  -1  536.05   17.80
  10 -13  -1  538.85   17.50
  13  10  -1  533.55   16.40
 -13  10   1  535.85   18.20
  10 -13  -1  494.35   17.20
  12 -13   1  151.88   10.50
  13 -12  -1  143.59   10.20
 -12  13   1  156.78   11.10
  12 -13   1  160.08   10.50
 -13  12  -1  151.08   11.40
  13 -12  -1  147.69   10.40
  12 -13  -1  167.18   10.60
 -12  13  -1  154.48   11.30
 -13  12   1  172.08   11.70
  12 -13  -1  147.19   10.80
  13 -12   1  170.88   10.70
  -1  14   1  127.69    7.70
   1 -14   1  111.49    8.70
 -14  -1   1   89.69    6.40
  14   1   1   85.79    6.80
  -1  14   1  115.69    7.70
   1 -14   1  124.59    7.80
   1  14  -1  117.79    7.60
  -1 -14  -1  115.59    7.30
 -14   1  -1   81.09    6.80
  -1 -14  -1  118.19    8.70
  14  -1  -1   85.69    6.60
   1 -14  -1   86.19    6.60
   1 -14  -1   90.79    7.30
  14  -1   1  117.79    7.50
 -14  -1  -1  123.29    8.30
   1  14   1   88.09    6.50
   1  14   1   86.69    6.80
  -1  14  -1   99.49    6.50
  -1  14  -1   89.19    6.90
  14   1  -1  124.09    8.10
  -1 -14   1  101.69    7.20
  -1 -14   1   96.49    7.60
 -14   1   1  135.19    7.90
   3 -14   1 1730.13   38.90
  14   3   1 1553.24   35.10
  14  -3  -1 1557.44   36.30
 -14  -3   1 1561.14   35.20
 -14   3  -1 1517.65   36.60
  -3  14   1 1715.13   38.70
  -3 -14  -1 1632.04   38.70
   3  14  -1 1712.43   38.60
   3 -14   1 1710.33   39.60
  -3 -14  -1 1665.03   37.70
  -3  14   1 1666.73   38.40
   3 -14  -1 1489.35   36.70
  14   3  -1 1672.23   38.60
   3 -14  -1 1626.54   36.10
  -3  14  -1 1556.74   36.40
 -14  -3  -1 1659.03   38.30
  -3  14  -1 1587.94   35.30
  -3 -14   1 1526.15   35.80
  14  -3   1 1662.93   38.30
  -3 -14   1 1534.35   36.70
 -14   3   1 1683.03   39.10
   3  14   1 1534.85   35.20
   5  14  -1  243.98   10.50
  -5 -14  -1  271.17   10.90
  -5  14   1  248.18   10.70
   5 -14   1  235.88   11.40
  -5  14   1  243.28   10.90
 -14   5  -1  196.38   10.40
  -5 -14  -1  239.68    9.60
  14   5   1  189.48    8.60
  14   5   1  188.58    8.90
  14  -5  -1  198.48    9.90
   5 -14   1  245.88   10.80
  -5 -14   1  212.18   10.70
   5 -14  -1  184.88    9.60
  14  -5   1  225.58   10.30
 -14  -5  -1  258.37   10.20
   5 -14  -1  201.98   10.60
  14   5  -1  238.88   10.40
 -14   5   1  237.28   11.50
  -5  14  -1  198.58    9.50
   5  14   1  206.58    8.90
  -5  14  -1  201.58   10.10
   7  14  -1   99.19    7.90
  -7  14   1  113.99    9.20
   7 -14   1  117.09    9.00
  -7 -14  -1  106.89    8.40
  14  -7  -1  139.69    9.00
   7 -14   1  117.49    8.50
 -14   7  -1  144.29   10.30
   7 -14  -1  138.09    8.90
  -7  14  -1  130.89    9.20
  14  -7   1  116.29    8.40
   7 -14  -1  129.99    9.50
  -7  14  -1  148.89    9.30
 -14   7   1  110.49    8.50
  14   7  -1  113.09    8.10
  -7 -14   1  123.09    8.90
  -9  14   1  293.07   13.00
 -14   9  -1  304.57   13.60
  14  -9  -1  279.97   12.50
   9  14  -1  287.67   11.80
   9 -14   1  276.77   13.00
   9 -14   1  297.67   12.70
 -14   9   1  289.77   13.50
   9 -14  -1  264.77   12.20
  -9  14  -1  329.47   13.20
  14  -9   1  294.87   12.90
   9 -14  -1  273.77   12.90
  -9 -14   1  291.87   12.40
  14   9  -1  308.37   12.00
  14 -11  -1  202.38   11.50
 -14  11  -1  210.78   12.30
  11  14  -1  204.48   14.60
  14 -11  -1  227.58   13.60
  11 -14   1  213.78   12.10
  11 -14   1  197.08   11.90
 -11  14   1  206.78   12.00
  11 -14  -1  232.88   12.40
  14 -11   1  209.78   11.40
 -11  14  -1  208.48   11.90
 -14  11   1  244.48   13.10
  11 -14  -1  222.38   12.10
  13 -14   1   25.60    7.40
  14 -13  -1   50.49    7.20
 -14  13  -1   38.40    7.40
  13 -14   1   30.30    6.70
 -13  14   1   45.20    7.80
  14 -13  -1   39.70    6.90
 -13  14  -1   47.10    7.30
 -14  13   1   18.20    6.90
  13 -14  -1   29.00    6.90
  14 -13   1   32.10    6.70
  13 -14  -1   41.10    7.10
   0 -15  -1  167.98    8.60
   0 -15   1  164.38    9.00
   0  15  -1  148.99    8.80
   0  15   1  162.78    8.70
   0  15   1  163.58    8.70
  15   0   1  164.78    8.60
  15   0  -1  166.78    9.40
 -15   0   1  153.68    8.90
   0 -15   1  153.68    9.90
   0 -15  -1  148.29    9.80
 -15   0  -1  159.98    9.60
  15   2   1  313.37   11.70
  -2  15   1  330.67   12.20
   2 -15   1  320.57   13.00
  15  -2  -1  331.47   12.70
   2 -15   1  308.77   12.10
  -2  15   1  328.47   11.90
 -15   2  -1  345.67   12.90
   2  15  -1  321.47   12.30
  -2 -15  -1  324.67   11.50
  -2 -15  -1  311.67   13.10
 -15  -2   1  324.67   12.00
  15  -2   1  314.57   11.70
 -15   2   1  309.57   12.50
   2 -15  -1  340.67   12.30
   2 -15  -1  329.27   13.40
  -2  15  -1  333.47   12.60
  -2 -15   1  321.07   13.10
  15   2  -1  320.57   12.20
 -15  -2  -1  329.57   12.30
  -2 -15   1  320.77   12.20
   2  15   1  330.67   11.70
  -4  15   1   86.09    7.00
  -4  15   1   93.49    7.30
   4 -15   1   92.89    8.40
   4 -15   1   94.89    7.60
  -4 -15  -1  104.99    8.10
 -15   4  -1  123.19    9.10
  15   4   1  122.09    8.10
  15   4   1  111.29    7.50
  -4 -15  -1  105.99    7.10
   4  15  -1   95.49    7.30
  15  -4  -1  135.69    8.80
  15   4  -1  104.39    8.10
   4  15   1  113.59    7.50
  -4 -15   1  121.39    9.70
 -15   4   1  100.19    7.90
   4 -15  -1  102.69    8.30
  -4  15  -1  111.09    8.40
  -4  15  -1  111.99    7.90
 -15  -4  -1   94.19    7.10
  15  -4   1  100.89    8.00
  -4 -15   1  110.19    7.80
   4 -15  -1   99.99    7.50
  15  -6  -1   20.80    5.50
 -15   6  -1   20.50    5.50
  -6 -15  -1   36.60    6.00
   6  15  -1   33.20    5.40
   6 -15   1   30.40    5.90
  -6  15   1   36.50    5.90
   6 -15   1   33.90    5.70
  15  -6   1   34.60    5.60
  -6 -15   1   14.00    5.50
  -6  15  -1    9.00    4.60
   6 -15  -1    9.10    4.80
 -15   6   1   36.80    6.20
  15   6  -1   42.30    5.60
   6 -15  -1   23.40    6.00
  -6  15  -1   12.40    4.70
  -8 -15  -1  149.79    9.40
 -15   8  -1  122.79    9.40
   8 -15   1  140.69    9.80
  15  -8  -1  130.49    9.50
   8 -15   1  139.49   10.70
   8  15  -1  147.49    9.30
  -8  15   1  149.69   10.50
 -15   8   1  136.89   11.00
  -8 -15   1  132.19    9.40
   8 -15  -1  131.89    9.50
  -8  15  -1  134.79    9.50
  15  -8   1  154.08   10.10
  15   8  -1  132.79    9.00
   8 -15  -1  134.69   10.50
  15 -10  -1  143.99   10.60
  10 -15   1  132.89   11.00
 -10  15   1  142.29   11.20
 -15  10  -1  145.29   11.30
  10 -15   1  143.89   10.30
  10  15  -1  136.59   12.50
  10 -15  -1  149.39   11.50
 -15  10   1  160.58   11.70
 -10  15  -1  146.29   11.10
  10 -15  -1  152.78   10.80
  15 -10   1  135.89   10.10
 -12  15   1   67.49    8.50
 -15  12  -1   55.29    7.90
  15 -12  -1   60.29    7.90
  12 -15   1   73.89    8.10
  12 -15   1   84.49    8.50
 -12  15  -1   59.19    8.00
  15 -12   1   64.19    7.80
  12 -15  -1   64.29    8.10
  12 -15  -1   70.89    8.20
 -15  12   1   70.19    8.50
  14 -15   1   69.99    8.80
 -15  14  -1   67.09    8.70
 -14  15   1   55.49    8.70
  15 -14  -1   70.19    8.60
  14 -15  -1   72.09    9.00
  15 -14   1   75.29    8.80
 -15  14   1   55.59    8.50
 -14  15  -1   95.39   10.10
  14 -15  -1   70.19    8.80
   1 -16   1   45.70    6.70
  -1  16   1   34.00    5.30
 -16  -1   1   57.19    6.20
  16  -1  -1   48.80    6.10
  16   1   1   55.39    5.90
  -1  16   1   56.89    5.90
   1 -16   1   47.30    6.00
 -16   1  -1   54.79    6.80
   1  16  -1   43.60    5.80
  -1 -16  -1   42.60    6.60
  -1 -16  -1   44.40    5.60
   1  16   1   43.50    5.50
  -1 -16   1   60.29    6.40
  16  -1   1   45.90    5.60
   1 -16  -1   56.49    6.10
  16   1  -1   49.00    6.20
 -16   1   1   48.90    6.00
 -16  -1  -1   51.49    6.40
   1 -16  -1   53.89    7.10
  -1  16  -1   47.30    6.10
  -1 -16   1   68.59    7.50
  16  -3  -1  284.97   12.40
  -3  16   1  262.37   11.40
 -16   3  -1  283.67   12.70
   3 -16   1  236.08   11.10
  16   3   1  276.57   11.00
   3 -16   1  239.58   12.30
   3  16  -1  254.07   11.30
  -3  16   1  228.68   10.90
  16   3   1  290.17   12.10
  -3 -16  -1  245.08   11.90
  -3 -16  -1  278.37   10.70
  -3 -16   1  277.07   12.60
 -16  -3  -1  257.77   11.20
  -3  16  -1  274.57   12.30
  16  -3   1  238.18   11.10
  -3 -16   1  294.67   11.80
   3  16   1  301.57   11.30
 -16   3   1  258.77   11.80
   3 -16  -1  268.07   11.80
   3 -16  -1  263.27   12.70
  16   3  -1  232.68   11.10
  -5 -16  -1   12.20    5.60
   5 -16   1   21.60    6.00
  16  -5  -1   23.70    5.50
  -5  16   1   14.30    5.00
   5  16  -1   14.40    4.80
 -16   5  -1   26.50    6.20
   5 -16   1    8.60    5.00
  -5 -16   1   25.10    5.40
  16   5  -1   21.50    5.10
  -5  16  -1   21.10    5.50
   5 -16  -1   25.50    6.40
  -5 -16   1   20.90    5.90
  -5  16  -1   31.40    5.30
 -16   5   1   18.00    5.70
  16  -5   1   13.20    5.00
   5 -16  -1   25.20    5.60
   7  16  -1  321.37   12.80
  -7  16   1  309.07   13.70
   7 -16   1  326.47   13.70
   7 -16   1  306.77   14.00
  16  -7  -1  326.17   13.60
 -16   7  -1  304.07   14.50
  -7 -16  -1  325.57   13.00
  -7  16  -1  343.57   13.80
 -16   7   1  288.77   13.70
  16  -7   1  307.37   13.00
  -7  16  -1  303.87   13.40
   7 -16  -1  311.47   14.20
  -7 -16   1  312.97   13.40
   7 -16  -1  289.87   13.30
  16   7  -1  284.87   12.30
   9 -16   1  176.98   11.10
  16  -9  -1  186.28   11.30
 -16   9  -1  200.88   12.40
  -9  16   1  166.88   11.60
   9  16  -1  154.98   13.30
   9 -16   1  170.18   11.30
   9 -16  -1  189.58   11.30
   9 -16  -1  176.98   11.70
  -9  16  -1  181.18   11.60
  -9 -16   1  167.38   11.10
 -16   9   1  174.98   12.30
  16  -9   1  173.98   11.30
  11 -16   1  128.99   10.40
  16 -11  -1  115.09    9.70
  11 -16   1  114.79    9.80
 -16  11  -1  139.49   11.20
 -11  16   1  119.89   10.20
 -16  11   1  122.09   10.60
  11 -16  -1  107.69   10.10
  16 -11   1  112.19    9.70
 -11  16  -1  123.59   10.00
  11 -16  -1  140.69   10.70
 -13  16   1   -1.80    6.40
  16 -13  -1    3.00    6.10
  13 -16   1    2.60    6.10
  13 -16   1    5.50    6.60
 -16  13  -1   -2.90    6.30
 -13  16  -1   -3.80    6.20
  13 -16  -1    9.10    6.90
  16 -13   1    0.90    5.90
  13 -16  -1    5.10    6.30
 -16  13   1   11.50    6.80
   0 -17  -1  323.07   14.30
   0  17  -1  332.07   13.50
   0 -17  -1  357.86   13.10
   0  17   1  355.66   13.10
   0 -17   1  350.96   15.00
   0 -17   1  322.37   13.40
 -17   0   1  350.86   13.50
  17   0  -1  339.07   13.80
  17   0   1  355.46   13.10
 -17   0  -1  344.27   14.10
  17   2   1  168.28    9.50
  -2  17   1  192.38   10.50
  -2  17   1  199.78   11.60
 -17   2  -1  178.68   10.80
   2 -17   1  198.48   11.80
  17  -2  -1  168.08   10.20
  -2 -17  -1  190.48    9.90
  -2 -17  -1  217.88   11.80
   2  17  -1  198.18   10.70
   2 -17   1  193.38   10.40
   2 -17  -1  190.18   10.30
  -2 -17   1  179.78   10.30
   2 -17  -1  187.38   11.60
 -17  -2  -1  196.08   10.60
  17  -2   1  207.58   10.60
 -17   2   1  194.58   11.10
  17   2  -1  186.68   10.50
  -2  17  -1  174.88   10.20
  -2 -17   1  178.68   11.40
   2  17   1  183.88    9.70
  17   4   1   81.19   10.30
   4  17  -1   86.19    7.70
  -4  17   1   89.39    7.70
  17  -4  -1   53.09    6.90
 -17   4  -1   83.59    8.30
   4 -17   1   89.09    8.00
  -4  17   1   95.39    7.90
  -4 -17  -1   99.79    8.50
   4 -17   1   92.29    8.70
  -4  17  -1   57.19    6.80
 -17   4   1   93.39    8.80
  17  -4   1  114.19    8.50
  -4 -17   1   55.89    6.40
   4 -17  -1   73.49    8.20
  17   4  -1  106.89    8.20
 -17  -4  -1   97.89    9.40
   4 -17  -1   63.99    7.00
  -4 -17   1   81.79    8.00
   6 -17   1  118.49    9.10
  -6 -17  -1  119.99    9.30
 -17   6  -1  118.79    9.60
  17  -6  -1  141.29   10.60
   6  17  -1  111.19    8.40
   6 -17   1  137.39   10.40
  -6  17   1  116.99    9.20
 -17   6   1  117.79    9.50
  -6  17  -1  127.79    9.70
  -6 -17   1  156.08    9.80
   6 -17  -1  138.19   11.10
  17   6  -1  123.39    9.30
   6 -17  -1  150.98    9.90
  -6  17  -1  116.99    9.10
  -6 -17   1  137.29   10.10
  17  -6   1  115.49    8.80
 -17   8  -1  132.29   10.50
  17  -8  -1  177.28   11.00
  -8  17   1  126.69    9.80
   8 -17   1  135.69   10.40
   8 -17   1  164.68   11.00
  17  -8   1  137.29   10.30
  -8 -17   1  152.48   11.20
   8 -17  -1  142.69   11.10
 -17   8   1  148.69   11.90
   8 -17  -1  147.49   10.60
  -8  17  -1  125.19    9.60
 -17  10  -1   78.39    9.30
  10 -17   1  105.29    9.50
  17 -10  -1   96.89    9.20
 -10  17   1   88.69    9.00
  10 -17   1   99.19    9.70
 -17  10   1  127.69   10.80
 -10  17  -1  106.59    9.50
  10 -17  -1   95.39    9.80
  10 -17  -1   75.89    8.40
  17 -10   1  106.99    9.40
  12 -17   1   50.59    7.90
  12 -17   1   33.10    7.50
 -17  12  -1   21.40    7.60
 -12  17   1   43.30    8.00
  17 -12  -1   27.10    7.10
  12 -17  -1   25.10    7.60
  17 -12   1   48.20    7.60
 -12  17  -1   29.80    7.40
  12 -17  -1   34.60    7.50
 -17  12   1   55.89    9.20
   1 -18   1  156.98   10.40
  -1 -18  -1  136.89    9.30
   1  18  -1  147.39   10.10
  -1 -18  -1  160.18   11.20
  -1  18   1  139.79    9.80
 -18  -1   1  151.48   11.50
  18   1   1  163.98   10.00
 -18   1  -1  146.49   11.00
   1 -18   1  143.49   11.20
  18  -1  -1  126.79   10.20
  18  -1   1  147.59    9.90
  -1 -18   1  149.19   10.30
 -18   1   1  145.79   10.20
   1 -18  -1  151.58   10.00
  -1  18  -1  147.39    9.90
  18   1  -1  151.88    9.90
   1 -18  -1  140.89   11.20
  -1 -18   1  136.39   10.80
   1  18   1  159.48    9.80
 -18  -1  -1  151.78   10.60
  -3 -18  -1  117.79    9.90
  -3  18   1  130.69    9.70
   3 -18   1  121.69    9.50
  18   3   1  134.09   10.00
  18  -3  -1  172.28   11.00
   3  18  -1  121.99    9.80
   3 -18   1  121.59   10.30
 -18   3  -1  158.18   11.50
   3 -18  -1  154.38   11.30
 -18  -3  -1  118.69    8.80
  -3 -18   1  136.99   10.70
  18  -3   1  133.69    9.70
   3 -18  -1  138.79   10.10
  -3  18  -1  150.98   10.30
  -3 -18   1  149.69   10.20
 -18   3   1  123.99    9.80
  18   3  -1  123.29    9.70
  -5 -18  -1   58.79    7.70
 -18   5  -1   56.49    7.70
   5 -18   1   49.70    7.00
   5  18  -1   47.20    6.60
  18  -5  -1   44.40    7.00
  -5  18   1   39.00    6.50
   5 -18   1   41.50    7.20
  18  -5   1   56.09    7.00
  -5 -18   1   48.70    7.70
  -5 -18   1   53.09    6.70
   5 -18  -1   43.50    6.70
 -18   5   1   44.50    7.30
   5 -18  -1   45.10    7.60
  18   5  -1   46.80    6.80
  -5  18  -1   34.00    6.70
   7 -18   1   55.19    8.20
  -7 -18  -1   59.29    7.80
   7 -18   1   50.69    7.50
  18  -7  -1   44.10    7.40
 -18   7  -1   65.39    8.80
  -7  18   1   56.19    7.40
 -18   7   1   66.99    8.40
   7 -18  -1   54.59    7.60
   7 -18  -1   60.59    8.80
  -7  18  -1   58.39    7.90
  18  -7   1   66.29    7.90
  -7  18  -1   44.60    7.30
  -7 -18   1   53.29    7.60
  -7 -18   1   64.89    7.30
   9 -18   1   85.59    9.00
   9 -18   1   75.19    9.30
  -9  18   1   85.59    9.20
 -18   9  -1   94.79   10.10
  18  -9  -1   81.29    8.70
  18  -9   1   79.69    8.50
 -18   9   1   97.49    9.80
   9 -18  -1   80.99    8.90
  -9  18  -1   91.79    9.20
   9 -18  -1   94.69    9.70
 -18  11  -1   62.29    9.10
  11 -18   1   63.69    8.70
  11 -18   1   57.49    8.90
 -11  18   1   42.80    8.10
  18 -11  -1   47.90    8.20
  18 -11   1   42.70    7.70
 -18  11   1   62.39    9.50
  11 -18  -1   55.29    8.40
  11 -18  -1   36.80    8.30
 -11  18  -1   59.99    8.80
  19   0  -1  130.79    9.60
  19   0   1  124.19   12.40
   0  19   1  109.49    8.70
   0 -19  -1  113.09    9.90
   0 -19   1  125.29   10.60
 -19   0  -1  133.49   10.00
 -19   0   1  137.29   10.60
   0 -19  -1  119.69    9.10
   0 -19   1  121.19    9.60
   0  19  -1  116.09    9.20
  19   2   1   44.70    6.90
   2 -19   1   58.89    8.50
   2  19  -1   53.09    7.10
  -2  19   1   54.59    7.00
  19  -2  -1   46.70    7.10
  -2 -19  -1   49.10    8.10
   2 -19   1   41.30    6.80
 -19   2  -1   56.89    7.50
  -2  19  -1   54.49    7.10
  19  -2   1   50.29    6.90
 -19  -2  -1   59.99    7.60
  19   2  -1   53.09    7.20
   2 -19  -1   46.50    7.90
   2 -19  -1   41.00    6.50
  -2 -19   1   45.00    7.90
 -19   2   1   53.49    7.40
  -2 -19   1   53.19    7.00
   4 -19   1   27.30    6.40
  -4  19   1   28.30    6.20
  -4 -19  -1   25.40    7.00
   4 -19   1   28.80    7.40
   4  19  -1   34.60    6.40
 -19   4  -1   35.00    7.00
  19  -4  -1   36.00    7.00
   4 -19  -1   25.90    6.60
  -4 -19   1   46.80    6.70
 -19   4   1   15.60    6.70
  19  -4   1   26.90    6.20
  -4 -19   1   33.70    7.30
  -4  19  -1   31.50    6.70
  19   4  -1   34.20    6.40
   4 -19  -1   41.20    7.90
  -6  19   1   45.70    7.20
 -19   6  -1   45.10    8.10
  19  -6  -1   36.50    7.10
  -6 -19  -1   53.99    8.00
   6 -19   1   58.29    8.90
   6 -19   1   37.50    7.20
  -6 -19   1   51.39    7.20
  -6  19  -1   31.30    6.90
   6 -19  -1   48.90    7.40
  19  -6   1   46.10    7.20
   6 -19  -1   60.19    9.10
  -6 -19   1   30.60    7.60
 -19   6   1   55.59    8.40
   8 -19   1   60.79    9.00
  19  -8  -1   83.59    9.30
 -19   8  -1   60.89    8.90
  -8  19   1   58.29    8.10
   8 -19   1   51.09    7.90
  -8 -19   1   57.49    8.70
   8 -19  -1   87.19    8.90
   8 -19  -1   76.99    9.60
  19  -8   1   68.49    8.20
 -19   8   1   52.89    8.40
  10 -19   1   74.09    9.40
 -10  19   1   72.19    9.00
  10 -19   1   65.29    9.50
  19 -10  -1   93.29    9.80
 -19  10  -1   77.09    9.90
  19 -10   1   54.29    8.50
  10 -19  -1   80.89   10.10
  10 -19  -1   79.29    9.10
 -10  19  -1   80.19    9.10
 -19  10   1   79.59    9.90
 -20   1  -1  133.29   10.80
  -1  20   1  113.89    9.30
   1 -20   1  137.79   10.40
   1 -20   1  140.29   11.40
  20  -1  -1  131.69   10.30
   1  20  -1  126.89    9.90
  -1 -20  -1  140.59   11.50
 -20   1   1  123.89   10.20
   1 -20  -1  131.19   11.00
   1 -20  -1  131.89   10.50
 -20  -1  -1  123.89    9.90
  -1 -20   1  139.79   11.50
  20   1  -1  126.09    9.70
  -1 -20   1  138.49   10.80
  -1  20  -1  122.49    9.70
  20  -3  -1   26.00    7.00
  -3  20   1   38.40    6.90
   3  20  -1   41.00    7.00
 -20   3  -1   38.40    7.80
   3 -20   1   39.40    8.00
   3 -20   1   31.60    7.00
  -3 -20  -1   53.19    8.50
   3 -20  -1   57.89    7.70
  -3 -20   1   36.20    8.20
 -20   3   1   35.30    7.40
  20  -3   1   36.90    7.00
  20   3  -1   50.09    7.50
  -3 -20   1   39.60    7.00
  -3  20  -1   53.09    7.80
   3 -20  -1   50.49    8.80
  20  -5  -1   39.70    7.50
   5 -20   1   37.60    8.50
  -5 -20  -1   47.20    8.30
 -20   5  -1   50.99    8.10
   5 -20   1   46.70    7.70
   5 -20  -1   39.20    7.40
  -5 -20   1   30.40    7.70
   5 -20  -1   31.50    8.00
 -20   5   1   41.70    8.20
  -5 -20   1   34.80    7.70
  -5  20  -1   40.90    7.40
  20  -5   1   42.40    7.40
 -20   7  -1    4.40    7.00
  20  -7  -1    4.80    6.30
   7 -20   1   19.20    7.70
   7 -20   1   13.60    6.70
 -20   7   1   20.20    7.40
  20  -7   1   15.40    6.70
   7 -20  -1   13.90    6.80
   7 -20  -1   -3.50    6.90
  -7 -20   1    8.10    6.90
   0 -21   1  142.59   10.80
   0 -21   1  139.59   12.00
   0  21  -1  147.49   11.70
  21   0  -1  136.09   10.70
   0 -21  -1  136.19   11.60
 -21   0  -1  140.79   11.00
  -2  21   1   59.19    7.90
   2 -21   1   58.79    8.90
  -2 -21  -1   65.49    9.50
   2  21  -1   62.99    8.20
  21  -2  -1   76.69    9.10
   2 -21   1   54.09    8.20
 -21   2  -1   66.49    8.50
  -2 -21   1   78.69    8.40
   2 -21  -1   67.89    8.20
  -2 -21   1   74.69    9.80
  21   2  -1   73.39    8.50
 -21   2   1   79.19    9.10
   2 -21  -1   71.09    9.70
  -2  21  -1   61.09    8.40
 -21   4  -1   23.20    7.80
  -4 -21  -1   24.80    7.90
  21  -4  -1   10.40    6.80
   4 -21   1   26.10    8.60
   4 -21   1   27.70    7.10
 -21   4   1   34.60    7.80
  -4 -21   1   21.70    7.80
   4 -21  -1   13.70    8.00
  -4  21  -1   12.30    6.50
  21  -4   1   24.10    7.00
   4 -21  -1   19.20    6.70
   0   0   2   14.00    2.00
   0   0  -2   13.90    2.00
   0   0  -2   19.30    1.60
   0   0  -2   14.60    2.00
   0   0  -2   18.60    2.00
  -2   0   2 6062.79  126.59
   0  -2  -2 6562.74  126.89
   2  -2   2    2.90    1.90
  -2  -2  -2    3.40    2.20
   2   2  -2   -0.50    2.30
   2   2   2    1.90    2.50
   2  -2  -2   -1.10    3.00
  -2  -2  -2   -1.80    2.40
   2   2   2    2.00    2.60
   2  -2  -2    2.30    1.90
   2  -2  -2    2.00    2.70
   2  -2   2    1.00    1.90
   2  -2  -2   -4.20    2.20
  -2  -2   2    4.80    2.50
   2   2  -2    1.00    2.30
  -2   2   2    0.60    2.90
   2   2   2   -0.50    2.20
  -2   2  -2    0.80    1.90
   2   2  -2   -1.80    2.30
  -2  -2  -2   -1.40    1.60
  -2  -2   2   -1.00    2.40
  -2   2   2   -2.50    2.80
  -2   2  -2    0.30    1.90
  -2  -2  -2   -0.30    2.40
  -2  -2   2    2.20    1.20
   2   2  -2    2.20    2.10
  -2   2   2   -2.30    2.20
  -2   2  -2    2.20    1.70
   3   1   2 2595.14   51.99
   1   3  -2 2224.88   46.50
   1  -3   2 2219.48   45.40
  -3   1  -2 2475.75   51.49
   3  -1  -2 2569.04   53.49
   1  -3   2 2336.87   46.10
   3   1   2 2571.34   50.69
  -3   1  -2 2604.54   51.29
  -1   3   2 2287.17   46.30
   1  -3   2 2352.86   45.40
  -3  -1   2 2478.75   53.09
  -1  -3  -2 2231.68   45.00
  -1   3   2 2154.18   47.70
  -1  -3  -2 2269.77   47.60
   3  -1  -2 2565.24   51.99
   3   1   2 2550.34   52.59
  -3   1  -2 2578.64   51.09
  -1   3   2 2218.18   47.80
   3  -1  -2 2568.64   51.79
  -1  -3  -2 2229.78   47.60
  -1  -3  -2 2299.57   45.90
   1   3  -2 2333.57   46.20
   3   1   2 2513.55   52.49
  -3   1  -2 2517.45   51.49
  -3  -1   2 2492.75   53.19
   1   3  -2 2308.17   46.50
   1   3  -2 2255.87   45.00
  -3  -1   2 2613.64   51.09
   1   3  -2 2238.78   46.30
  -3   1  -2 2579.74   51.89
   3  -1  -2 2558.14   53.49
  -3   1   2 2150.18   47.70
  -3  -1  -2 2230.98   46.80
  -1  -3   2 2563.84   52.19
   1  -3  -2 2618.54   53.69
  -1   3  -2 2573.14   51.09
  -3   1   2 2355.46   46.00
   3   1  -2 2304.67   47.60
   1  -3  -2 2588.44   51.89
   1   3   2 2584.14   51.89
   3   1  -2 2167.38   47.40
   1   3   2 2580.74   53.39
   1  -3  -2 2529.05   51.29
  -1   3  -2 2607.54   51.39
   1   3   2 2501.05   53.29
   3  -1   2 2261.97   45.30
   3  -1   2 2230.78   45.70
   3  -1   2 2307.47   45.60
   3   1  -2 2275.57   46.20
   3   1  -2 2261.37   46.20
  -3   1   2 2259.87   47.80
  -1   3  -2 2604.64   51.79
  -3  -1  -2 2231.18   46.80
   3  -1   2 2282.37   45.80
  -1  -3   2 2353.96   50.69
  -1   3  -2 2514.75   51.09
  -3  -1  -2 2209.38   46.20
   1  -3  -2 2468.75   53.49
  -3  -1  -2 2245.48   45.10
  -3  -3   2 8229.18  170.08
   3   3   2 8329.07  170.28
  -3  -3  -2 8292.27  168.18
  -3  -3   2 8601.04  170.18
   3  -3  -2 8702.83  170.98
  -3   3   2 8443.96  168.58
  -3  -3  -2 8382.46  168.08
  -3  -3  -2 8463.15  166.48
   3   3   2 8608.94  170.48
  -3   3   2 8213.58  168.58
   3  -3  -2 8369.56  170.78
  -4   0  -2  867.81   19.50
   4   0   2  878.81   18.00
   0   4   2  880.51   19.50
   0  -4   2  869.31   19.60
   0  -4  -2  912.51   19.50
   0   4   2  876.81   21.30
   0  -4  -2  846.82   21.20
   4   0  -2  892.91   19.50
   0   4  -2  911.71   18.50
   4   0   2  895.91   19.90
   4   0  -2  903.21   19.50
  -4   0   2  928.11   21.40
  -4   0  -2  893.61   19.90
   0   4  -2  883.11   19.50
   0  -4   2  895.11   19.50
   4   0   2  908.91   18.50
   0   4   2  913.21   21.40
   0  -4  -2  849.72   21.20
   4   0  -2  848.62   21.20
   0   4  -2  892.61   19.60
  -4   0  -2  892.01   18.00
  -4   0   2  886.21   21.20
  -4   0   2  881.91   19.00
   0  -4  -2  928.01   18.60
   4   0  -2  870.51   21.10
   0   4  -2  860.91   19.40
   0   4  -2  879.31   19.40
  -4   0  -2  904.01   20.00
  -2  -4  -2  526.65   14.40
  -4  -2   2  553.14   11.60
  -4   2  -2  543.85   12.90
  -2  -4  -2  528.05   12.30
   4  -2  -2  536.45   14.70
   4  -2  -2  540.95   12.70
  -4   2  -2  545.45   11.90
   4   2   2  561.64   12.80
  -4   2  -2  550.24   12.30
  -2   4   2  522.75   14.50
  -4   2  -2  536.35   12.50
  -4  -2   2  493.65   14.20
   2   4  -2  532.55   13.70
   2   4  -2  526.05   12.80
   4   2   2  533.55   14.00
  -2   4   2  548.15   14.80
  -2  -4  -2  531.65   11.20
   4  -2  -2  522.85   14.70
   2  -4   2  538.25   12.10
   2  -4   2  534.75   12.10
   2  -4   2  541.65   12.60
  -2  -4  -2  538.45   14.60
  -4  -2   2  525.85   14.30
   2  -4   2  524.45   12.50
   2   4  -2  500.95   13.50
   4   2   2  544.15   11.30
   4   2   2  550.74   14.10
   2   4  -2  541.35   12.80
   4  -2  -2  540.75   12.80
  -2   4   2  550.24   12.90
  -4   2  -2  537.35   12.50
   2  -4  -2  524.85   12.30
  -2   4  -2  536.45   12.20
   4   2  -2  552.84   12.70
  -4  -2  -2  533.45   12.70
   4  -2   2  543.85   12.50
  -4  -2  -2  531.75   11.20
   4   2  -2  525.75   14.20
   2   4   2  552.34   14.80
   4  -2   2  537.05   11.80
  -4  -2  -2  524.35   14.00
   2   4   2  526.15   12.70
   4  -2   2  525.85   12.30
  -4   2   2  511.75   14.60
   4  -2   2  543.05   12.20
   2  -4  -2  534.25   14.80
  -2  -4   2  521.75   13.50
  -4   2   2  512.35   14.50
  -2   4  -2  533.25   12.70
   2   4   2  567.34   14.70
   4   2  -2  539.55   12.70
  -2   4  -2  522.85   12.10
   2  -4  -2  540.55   13.00
  -4   2   2  540.45   12.60
  -4  -2  -2  534.65   13.90
  -2   4  -2  540.85   12.40
   2  -4  -2  537.85   14.80
   2   4   2  537.75   11.40
  -2  -4   2  560.24   13.80
   4   2  -2  540.75   14.40
   4   4  -2    0.10    2.70
   4   4   2   -0.20    1.10
   4  -4   2   -0.70    1.90
   4   4  -2   -3.00    2.00
   4  -4  -2    0.30    3.10
  -4  -4  -2    3.20    2.80
   4  -4   2   -0.30    1.80
   4  -4  -2   -2.10    2.00
  -4   4   2    5.70    3.30
   4   4  -2    1.60    2.70
   4   4   2    1.50    2.20
   4   4  -2    2.00    2.20
  -4   4  -2    2.30    2.00
  -4   4   2   -2.70    2.80
   4   4   2   -1.20    2.60
  -4   4  -2   -1.40    2.00
  -4  -4   2   -1.50    2.50
  -4   4  -2    1.40    2.00
  -4  -4  -2   -1.00    1.60
   4  -4  -2    1.30    2.40
  -4   4  -2    2.90    1.90
   4  -4  -2    4.10    3.30
  -4   4  -2    3.10    1.90
  -4  -4  -2    1.70    2.80
  -4   4   2    1.00    2.30
   4   4   2    1.60    2.70
   4  -4   2    1.10    1.80
  -4  -4   2   -0.40    2.60
   4  -4   2   -1.00    1.70
  -4  -4  -2    2.90    2.20
  -1  -5  -2 1473.45   30.20
   5  -1  -2 1550.14   35.20
   1   5  -2 1383.46   30.90
  -5   1  -2 1557.04   33.60
   1   5  -2 1468.25   30.50
   5   1   2 1577.44   33.10
  -5  -1   2 1491.45   35.10
   1  -5   2 1398.96   30.20
   5   1   2 1385.46   33.90
  -1   5   2 1412.26   30.30
  -5   1  -2 1569.04   33.20
  -1   5   2 1431.16   32.60
  -1  -5  -2 1399.06   29.20
   1  -5   2 1409.06   30.30
   1   5  -2 1441.36   28.80
  -5  -1   2 1607.54   35.30
  -5   1  -2 1577.14   31.60
   5  -1  -2 1543.45   35.30
   1   5  -2 1405.66   31.00
  -5   1  -2 1541.45   33.40
   5  -1  -2 1616.34   33.00
   5   1   2 1632.54   32.00
   5   1   2 1538.25   34.10
  -1  -5  -2 1359.76   32.40
  -5  -1   2 1586.84   32.30
  -1   5   2 1416.56   32.50
  -1  -5  -2 1458.35   32.60
   5   1  -2 1402.36   30.00
  -1   5  -2 1526.45   33.10
  -5   1   2 1380.36   32.30
   5  -1   2 1433.96   28.80
   1   5   2 1558.84   33.00
   1   5   2 1591.64   32.00
  -1   5  -2 1567.94   33.20
   1  -5  -2 1592.94   32.40
   1  -5  -2 1542.35   33.10
   1  -5  -2 1572.44   35.40
   5   1  -2 1390.96   32.30
  -5   1   2 1396.36   32.50
  -5   1   2 1458.95   30.00
   5  -1   2 1470.65   29.60
   5   1  -2 1446.86   30.30
  -1   5  -2 1609.24   33.10
  -1  -5   2 1566.54   33.80
  -5  -1  -2 1427.76   31.40
   5   1  -2 1440.56   32.50
   1  -5  -2 1531.05   35.30
   1   5   2 1573.34   35.30
  -1   5  -2 1604.44   32.30
   1   5   2 1574.54   35.40
  -5  -1  -2 1404.96   31.50
  -1  -5   2 1598.14   33.30
  -5  -1  -2 1435.66   30.40
   5  -1   2 1426.16   30.60
  -1   5  -2 1557.24   33.10
  -5   3  -2 1568.54   32.70
   3  -5   2 1560.74   32.70
  -3   5   2 1519.25   35.40
   5  -3  -2 1567.64   33.00
  -5   3  -2 1519.55   33.00
   5   3   2 1529.15   34.90
   5  -3  -2 1565.24   33.00
   5   3   2 1534.85   34.90
   3  -5   2 1550.34   32.70
  -3   5   2 1495.35   35.30
   3   5  -2 1597.14   34.60
  -3  -5  -2 1566.64   35.30
  -5  -3   2 1519.95   35.20
  -5   3  -2 1524.15   33.00
  -5   3  -2 1552.24   32.10
  -5   3  -2 1545.85   33.10
   5   3   2 1558.24   31.50
   3   5  -2 1581.54   34.70
   3  -5   2 1547.35   32.80
  -3   5   2 1556.54   33.10
  -5  -3   2 1601.74   35.30
   3  -5   2 1526.05   32.70
   5   3   2 1556.54   32.90
   5  -3  -2 1570.94   35.70
  -3  -5  -2 1555.24   35.40
   5  -3  -2 1471.85   35.20
   3   5  -2 1573.74   33.00
   3   5  -2 1512.05   32.90
  -5  -3   2 1656.63   31.50
  -3  -5  -2 1567.34   32.30
  -3   5  -2 1555.04   33.00
   5  -3   2 1560.24   32.50
  -5  -3  -2 1527.25   34.80
   5  -3   2 1546.65   32.00
  -5  -3  -2 1542.45   31.20
   5  -3   2 1517.75   32.80
  -3   5  -2 1553.04   32.90
  -5   3   2 1533.45   35.50
  -5   3   2 1592.84   35.60
  -3   5  -2 1507.15   32.70
  -5  -3  -2 1545.65   32.80
   5   3  -2 1544.45   33.00
  -3  -5   2 1540.55   34.60
  -3   5  -2 1535.45   32.80
  -3   5  -2 1554.64   32.70
   3   5   2 1589.94   35.40
   3  -5  -2 1529.25   35.50
   3   5   2 1597.04   31.60
   3   5   2 1570.44   35.50
  -5  -3  -2 1541.05   34.90
  -5   3   2 1546.95   32.90
   5   3  -2 1447.16   34.90
  -3  -5   2 1464.25   32.90
   5   3  -2 1571.14   35.30
   3  -5  -2 1559.24   33.20
   5   3  -2 1535.25   32.70
   3   5   2 1579.94   32.80
   3  -5  -2 1562.24   32.70
   3  -5  -2 1471.65   35.30
   5  -5   2 2304.77   48.30
  -5   5  -2 2327.47   49.60
  -5   5   2 2310.87   48.30
   5   5   2 2413.16   49.50
  -5  -5  -2 2284.17   50.89
   5  -5  -2 2393.86   52.69
  -5  -5   2 2352.16   49.60
   5   5  -2 2294.67   47.90
   5  -5  -2 2352.26   49.90
  -5   5  -2 2343.67   49.80
  -5  -5  -2 2273.07   46.80
   5   5  -2 2333.97   48.20
   5  -5   2 2267.77   48.20
   5  -5  -2 2459.65   52.89
   5   5   2 2412.66   48.20
   5   5  -2 2357.06   50.69
   5  -5   2 2294.67   47.60
  -5  -5  -2 2321.97   47.90
   5  -5   2 2275.67   48.00
  -5   5   2 2294.17   51.09
  -5   5  -2 2406.56   49.99
  -5   5   2 2227.98   50.99
   5   5   2 2389.66   52.49
   5  -5  -2 2441.46   49.70
   5   5  -2 2313.77   50.59
  -5   5  -2 2312.97   49.90
  -5  -5   2 2366.56   52.29
  -5  -5  -2 2306.37   50.89
  -6   0   2  236.48    9.70
   0  -6   2  232.98    7.70
   0   6  -2  251.97    6.40
   0  -6   2  241.88    8.00
  -6   0  -2  243.38    8.40
   6   0   2  240.78    6.50
  -6   0  -2  236.58    7.60
   0   6  -2  229.88    7.90
   0   6  -2  230.98    7.50
  -6   0   2  238.98    9.60
  -6   0   2  238.48    7.00
   0   6   2  237.48    9.80
   6   0  -2  258.57   10.00
   0  -6  -2  232.88    9.60
  -6   0  -2  245.08    8.50
   0   6   2  230.28    7.60
   0  -6  -2  241.48    6.70
   6   0  -2  249.78    9.60
   6   0   2  235.68    8.30
   0  -6  -2  247.38    7.60
   0   6  -2  250.37    8.20
   0   6  -2  235.38    7.80
   0  -6  -2  234.28    9.70
   6   0  -2  240.78    7.60
   0   6   2  242.98    9.70
   6   0  -2  245.98    7.30
   0   6   2  238.88    6.60
   2   6  -2 1367.66   30.20
  -2   6   2 1313.37   28.70
   6  -2  -2 1305.57   28.30
   2   6  -2 1325.77   28.80
  -6  -2   2 1367.86   31.10
  -6  -2   2 1342.57   31.10
  -2  -6  -2 1334.47   31.20
  -6  -2   2 1349.07   27.40
   6  -2  -2 1294.17   31.10
   6  -2  -2 1301.57   28.50
  -6   2  -2 1291.77   29.00
   6   2   2 1326.57   28.40
   2   6  -2 1323.97   30.00
   2  -6   2 1308.47   28.70
   2  -6   2 1362.76   28.70
   6   2   2 1327.07   27.20
   2   6  -2 1294.97   28.60
  -2   6   2 1290.57   31.20
   2   6  -2 1306.77   26.60
  -2  -6  -2 1316.67   28.20
  -6   2  -2 1330.47   29.10
  -2   6   2 1311.17   31.20
   6  -2  -2 1303.47   31.10
  -2  -6  -2 1240.78   31.10
  -6   2  -2 1309.37   28.60
   2  -6   2 1282.87   28.70
   6   2   2 1325.67   30.30
  -2  -6  -2 1322.27   27.30
  -6   2   2 1345.77   31.30
   2   6   2 1301.07   27.20
   6  -2   2 1294.57   29.00
  -2   6  -2 1318.17   27.90
   2   6   2 1327.37   31.30
   2   6   2 1314.97   28.20
   2  -6  -2 1330.97   28.70
   6   2  -2 1336.67   28.70
   2  -6  -2 1296.17   31.10
  -2  -6   2 1199.38   29.50
   2   6   2 1335.87   31.00
   6  -2   2 1337.47   28.10
  -2   6  -2 1297.47   28.60
  -6   2   2 1338.67   31.30
  -2   6  -2 1337.47   28.80
   6  -2   2 1332.47   27.20
  -6  -2  -2 1312.17   28.60
  -2   6  -2 1302.27   28.50
  -6  -2  -2 1290.67   30.30
   6   2  -2 1285.97   28.20
  -2   6  -2 1309.47   28.60
  -2  -6   2 1281.97   29.80
   6   2  -2 1345.97   31.30
   2  -6  -2 1300.97   31.20
   6   2  -2 1307.97   31.00
  -2  -6   2 1212.98   28.40
  -6   2   2 1319.57   28.50
  -6  -2  -2 1323.97   30.50
   2  -6  -2 1320.37   28.00
  -6   4  -2  769.12   18.60
   6   4   2  783.62   16.70
   4  -6   2  766.62   18.40
   6  -4  -2  764.52   21.10
  -4   6   2  777.02   21.10
  -4  -6  -2  821.52   21.30
  -4  -6  -2  783.92   21.00
  -4  -6  -2  731.53   17.30
  -6   4  -2  766.42   18.40
   4   6  -2  753.82   18.10
  -6  -4   2  779.42   16.30
  -4   6   2  747.93   20.90
  -6   4  -2  793.52   18.00
   6   4   2  779.22   20.70
  -6   4  -2  785.42   18.60
   6  -4  -2  783.12   18.30
   4  -6   2  783.72   18.20
   4   6  -2  805.72   20.60
   6  -4  -2  754.92   20.90
   6  -4  -2  793.62   18.30
  -4   6   2  754.72   18.30
   4  -6   2  771.42   18.00
   6   4   2  783.52   18.10
   4  -6   2  728.63   18.10
   4   6  -2  785.82   18.30
   4   6  -2  760.62   20.30
   4   6   2  763.72   21.00
  -4  -6   2  745.63   18.10
   6   4  -2  780.72   20.80
   4   6   2  777.72   21.00
  -6   4   2  786.52   21.10
  -4   6  -2  774.02   18.40
   4  -6  -2  750.12   21.00
   4   6   2  796.62   16.70
   4  -6  -2  789.42   18.10
  -4   6  -2  783.12   18.50
  -4  -6   2  781.42   20.30
   6   4  -2  763.32   18.20
   6  -4   2  763.92   17.30
  -4   6  -2  762.92   18.20
   6   4  -2  762.02   20.80
  -6  -4  -2  778.32   18.00
  -6  -4  -2  778.52   16.30
   4  -6  -2  748.23   20.90
  -6  -4  -2  784.22   20.70
   6   4  -2  799.22   17.80
   6  -4   2  768.42   18.00
  -6   4   2  776.92   21.10
  -4   6  -2  757.52   18.10
  -4   6  -2  779.82   18.10
   6  -4   2  754.12   18.40
  -6  -4  -2  757.72   20.60
   4  -6  -2  767.02   18.50
  -4  -6   2  757.42   20.30
   4   6   2  752.32   17.80
  -6   4   2  763.02   18.30
  -6  -6  -2   -5.90    3.20
  -6  -6  -2   -3.10    3.70
  -6  -6  -2    0.70    2.00
   6   6   2    3.20    3.60
  -6   6   2    0.50    2.80
   6   6   2    1.70    1.70
   6  -6  -2    4.70    3.70
   6   6  -2   -4.10    3.30
  -6  -6   2    3.60    3.40
   6  -6  -2   -4.00    3.40
   6  -6  -2    1.30    2.60
   6  -6   2    0.30    2.40
  -6   6  -2   -3.30    2.40
   6  -6   2    0.20    2.30
  -6  -6   2    3.10    2.50
   6  -6   2    3.00    2.50
  -6   6  -2    2.20    2.60
  -6  -6  -2    0.70    2.40
   6   6  -2    0.90    2.50
   6   6  -2    5.50    2.60
   6   6   2    1.10    2.50
  -6   6  -2    0.90    2.70
  -6   6   2   -1.50    3.40
   6   6   2   -3.10    3.20
  -6   6  -2    0.70    2.40
  -6   6   2    7.50    4.10
  -6  -6   2   -0.10    3.30
   6  -6   2    0.60    0.70
   6   6  -2    3.00    3.50
   6  -6  -2   -1.90    2.80
   1  -7   2 1139.69   24.70
   1  -7   2 1057.69   25.10
  -1  -7  -2 1112.29   24.50
   7   1   2 1053.09   25.60
   1   7  -2 1036.80   22.90
  -7   1  -2 1049.79   24.90
  -7  -1   2 1054.99   26.60
  -1  -7  -2 1108.49   23.50
  -7   1  -2 1067.59   25.00
   1   7  -2 1117.79   25.90
   1   7  -2 1061.69   24.60
   7  -1  -2 1044.30   23.40
   7   1   2 1063.39   22.70
  -1  -7  -2 1084.99   27.30
  -1   7   2 1113.29   24.00
   7   1   2 1060.79   25.40
  -1   7   2 1107.09   24.70
  -7  -1   2 1057.29   26.70
   1   7  -2 1095.79   24.90
  -1   7   2 1129.59   27.60
  -1  -7  -2 1116.49   27.60
  -1   7   2 1066.69   27.30
   7  -1  -2 1059.39   23.90
   7  -1  -2 1050.59   26.60
  -7   1  -2 1051.79   24.00
   1  -7   2 1096.49   25.30
   1   7  -2 1098.19   25.90
   1  -7   2 1102.39   24.90
  -7  -1   2 1040.30   22.90
   7  -1  -2 1059.99   26.60
   7   1  -2 1137.09   27.60
  -7   1   2 1111.49   24.30
  -1  -7   2 1006.10   23.90
   7  -1   2 1077.29   23.80
   1  -7  -2 1079.99   26.70
  -1  -7   2 1042.70   25.10
   7  -1   2 1104.29   25.70
  -1   7  -2 1114.09   22.90
   7   1  -2 1116.99   24.70
  -1   7  -2 1073.49   24.10
   1   7   2 1094.89   26.90
   1  -7  -2 1085.09   24.10
   7  -1   2 1099.79   22.50
   7   1  -2 1099.79   24.10
  -7  -1  -2 1113.69   26.30
  -1   7  -2 1042.60   23.80
  -1   7  -2 1080.69   24.60
   1  -7  -2 1051.29   23.10
  -7  -1  -2 1095.49   26.30
   7  -1   2 1089.69   25.80
  -7   1   2 1083.29   27.40
   7   1  -2 1112.29   27.40
  -1   7  -2 1072.29   24.50
   1  -7  -2 1041.00   26.60
   1   7   2 1048.20   22.70
  -1  -7   2 1052.79   25.00
   1   7   2 1037.10   26.60
  -7   1   2 1117.29   27.60
  -7  -1  -2 1097.19   24.70
   1   7   2 1043.10   23.60
  -3  -7  -2  753.62   20.20
   3   7  -2  708.33   17.10
   7   3   2  553.14   16.30
   3  -7   2  700.33   17.10
  -7  -3   2  562.24   12.70
   7  -3  -2  536.55   16.80
  -7   3  -2  544.25   14.90
  -7   3  -2  557.44   14.90
   7  -3  -2  570.04   14.30
  -3  -7  -2  703.03   15.60
   3   7  -2  684.63   17.10
   7  -3  -2  557.94   13.90
   7   3   2  552.54   14.00
  -7  -3   2  557.34   17.00
   3   7  -2  667.93   18.70
  -3   7   2  692.33   19.80
  -3   7   2  699.13   19.90
   7   3   2  540.85   16.40
  -3  -7  -2  676.23   16.50
  -3   7   2  715.93   17.20
   3  -7   2  692.23   17.00
   7  -3  -2  552.04   16.90
   3  -7   2  711.23   17.50
   3   7  -2  718.63   19.00
  -3  -7  -2  701.43   20.10
  -7  -3   2  513.75   16.50
   7   3   2  565.34   12.70
  -7   3  -2  546.25   14.40
   7  -3   2  704.03   16.60
  -3  -7   2  545.05   16.00
   7  -3   2  698.33   17.60
  -7   3   2  710.93   19.90
   7   3  -2  724.23   20.10
   3  -7  -2  559.64   13.80
  -7  -3  -2  695.53   19.30
  -3   7  -2  560.74   14.30
  -3   7  -2  580.44   13.80
   7   3  -2  684.93   19.70
  -3   7  -2  550.64   14.50
   3  -7  -2  573.24   14.70
  -7  -3  -2  693.43   16.80
  -7   3   2  715.73   20.10
  -7  -3  -2  715.23   19.50
  -3   7  -2  554.74   14.60
  -7   3   2  693.33   17.00
  -3   7  -2  553.64   14.20
   3  -7  -2  534.95   16.80
   7   3  -2  707.83   17.20
  -3  -7   2  571.74   14.30
   3   7   2  561.14   13.80
   7   3  -2  718.63   16.50
   7  -3   2  715.73   15.60
  -3  -7   2  577.14   16.10
   3   7   2  555.04   16.90
   3   7   2  553.74   12.80
   3   7   2  599.74   17.30
   7  -3   2  717.43   17.90
   5   7  -2 1248.08   28.20
   7  -5  -2 1247.58   28.70
  -7   5  -2 1276.57   28.90
  -5   7   2 1244.28   31.60
  -7   5  -2 1266.67   29.30
  -5  -7  -2 1230.98   31.70
   7  -5  -2 1290.07   28.60
   7   5   2 1312.57   27.10
  -7  -5   2 1298.67   26.50
   5  -7   2 1263.07   28.80
  -5   7   2 1233.48   28.50
   5   7  -2 1317.47   31.50
  -5  -7  -2 1299.07   31.80
  -5  -7  -2 1290.87   27.40
   7   5   2 1309.47   32.00
   7  -5  -2 1295.57   31.90
   5   7  -2 1260.97   28.40
   7   5   2 1251.37   31.60
   7  -5  -2 1333.97   32.40
   5  -7   2 1282.47   28.20
   5   7  -2 1277.27   31.20
   7   5   2 1262.17   28.20
   5  -7   2 1275.97   28.40
  -5   7   2 1301.67   31.80
  -7  -5   2 1302.17   32.00
  -7  -5   2 1288.37   32.00
  -7   5  -2 1265.27   29.40
   5   7   2 1290.07   28.20
  -7   5   2 1293.47   31.80
   5  -7  -2 1305.27   32.20
   7  -5   2 1242.58   29.00
  -7   5   2 1242.48   28.50
   7   5  -2 1261.27   27.80
  -7  -5  -2 1284.07   31.50
  -7  -5  -2 1222.88   26.30
   5   7   2 1288.97   32.00
  -5   7  -2 1301.47   28.70
   7  -5   2 1228.88   28.10
  -5   7  -2 1302.07   28.80
   5   7   2 1327.27   27.10
   7   5  -2 1296.87   31.70
   7  -5   2 1246.08   27.40
  -5   7  -2 1257.47   29.10
   5  -7  -2 1295.07   28.60
   7   5  -2 1255.87   28.30
  -5   7  -2 1264.27   29.20
  -5  -7   2 1239.88   31.30
  -5  -7   2 1277.77   31.30
  -7  -5  -2 1265.17   28.00
  -7   5   2 1265.17   31.60
   5  -7  -2 1218.58   31.70
   7   5  -2 1280.87   31.50
   5  -7  -2 1259.47   28.90
  -5  -7   2 1246.68   28.40
   7   7   2 1944.01   46.00
  -7  -7  -2 1861.01   44.20
  -7   7   2 1825.62   40.60
   7   7  -2 1905.41   44.20
  -7  -7   2 1939.31   45.70
   7   7   2 1968.30   40.10
   7   7   2 1940.11   41.20
  -7   7  -2 1901.21   42.70
   7   7  -2 1821.32   39.80
  -7   7   2 1859.31   44.10
  -7  -7   2 1947.11   45.50
   7   7  -2 1792.22   40.10
  -7   7  -2 1898.61   42.00
   7  -7  -2 1884.41   41.80
  -7  -7  -2 1883.41   38.70
   7  -7   2 1845.12   41.20
   7  -7   2 1810.92   40.30
  -7   7  -2 1861.81   41.80
   7  -7   2 1841.82   39.70
   7  -7  -2 1901.41   42.00
   7   7   2 1942.91   45.70
   7   7  -2 1874.81   44.00
  -7  -7  -2 1875.01   44.40
   7  -7  -2 1961.10   45.90
  -7  -7   2 2031.30   41.60
  -7  -7  -2 1839.72   39.70
  -7   7   2 1907.21   44.30
   7  -7  -2 1892.61   45.60
   8   0  -2    4.30    2.50
   0   8   2   -1.40    2.50
  -8   0  -2    5.70    2.90
   0  -8  -2    7.80    3.60
  -8   0   2    5.30    2.40
   0  -8   2   11.90    3.30
  -8   0   2    8.10    3.80
   8   0   2    3.50    2.00
  -8   0  -2    3.50    3.10
   8   0   2    5.90    3.20
   0   8  -2    9.70    3.20
   0  -8  -2    6.50    3.10
   0   8   2    1.70    3.80
   0   8   2    8.40    4.00
   0  -8  -2    6.10    2.30
   0   8  -2    5.10    2.80
   0   8  -2    3.50    3.10
   8   0  -2    6.10    3.60
   0   8   2    6.80    2.20
   8   0   2    2.20    2.90
   0  -8   2    3.90    2.90
   8   0  -2    6.50    2.60
   0  -8   2   10.00    3.20
   0  -8  -2    7.30    3.90
   0   8  -2    4.60    2.00
   0   8  -2    9.10    2.70
  -8   0  -2    6.80    3.10
  -8   0   2    8.00    3.70
   8   0  -2    6.30    3.50
  -2   8   2 1044.70   27.20
  -8   2  -2 1074.29   25.50
   2   8  -2 1003.90   23.90
  -8   2  -2 1036.60   25.30
   8   2   2 1063.29   26.40
   2   8  -2 1041.90   21.90
   2  -8   2 1041.20   24.70
   8   2   2 1041.70   24.10
   8   2   2 1068.49   22.90
  -8  -2   2 1090.09   27.40
  -8  -2   2 1011.50   27.10
  -2   8   2 1050.59   24.10
   2   8  -2 1028.00   25.80
   2   8  -2 1067.99   24.40
  -2  -8  -2 1093.79   27.40
  -2  -8  -2 1042.10   22.80
   8  -2  -2 1046.80   23.60
  -2   8   2 1022.70   23.40
   2  -8   2 1097.69   24.40
   8  -2  -2 1046.40   24.20
   2   8  -2 1098.69   26.10
  -8  -2   2 1045.80   23.00
  -2   8   2 1032.20   27.10
   8   2   2 1046.00   26.40
   2  -8   2 1055.29   24.90
  -2  -8  -2 1072.09   24.00
  -2  -8  -2 1038.70   27.30
   2  -8   2 1034.10   24.00
   8  -2  -2 1062.29   27.30
  -8   2  -2 1027.10   24.20
  -2   8  -2 1067.09   25.00
  -2   8  -2 1090.19   24.50
  -8  -2  -2 1044.00   23.90
  -2   8  -2 1074.79   24.30
   8  -2   2 1059.59   25.20
  -2   8  -2 1061.39   25.10
   8  -2   2 1043.80   25.40
  -2  -8   2 1066.29   26.00
   2  -8  -2 1029.00   24.40
  -8  -2  -2 1042.30   26.30
  -8   2   2 1049.79   23.90
   2   8   2 1039.10   27.30
  -8  -2  -2 1054.59   26.40
  -8   2   2 1057.19   27.30
   8   2  -2 1083.69   27.30
  -8   2   2 1011.20   27.00
   2  -8  -2 1055.69   23.60
   8   2  -2 1033.70   23.30
   8  -2   2 1085.09   22.00
  -2  -8   2  995.80   24.10
   2   8   2 1068.49   23.80
   2  -8  -2 1044.80   27.30
   2   8   2 1103.19   27.60
   8  -2   2 1073.09   23.50
  -2   8  -2 1058.99   23.40
  -2  -8   2 1033.80   25.90
   8   2  -2 1029.20   27.30
   8   2  -2 1046.20   24.00
   2   8   2 1077.89   22.90
   4   8  -2   60.99    4.70
   8   4   2   61.09    4.40
   8  -4  -2   62.99    6.70
  -4  -8  -2   57.59    4.10
  -4   8   2   56.69    6.40
  -8  -4   2   53.79    6.20
  -4   8   2   53.89    4.40
  -4   8   2   61.09    6.20
  -8   4  -2   54.19    4.70
  -8   4  -2   59.39    5.30
  -4  -8  -2   55.59    6.30
   4  -8   2   51.19    4.60
   4   8  -2   53.29    4.30
   8   4   2   54.89    5.80
   4  -8   2   60.09    4.60
  -8  -4   2   53.09    3.50
   4   8  -2   50.19    5.50
   8   4   2   56.29    3.60
  -4  -8  -2   62.49    6.60
   8  -4  -2   61.09    6.30
  -8   4  -2   48.70    4.80
   4   8  -2   56.89    5.80
   4  -8   2   57.09    4.50
   8   4   2   49.70    5.70
   8  -4  -2   56.09    4.70
   8  -4  -2   54.29    4.40
   4  -8  -2   52.49    4.10
  -8  -4  -2   56.69    4.30
  -8  -4  -2   49.10    5.80
  -8   4   2   56.59    4.50
  -8  -4  -2   55.49    2.50
  -4   8  -2   60.29    4.80
  -4   8  -2   55.89    4.50
   8  -4   2   56.89    4.80
   4   8   2   55.49    4.00
   8   4  -2   58.59    6.30
   8  -4   2   55.79    5.10
   4  -8  -2   70.69    6.70
   4  -8  -2   68.59    6.90
  -4  -8   2   54.09    4.50
   8   4  -2   51.79    4.30
   4   8   2   64.29    6.60
  -4   8  -2   65.79    5.30
   8  -4   2   55.99    4.10
   4   8   2   54.99    3.60
   4  -8  -2   54.59    4.80
   8  -4   2   57.79    3.80
   8   4  -2   52.39    5.90
   8   4  -2   53.39    4.30
  -4  -8   2   63.89    6.10
  -8  -4  -2   64.29    6.40
  -4  -8   2   59.39    6.00
  -4   8  -2   57.19    4.80
  -8   4   2   49.99    5.80
  -8   4   2   54.89    6.20
   4   8   2   60.49    6.60
  -6   8   2  172.88    7.70
  -8  -6   2  166.28    6.10
   6   8  -2  157.58    7.10
   6  -8   2  165.38    7.80
  -8  -6   2  183.48   10.30
   8   6   2  164.78    9.90
   6   8  -2  168.48    7.20
   8  -6  -2  164.58   10.10
  -6  -8  -2  165.58    9.80
  -8   6  -2  167.18    7.60
   6   8  -2  170.58    9.80
   6  -8   2  164.18    7.00
  -6  -8  -2  164.18    6.40
  -8  -6   2  171.58    6.80
   6  -8   2  154.68    7.20
   8   6   2  173.58    7.00
   8  -6  -2  163.08    9.90
   6   8  -2  169.48    9.80
  -6   8   2  175.18   10.10
  -8  -6   2  178.28   10.40
   8   6   2  170.68    5.80
  -6   8   2  167.88   10.10
  -6  -8  -2  163.58   10.20
   8   6   2  174.28   10.20
  -8   6  -2  166.68    8.10
   8  -6  -2  164.38    7.30
   8   6  -2  159.88    9.80
   6   8   2  158.48    9.90
   8  -6   2  171.48    6.60
  -6   8  -2  165.18    7.30
  -8  -6  -2  181.58   10.20
   8   6  -2  183.58   10.30
   6  -8  -2  163.48    9.90
  -8   6   2  175.58   10.20
   6   8   2  164.98   10.00
  -8  -6  -2  162.38    5.40
   6  -8  -2  168.58    7.30
   6  -8  -2  174.98   10.20
   6   8   2  177.78    5.80
  -8  -6  -2  174.38    6.90
  -6   8  -2  163.08    7.90
  -6  -8   2  180.78    9.90
   8   6  -2  177.98    7.30
  -6   8  -2  172.18    7.60
   6  -8  -2  174.68    7.90
   8   6  -2  188.98    5.40
   8  -6   2  174.28    7.90
  -8   6   2  173.38    7.90
   8  -6   2  168.58    7.30
   8  -6   2  160.68    7.80
  -8  -6  -2  182.78   10.30
   8   6  -2  179.88    6.80
  -6  -8   2  161.48    9.40
  -8   6   2  163.28   10.00
   6   8   2  176.68    7.00
  -6  -8   2  163.08    7.10
   8  -8  -2    0.90    3.00
   8   8  -2    2.20    3.00
  -8  -8  -2    3.20    2.60
  -8  -8   2   -1.50    3.10
  -8   8   2   -0.40    4.30
   8   8  -2    6.70    4.50
   8  -8   2    1.90    2.90
   8  -8  -2    4.10    4.50
   8   8  -2    1.40    3.10
  -8  -8   2   -3.60    4.10
   8  -8   2    0.90    3.00
   8  -8  -2    4.80    3.70
  -8  -8  -2   10.40    8.50
   8   8   2    1.80    2.20
  -8   8  -2    4.00    3.30
   8   8   2   -3.90    7.30
  -8  -8  -2    2.70    4.70
   8   8   2    0.80    2.80
   8   8   2    6.70    4.60
  -8   8   2    6.20    3.90
   1  -9   2 1439.96   32.50
   1   9  -2 1480.55   32.90
  -9   1  -2 1424.16   32.00
  -9  -1   2 1400.56   35.20
   9  -1  -2 1411.26   31.80
   1   9  -2 1502.95   34.60
  -1   9   2 1533.25   36.40
  -1  -9  -2 1469.85   36.10
   1   9  -2 1489.35   30.70
  -1  -9  -2 1444.16   31.40
  -9  -1   2 1393.46   30.90
  -1   9   2 1433.16   32.30
   9   1   2 1390.46   33.90
  -1   9   2 1506.35   36.30
  -9  -1   2 1462.65   35.30
   9  -1  -2 1427.36   31.00
  -1  -9  -2 1494.75   32.70
  -9   1  -2 1433.76   33.70
   9  -1  -2 1459.75   35.30
   1  -9   2 1476.45   34.00
   1   9  -2 1503.95   34.60
  -1   9   2 1481.05   31.90
   1   9  -2 1462.05   32.60
   1  -9   2 1487.25   32.90
   1  -9   2 1435.46   33.70
   9   1   2 1443.46   34.30
  -9   1  -2 1434.06   33.70
   9   1   2 1430.76   30.60
   1   9   2 1437.26   35.40
   9  -1   2 1446.96   31.70
  -1  -9   2 1415.06   32.00
  -1   9  -2 1431.86   31.90
  -1   9  -2 1435.76   33.10
   1  -9  -2 1409.86   31.00
   9   1  -2 1474.15   32.60
   9  -1   2 1476.35   34.50
   1   9   2 1480.55   30.80
  -1  -9   2 1429.26   33.60
  -1   9  -2 1420.76   33.20
   1  -9  -2 1408.16   31.90
  -1  -9   2 1466.95   33.70
  -1   9  -2 1413.56   32.10
  -9  -1  -2 1459.95   34.90
  -9  -1  -2 1491.15   35.00
  -1   9  -2 1422.06   30.50
   1  -9  -2 1451.15   35.30
   1   9   2 1421.36   31.40
  -9   1   2 1469.55   32.20
  -9   1   2 1533.25   36.40
   9   1  -2 1436.86   36.00
  -9  -1  -2 1481.45   32.60
   1  -9  -2 1409.26   35.30
   9  -1   2 1469.65   34.30
  -9   1   2 1466.65   36.10
   9   1  -2 1449.26   31.70
   9   1  -2 1292.57   35.40
   1   9   2 1455.15   35.50
   9  -1   2 1480.95   29.70
  -3  -9  -2  849.02   20.20
   3   9  -2  823.82   22.60
   3   9  -2  819.52   22.70
  -3   9   2  839.42   23.80
   3   9  -2  821.42   17.80
   3   9  -2  883.01   20.80
   9   3   2  747.93   21.50
   9   3   2  781.22   17.60
   3  -9   2  829.42   20.40
  -3   9   2  837.32   23.80
  -9  -3   2  741.33   22.40
  -3  -9  -2  841.62   24.10
  -9   3  -2  774.42   20.50
   3  -9   2  840.92   21.30
   3   9  -2  869.01   20.40
  -9  -3   2  772.62   17.60
  -3   9   2  841.52   20.50
   9  -3  -2  753.02   19.10
  -9   3  -2  762.22   19.30
   9  -3  -2  784.32   22.50
   9  -3  -2  735.43   18.40
  -3  -9  -2  847.82   19.00
  -9   3  -2  776.62   20.40
   9  -3  -2  773.32   22.40
   3  -9   2  825.02   21.30
   3  -9   2  833.52   20.70
   9   3   2  762.32   18.70
   9   3   2  783.22   21.80
  -3  -9   2  754.82   21.30
   9  -3   2  898.61   22.20
  -9  -3  -2  824.32   23.20
   9   3  -2  858.41   24.00
   9  -3   2  870.61   18.50
   3   9   2  765.52   18.50
  -9  -3  -2  850.51   23.40
   9  -3   2  827.92   19.90
  -3   9  -2  801.12   20.10
  -9   3   2  832.62   20.40
   3  -9  -2  790.52   22.50
   3  -9  -2  756.52   19.40
   9   3  -2  858.61   24.20
   9   3  -2  859.31   19.60
   9  -3   2  836.42   21.80
  -9   3   2  804.92   23.60
  -3  -9   2  757.72   19.10
  -9  -3  -2  857.71   20.40
  -3   9  -2  784.82   20.10
  -3   9  -2  777.62   19.10
  -9   3   2  864.51   24.00
  -3   9  -2  750.72   18.30
   3   9   2  789.52   22.60
   3  -9  -2  789.72   18.70
   9   3  -2  863.11   20.40
   3  -9  -2  811.52   22.60
  -3  -9   2  780.72   21.30
   3   9   2  762.02   22.30
   3   9   2  806.72   17.70
   5   9  -2  237.18    8.90
   9  -5  -2  237.68   11.60
  -9   5  -2  243.48    9.90
   5  -9   2  247.38    8.90
   5   9  -2  231.28    8.90
  -9  -5   2  235.98   11.80
   5  -9   2  249.48    9.40
   9   5   2  247.28   11.70
   9  -5  -2  235.78    8.80
   5   9  -2  230.58   11.60
  -9  -5   2  225.38   11.70
  -9  -5   2  235.58    6.80
  -5  -9  -2  233.18    8.20
   9   5   2  230.08    8.40
   9   5   2  242.58    7.20
  -9   5  -2  223.88    8.90
  -5   9   2  245.88    9.10
  -5  -9  -2  253.37   12.20
  -5   9   2  247.98   11.90
   9   5   2  237.58   11.40
   9  -5  -2  223.28   11.80
  -5   9   2  228.68   11.50
   5   9  -2  247.78   11.40
   5  -9   2  242.88    8.90
   9  -5  -2  232.28    8.40
   5  -9   2  239.58    9.60
   9   5  -2  251.37   12.10
   5   9   2  236.48    8.10
   9  -5   2  243.38    9.70
   9  -5   2  233.98    8.50
  -5  -9   2  209.28    8.40
  -9  -5  -2  260.27   11.80
  -5   9  -2  228.08    8.60
   9  -5   2  253.97   10.00
   9   5  -2  236.58    8.90
  -9   5   2  259.97   12.20
  -9  -5  -2  264.17   11.90
   9  -5   2  239.28    7.60
   5  -9  -2  249.58   11.90
  -5   9  -2  224.38    8.70
  -9   5   2  259.07   12.00
   5  -9  -2  237.98   11.50
  -9   5   2  244.18    9.10
   9   5  -2  235.28    8.20
  -9  -5  -2  236.18    8.50
   5  -9  -2  234.18    9.20
   5  -9  -2  222.18    8.40
   5   9   2  222.38   11.60
  -5  -9   2  229.78   10.90
   9   5  -2  244.28   11.80
  -5   9  -2  238.58    9.50
   5   9   2  253.07    7.30
   9   7   2  329.37    9.30
   7  -9   2  291.47   10.50
  -7  -9  -2  324.27   14.60
   7  -9   2  318.07   10.40
   7   9  -2  338.17   10.80
   9   7   2  333.77   10.60
   7   9  -2  320.17   14.00
  -7  -9  -2  294.57    9.40
  -9   7  -2  310.97   11.30
   9  -7  -2  317.27   11.00
  -9  -7   2  345.57   14.70
  -9  -7   2  339.67   10.50
  -7   9   2  306.17   11.10
   9  -7  -2  349.47   14.90
   7   9  -2  307.57   10.50
   9  -7  -2  323.57   10.90
  -7   9   2  325.57   14.10
   9   7   2  357.86   14.80
   9  -7   2  309.27   10.60
   9   7  -2  314.47   10.00
   7   9   2  336.07   10.30
   9   7  -2  294.07   13.80
   7  -9  -2  340.67   11.50
  -9   7   2  295.97   10.90
   9   7  -2  305.47   10.40
  -7   9  -2  324.17   11.20
   7  -9  -2  331.37   11.00
   7  -9  -2  338.17   14.50
  -9   7   2  322.07   14.00
  -7   9  -2  326.17   11.20
  -7  -9   2  339.97   14.30
  -9  -7  -2  316.57   14.20
   7   9   2  340.57    9.30
  -9  -7  -2  303.57   10.00
  -7  -9   2  313.47   10.60
   7   9   2  329.97   14.60
   7   9   2  316.17   14.40
   9  -7   2  322.37    9.90
  -9   9  -2  811.42   21.80
   9   9  -2  821.02   20.60
  -9  -9  -2  827.52   25.90
   9   9  -2  803.12   21.00
   9  -9   2  799.72   21.10
   9   9   2  829.42   26.30
  -9   9   2  824.12   21.80
  -9  -9   2  894.11   26.50
   9  -9  -2  838.72   21.80
   9  -9   2  836.22   20.70
   9   9   2  842.62   20.60
  -9  -9   2  842.42   20.90
   9  -9  -2  804.02   21.40
 -10   0   2   64.59    6.80
   0 -10   2   71.89    5.50
   0  10  -2   73.39    6.20
 -10   0  -2   52.29    5.80
   0 -10  -2   68.69    5.40
   0 -10   2   68.89    5.90
   0  10  -2   52.89    4.90
  10   0  -2   68.89    5.10
  10   0   2   57.49    4.40
 -10   0   2   53.49    4.20
  10   0  -2   57.59    6.70
   0  10   2   61.69    6.70
   0 -10   2   57.19    4.70
   0 -10  -2   59.09    6.90
   0 -10  -2   67.39    6.80
   0  10  -2   53.49    4.50
   0  10  -2   64.99    4.10
  10   0  -2   58.39    4.20
  10   0   2   68.89    6.20
   0 -10   2   59.89    5.60
   0  10   2   62.39    4.70
 -10   0  -2   66.19    5.20
  10   0  -2   61.19    6.60
   0  10   2   59.79    4.50
 -10   0   2   56.49    6.60
  10   0   2   60.39    6.00
   0  10   2   59.69    6.70
   0 -10  -2   70.99    4.60
  -2 -10  -2  125.29    9.10
 -10   2  -2  129.39    8.10
  -2  10   2  106.19    6.50
  10  -2  -2  118.79    9.00
   2 -10   2  130.19    7.10
 -10  -2   2  100.99    8.80
   2  10  -2  113.09    6.90
 -10  -2   2  119.99    5.70
   2  10  -2  127.39    4.50
  10   2   2  126.59    5.50
   2  10  -2  123.39    8.10
  -2  10   2  120.79    9.30
  10  -2  -2  120.19    5.80
  10   2   2  111.89    8.40
 -10   2  -2  114.59    6.60
   2 -10   2  127.99    7.30
   2  10  -2  123.89    6.40
  -2 -10  -2  117.99    6.60
  -2  10   2  111.29    8.90
  10  -2  -2  123.09    9.00
   2 -10   2  111.49    6.40
  -2 -10  -2  118.49    5.40
  10  -2  -2  120.49    6.50
  10   2   2  114.29    6.70
  -2 -10  -2  110.29    8.90
   2  10  -2  117.39    9.20
  10   2   2  123.59    9.80
  -2  10   2  133.89    6.10
   2 -10   2  119.29    7.30
  -2  10  -2  125.49    7.40
   2  10   2  136.59    9.40
  -2  10  -2  121.39    5.70
  -2 -10   2  114.49    6.80
 -10   2   2  107.59    8.70
   2 -10  -2  140.89    9.50
 -10  -2  -2  129.19    8.50
   2  10   2  118.79    5.40
 -10   2   2  119.99    6.40
   2 -10  -2  125.29    6.10
  10   2  -2  126.39    9.40
 -10  -2  -2  110.99    8.40
  10   2  -2  122.89    5.70
  10  -2   2  125.29    5.90
   2 -10  -2  114.69    9.00
 -10   2   2  115.19    9.10
  10  -2   2  119.99    7.80
  -2 -10   2  125.49    7.90
   2  10   2  125.19    6.20
  10   2  -2  116.99    6.30
  -2  10  -2  118.79    6.50
 -10  -2  -2  117.79    6.60
  -2  10  -2  116.79    7.00
   2 -10  -2  120.89    7.00
  10  -2   2  117.79    8.60
   2  10   2  143.79    9.60
  10  -4  -2   38.70    4.40
   4  10  -2   32.60    4.40
   4 -10   2   31.80    4.10
  10  -4  -2   40.60    6.20
 -10  -4   2   37.70    6.10
  10  -4  -2   56.89    8.20
  10   4   2   38.60    4.10
  10   4   2   36.30    3.30
  -4  10   2   36.40    4.40
  -4 -10  -2   37.20    6.00
   4 -10   2   35.00    4.50
   4  10  -2   27.40    3.90
  10  -4  -2   32.90    3.90
  -4  10   2   41.60    6.20
  10   4   2   43.00    6.10
 -10   4  -2   28.10    4.30
 -10  -4   2   30.90    3.10
  -4 -10  -2   35.50    6.10
  -4 -10  -2   36.60    3.40
  -4 -10  -2   31.60    4.00
 -10  -4  -2   33.20    3.90
   4 -10  -2   27.60    5.60
 -10   4   2   31.40    4.20
  10   4  -2   37.00    4.20
  -4 -10   2   35.80    5.30
 -10   4   2   41.60    6.40
  10   4  -2   36.80    3.60
   4 -10  -2   31.10    4.40
   4 -10  -2   32.40    3.80
   4  10   2   38.00    6.30
  10  -4   2   31.70    3.00
  10  -4   2   47.20    4.20
  10   4  -2   34.50    5.90
  -4 -10   2   32.80    4.40
 -10  -4  -2   38.30    5.90
 -10   4   2   27.00    6.50
  -4  10  -2   34.80    3.90
   4  10   2   34.90    3.70
  -4  10  -2   38.70    4.50
   4  10   2   37.00    3.30
   6 -10   2   76.49    6.10
 -10  -6   2   76.59    8.20
 -10   6  -2   74.49    6.10
  10  -6  -2   70.29    5.50
  10   6   2   80.49    5.50
  -6  10   2   76.79    6.20
  10   6   2   69.39    7.60
  -6 -10  -2   79.69    5.70
  -6 -10  -2   89.09    8.80
  10   6   2   62.79    4.60
   6  10  -2   72.29    5.50
   6  10  -2   72.49    5.60
   6 -10   2   64.79    5.50
 -10  -6   2   74.59    5.40
  -6 -10  -2   78.59    8.40
  10  -6  -2   98.29    8.90
  10  -6  -2   65.29    5.40
   6 -10  -2   60.99    5.70
 -10  -6  -2   57.99    7.00
   6  10   2   75.89    4.60
  -6 -10   2   51.89    6.50
   6  10   2   86.49    8.70
  10  -6   2   68.99    5.10
  10   6  -2   68.69    5.40
  10  -6   2   71.39    5.40
 -10   6   2   79.99    6.30
  -6 -10   2   72.19    5.60
   6  10   2  103.79    9.60
 -10  -6  -2   76.89    5.60
  10   6  -2   81.99    8.50
   6 -10  -2   76.39    6.00
  -6  10  -2   66.29    5.50
   6  10   2   76.99    5.60
  -6  10  -2   74.59    5.90
  10   6  -2   71.69    5.20
   6 -10  -2   66.39    7.70
 -10   6   2   75.89    8.00
   8  10  -2  143.79    8.10
 -10  -8   2  171.98    8.00
   8 -10   2  157.38    8.30
   8 -10   2  153.88    8.10
  10  -8  -2  159.78    8.40
  10   8   2  151.08    7.60
   8  10  -2  147.89    8.10
  -8 -10  -2  144.39    7.10
 -10  -8   2  154.38   11.80
 -10   8  -2  158.18    9.20
  -8  10   2  143.79    8.90
  10  -8  -2  159.58    8.80
  10   8  -2  152.98    7.90
 -10   8   2  153.78    8.90
   8  10   2  167.78    7.60
   8 -10  -2  162.38    8.80
  -8  10  -2  167.98    8.80
  10  -8   2  159.28    7.40
   8 -10  -2  148.49    8.30
  -8  10  -2  158.88    8.60
  10  -8   2  153.18    8.10
 -10  -8  -2  149.49    7.40
 -10  -8  -2  159.18   11.60
  -8 -10   2  155.28    8.20
  10   8  -2  155.98    7.70
  10   8  -2  160.68   11.40
  10 -10   2   -5.00    3.80
 -10  10  -2   -5.10    3.90
  10 -10   2   -2.50    3.70
  10  10  -2   -0.80    3.50
  10 -10  -2   -1.40    4.10
 -10  10   2   -1.00    4.10
  10  10  -2    0.30    3.70
  10 -10  -2    0.60    3.90
 -10 -10   2   -3.80    3.50
  -1 -11  -2  589.84   22.60
   1 -11   2  631.84   16.90
   1  11  -2  605.94   16.90
  -1  11   2  604.64   16.10
  -1 -11  -2  593.34   15.20
 -11  -1   2  571.84   19.30
  11   1   2  548.35   14.20
   1 -11   2  620.54   16.50
  -1 -11  -2  569.64   16.50
  11  -1  -2  553.84   14.30
  -1  11   2  576.64   15.50
  11  -1  -2  546.95   15.40
  11   1   2  564.64   18.20
  -1 -11  -2  667.63   20.50
 -11  -1   2  540.45   14.50
  -1  11   2  603.64   20.00
   1  11  -2  615.64   14.40
 -11   1  -2  550.74   15.80
   1  11  -2  574.34   16.20
  11  -1  -2  545.65   19.10
  11  -1  -2  569.44   19.30
   1  11   2  541.15   14.90
 -11   1   2  643.64   20.70
  11  -1   2  603.64   15.60
  11   1  -2  594.34   15.00
  11   1  -2  585.34   16.20
   1  11   2  586.04   19.50
  11   1  -2  629.44   20.20
 -11   1   2  625.14   16.10
  -1 -11   2  572.94   15.90
   1 -11  -2  570.94   19.30
  -1  11  -2  560.14   14.10
   1 -11  -2  554.74   15.70
  11  -1   2  620.04   22.50
  -1  11  -2  533.35   15.80
   1 -11  -2  555.94   14.70
  -1  11  -2  559.84   15.50
   1  11   2  550.64   14.30
  -1 -11   2  551.74   15.20
   1  11   2  599.34   21.50
 -11   1   2  606.24   20.20
 -11  -1  -2  586.14   16.30
  11   1  -2  646.04   20.60
 -11  -3   2 1349.66   35.10
  -3  11   2 1279.57   34.00
 -11  -3   2 1293.27   29.00
   3 -11   2 1278.87   29.90
  11   3   2 1328.37   34.10
  11  -3  -2 1318.07   34.70
  -3 -11  -2 1254.87   29.60
  11   3   2 1313.67   30.10
   3 -11   2 1262.67   30.10
  11  -3  -2 1291.47   30.50
  -3  11   2 1293.67   29.40
 -11   3  -2 1311.77   30.80
  11   3   2 1320.27   29.00
  11  -3  -2 1327.07   29.60
  -3 -11  -2 1298.17   38.50
   3  11  -2 1306.17   30.30
  -3 -11  -2 1285.77   34.20
 -11  -3   2 1288.37   34.70
  -3  11   2 1282.77   29.90
  -3 -11  -2 1333.77   28.50
   3  11  -2 1320.97   29.90
   3  11   2 1328.37   29.60
  11   3  -2 1305.57   34.60
  -3  11  -2 1292.77   29.50
   3  11   2 1320.17   34.90
   3 -11  -2 1277.87   30.80
   3  11   2 1331.47   29.00
  11   3  -2 1276.37   28.40
  -3  11  -2 1293.67   30.50
   3 -11  -2 1306.67   29.90
 -11  -3  -2 1287.27   29.70
   3 -11  -2 1393.26   34.90
 -11   3   2 1257.37   29.80
  -3 -11   2 1296.37   30.50
  11   3  -2 1286.17   29.80
  11  -3   2 1272.27   29.20
 -11   3   2 1273.97   34.10
  11   3  -2 1282.07   34.10
   3  11   2 1280.47   37.80
 -11   5  -2 1728.83   39.20
   5 -11   2 1722.33   38.70
  11  -5  -2 1738.93   39.00
   5  11  -2 1692.63   38.30
   5 -11   2 1716.13   38.60
  -5  11   2 1715.63   38.70
  11  -5  -2 1743.83   43.60
  -5 -11  -2 1698.43   37.80
  -5 -11  -2 1820.12   43.80
  11   5   2 1729.63   42.90
  -5 -11  -2 1657.33   36.70
 -11  -5   2 1754.32   43.60
  11   5   2 1697.03   36.90
  11  -5  -2 1753.52   38.00
  11   5   2 1713.03   38.10
   5  11  -2 1716.13   38.60
   5 -11  -2 1695.83   39.20
   5  11   2 1700.43   37.50
  11  -5   2 1665.73   38.10
   5  11   2 1733.93   43.50
 -11   5   2 1681.53   38.70
  -5  11  -2 1675.93   38.20
  11   5  -2 1717.83   37.10
  11   5  -2 1729.83   38.50
   5 -11  -2 1748.23   43.30
  -5  11  -2 1662.63   38.70
   5  11   2 1727.23   37.00
 -11  -5  -2 1706.93   38.10
   5 -11  -2 1702.43   38.40
  -5 -11   2 1723.83   38.80
  11   5  -2 1751.12   43.30
   7  11  -2  347.07   12.20
  -7  11   2  366.46   12.70
 -11   7  -2  381.26   13.70
  11   7   2  405.56   17.40
 -11  -7   2  407.76   17.50
   7 -11   2  357.86   12.50
   7 -11   2  349.96   12.30
 -11  -7   2  409.76   12.10
  11  -7  -2  384.66   13.00
  11   7   2  398.56   12.30
  -7 -11  -2  370.16   11.50
  11  -7  -2  399.66   12.80
   7  11  -2  380.56   12.60
   7  11   2  387.16   11.90
   7 -11  -2  380.56   13.00
  -7 -11   2  401.56   13.00
  -7  11  -2  395.06   13.10
   7 -11  -2  390.06   13.60
  11   7  -2  337.87   16.00
  11   7  -2  354.86   11.30
  -7  11  -2  402.66   13.30
 -11  -7  -2  377.06   11.80
  11  -7   2  357.86   12.40
  11   7  -2  355.46   12.10
 -11   7   2  348.17   12.60
  11  -7   2  377.36   11.20
  11   9   2    4.80    3.90
  -9  11   2   -3.20    3.80
 -11  -9   2   11.90    4.10
   9 -11   2    0.60    3.90
   9 -11   2    5.10    4.00
 -11   9  -2    6.10    4.60
  11  -9  -2    1.80    4.20
   9  11  -2    2.90    3.70
   9  11  -2    3.30    3.90
  11  -9  -2    8.80    4.60
  11  -9   2    2.80    3.80
   9 -11  -2    5.80    4.80
 -11   9   2    0.50    4.50
  11   9  -2   -1.60    3.70
  11   9  -2    4.70    3.70
  11  -9   2    6.50    4.30
  -9 -11   2   12.00    4.30
 -11  -9  -2   -3.70    3.30
  -9  11  -2   10.20    4.30
   9 -11  -2   12.30    4.60
  11  11  -2   21.50    4.80
  11 -11  -2   44.80    6.40
  11 -11  -2   31.80    5.50
  11 -11   2   25.10    4.90
 -11  11   2   23.30    5.80
 -11  11  -2   35.40    6.00
  11 -11   2   19.90    5.30
   0  12   2   81.59    5.80
   0  12  -2   81.39    6.60
  12   0  -2   83.49    5.50
 -12   0   2  105.89    9.50
   0  12   2   85.79    8.80
   0  12  -2   70.49    4.90
  12   0   2   72.09    5.50
   0 -12   2   63.59    5.40
   0 -12  -2   70.69    5.60
   0 -12  -2   81.49    6.40
   0 -12  -2   74.29    8.00
 -12   0  -2   69.89    5.80
   0  12  -2   68.99    5.60
  12   0  -2   71.49    8.10
   0 -12   2   79.69    6.40
   0  12   2   90.09    6.50
 -12   0   2   73.39    5.90
  12   0  -2   63.49    5.50
  -2 -12  -2  536.25   14.30
   2  12  -2  534.25   15.60
  -2  12   2  539.05   15.40
   2  12  -2  525.75   16.00
  12   2   2  561.34   14.50
  12  -2  -2  526.65   14.40
  12   2   2  524.65   15.60
 -12  -2   2  527.75   14.50
  -2 -12  -2  557.44   19.80
   2 -12   2  532.45   15.50
 -12  -2   2  576.74   20.10
  -2 -12  -2  506.05   15.60
  12  -2  -2  550.54   15.70
  12  -2  -2  551.74   19.80
  -2  12   2  549.74   14.90
   2 -12   2  525.85   15.90
 -12   2  -2  549.65   16.20
  12   2  -2  526.05   14.00
   2 -12  -2  538.25   16.00
 -12   2   2  530.25   19.40
  -2 -12   2  491.45   15.90
  -2  12  -2  545.95   15.70
   2 -12  -2  534.05   14.90
   2  12   2  534.85   14.90
   2  12   2  536.35   14.30
  12   2  -2  568.04   19.90
  12   2  -2  552.54   15.50
  12  -2   2  550.54   14.90
   2  12   2  587.04   20.20
 -12  -2  -2  545.95   15.60
 -12   2   2  562.44   15.50
  -2  12  -2  534.05   14.30
   2 -12  -2  583.04   19.90
  12  -4  -2    0.10    3.20
  12  -4  -2    7.40    5.50
   4  12  -2   -1.40    4.10
   4 -12   2    3.30    4.10
   4  12  -2    4.10    3.60
  12   4   2    7.50    3.60
  12  -4  -2   -1.20    3.40
  -4  12   2    1.90    3.90
   4 -12   2    5.30    3.70
  -4 -12  -2    6.40    2.90
 -12   4  -2    2.30    3.70
  -4 -12  -2    1.60    5.20
  12   4   2    1.40    2.80
  -4 -12  -2    5.90    4.00
   4 -12  -2    2.70    3.60
  12  -4   2    7.40    3.40
  -4  12  -2    4.10    3.60
   4 -12  -2   -1.70    4.30
 -12   4   2    4.30    3.80
  12   4  -2    6.90    3.80
  -4  12  -2    8.20    3.50
   4  12   2    1.40    2.80
  -4 -12   2    0.20    3.90
   4  12   2   -3.00    4.90
   4  12   2    2.10    3.20
 -12  -4  -2    5.80    3.60
  -6  12   2  133.69    8.50
  12  -6  -2  136.09    8.30
  12  -6  -2  130.99    7.80
   6 -12   2  139.19    8.20
   6 -12   2  144.29    9.00
   6  12  -2  145.99    8.20
   6  12  -2  142.79    8.80
 -12   6  -2  144.59    9.10
  12   6   2  158.78    8.10
  -6 -12  -2  150.08    8.10
 -12   6   2  142.29    9.00
   6 -12  -2  135.59    8.00
   6  12   2  148.29    7.50
  12   6  -2  151.18    8.10
  -6  12  -2  138.59    8.30
  12  -6   2  144.29    7.90
  -6 -12   2  145.09    8.40
 -12  -6  -2  131.69    7.70
  -6  12  -2  135.49    8.60
   6 -12  -2  136.59    8.90
 -12   8  -2   67.59    6.60
  -8  12   2   59.59    6.30
  12   8   2   74.29    6.00
   8 -12   2   59.69    6.20
  12  -8  -2   81.79    6.80
   8  12  -2   67.29    6.10
  -8 -12  -2   68.39    7.40
  12  -8  -2   61.89    6.30
   8 -12   2   70.39    6.50
   8  12  -2   65.79    6.20
  -8 -12   2   67.59    6.30
   8 -12  -2   66.29    7.10
  -8  12  -2   71.09    6.40
  -8  12  -2   75.29    6.90
  12   8  -2   63.59    6.00
 -12   8   2   76.49    7.10
 -12  -8  -2   63.89    5.60
  12  -8   2   67.19    6.20
   8 -12  -2   72.19    6.60
  10 -12   2   -4.30    4.20
  12 -10  -2    3.40    4.30
  12 -10  -2    2.30    4.40
  10  12  -2    6.10    4.40
 -12  10  -2    1.70    4.90
 -10  12   2    9.70    5.00
  10 -12   2    0.70    4.40
  10  12  -2   -1.30    4.20
 -10 -12   2   -0.70    4.30
  10 -12  -2    6.90    4.70
 -12  10   2    0.20    4.80
  10 -12  -2   -3.70    4.70
  12  10  -2   -2.50    4.00
 -10  12  -2   -2.70    4.30
  12 -10   2   -3.30    4.30
  12 -12   2    8.80    5.00
 -12  12  -2   -2.40    4.90
  12 -12   2    0.20    4.80
  12  12  -2    0.20    4.30
  12 -12  -2   -2.30    4.80
 -12  12   2    9.70    5.20
  12 -12  -2    2.80    5.00
   1  13  -2  230.88   10.40
   1 -13   2  200.58    9.30
   1  13  -2  196.08    9.20
  13  -1  -2  189.58   12.80
  -1 -13  -2  220.98   13.10
  13  -1  -2  163.68    8.60
  -1 -13  -2  210.88   10.30
  -1 -13  -2  199.48    8.30
  -1  13   2  201.38    9.20
 -13   1  -2  164.58    8.90
  -1  13   2  214.28    8.80
   1 -13   2  222.48   10.20
 -13  -1   2  176.38    8.00
  13   1   2  175.88    7.60
 -13  -1   2  193.78   12.60
   1 -13  -2  166.98    9.20
   1  13   2  176.88    7.70
  13  -1   2  216.48    8.70
 -13   1   2  200.68    9.10
   1 -13  -2  167.58    8.00
  -1 -13   2  159.78    8.50
  -1 -13   2  175.48    9.40
  -1  13  -2  160.08    8.50
  13   1  -2  222.88    9.50
  13   1  -2  212.98   13.20
 -13  -1  -2  226.18    9.60
  -1  13  -2  168.28    9.00
   1 -13  -2  227.88   19.60
   1  13   2  180.58    8.30
  13  -3  -2  475.95   15.20
  -3 -13  -2  469.45   18.70
   3 -13   2  415.76   14.50
  -3 -13  -2  451.95   12.80
 -13  -3   2  478.95   13.60
  13   3   2  469.15   14.50
 -13   3  -2  497.95   15.50
  -3  13   2  465.05   13.90
  13   3   2  502.55   13.70
  -3  13   2  437.76   14.20
   3 -13   2  432.26   14.00
  -3 -13  -2  465.25   14.60
  13  -3  -2  473.95   13.90
   3  13  -2  435.46   14.50
   3  13  -2  444.66   14.20
   3 -13  -2  473.85   15.50
 -13   3   2  428.06   14.20
   3  13   2  487.25   14.10
  -3 -13   2  509.95   15.60
   3 -13  -2  494.35   14.60
   3  13   2  490.25   13.60
 -13  -3  -2  441.36   14.20
  13   3  -2  447.16   14.10
  13  -3   2  429.16   13.50
  -3  13  -2  480.35   14.10
  -3  13  -2  458.35   14.90
   5 -13   2   65.59    6.10
 -13   5  -2   63.99    6.60
  13  -5  -2   61.59    6.40
  13   5   2   56.39    5.50
  13  -5  -2   53.59    5.40
   5  13  -2   72.99    6.30
  -5  13   2   66.69    6.30
  -5 -13  -2   83.29    8.70
   5 -13   2   79.09    7.00
   5  13  -2   71.79    6.80
  -5 -13  -2   74.09    6.50
 -13   5   2   75.59    6.80
   5 -13  -2   56.39    6.50
  -5  13  -2   60.19    5.70
   5  13   2   57.89    5.20
  13  -5   2   63.79    5.80
 -13  -5  -2   85.89    6.30
  -5  13  -2   66.09    6.30
  -5 -13   2   60.39    6.10
  13   5  -2   65.89    6.20
   5 -13  -2   50.19    5.70
  13  -7  -2  633.54   18.80
   7  13  -2  631.74   18.60
   7 -13   2  609.44   18.70
   7  13  -2  649.43   18.20
 -13   7  -2  633.94   19.10
   7 -13   2  640.44   18.90
  13  -7  -2  645.64   17.90
  -7  13   2  629.54   19.10
  -7 -13  -2  651.73   17.90
  13   7   2  638.64   17.60
  -7 -13   2  634.04   18.30
  13   7  -2  633.74   18.40
  -7  13  -2  631.94   18.70
 -13  -7  -2  649.43   17.80
   7 -13  -2  613.14   18.10
 -13   7   2  652.73   19.30
  13  -7   2  651.23   18.40
  -7  13  -2  610.34   18.10
   7 -13  -2  616.94   19.00
  13  -9  -2  862.91   23.20
  -9  13   2  823.32   23.50
   9 -13   2  880.61   23.40
   9 -13   2  817.52   23.30
 -13   9  -2  862.01   24.00
  13  -9  -2  855.11   22.70
   9  13  -2  856.21   22.90
   9  13  -2  854.31   22.90
   9 -13  -2  797.52   23.30
  -9  13  -2  814.02   23.10
  -9 -13   2  831.32   22.50
   9 -13  -2  813.42   22.90
  13  -9   2  835.32   23.20
  13   9  -2  866.71   23.00
 -13   9   2  843.82   23.80
  11 -13   2  408.16   15.00
  11 -13   2  401.46   15.50
  13 -11  -2  418.56   14.80
  11  13  -2  427.36   14.90
 -13  11  -2  409.46   15.70
  13 -11  -2  395.76   15.00
 -11  13   2  388.36   15.60
  11 -13  -2  358.56   14.50
  13  11  -2  415.16   14.60
 -13  11   2  401.46   15.60
  11 -13  -2  405.66   15.30
  13 -11   2  374.66   14.70
 -11  13  -2  386.86   15.30
 -13  13   2   17.00    6.40
  13 -13   2   37.40    6.80
 -13  13  -2   23.50    6.90
  13 -13  -2   23.70    6.20
  13  13  -2    8.40    5.30
  13 -13  -2   21.50    6.40
   0  14   2   70.19    5.70
  14   0  -2   71.59    6.40
   0 -14  -2   72.09    7.00
 -14   0  -2   67.79    6.60
   0  14  -2   79.19    6.50
   0  14   2   67.69    5.90
   0 -14  -2   71.49    5.80
 -14   0   2   84.49    6.40
   0 -14   2   71.09    6.90
   0 -14   2   78.99    6.80
  14   0   2   66.99    5.50
  -2 -14  -2   18.90    4.00
   2 -14   2   18.70    5.00
  -2 -14  -2   15.00    5.20
  14   2   2   22.80    4.00
  14  -2  -2   11.40    4.50
  14   2   2   14.40    4.70
   2  14  -2   24.80    4.60
 -14   2  -2   12.00    5.00
  -2  14   2   23.70    4.70
   2 -14   2   20.60    4.90
 -14  -2   2   14.70    4.10
  -2  14   2   13.00    4.00
  14  -2   2   15.30    4.00
   2 -14  -2   24.70    4.40
  14   2  -2   13.10    4.50
  -2 -14   2   22.60    5.40
  -2  14  -2   16.20    4.60
 -14   2   2   24.40    4.90
   2 -14  -2   20.10    5.20
   2  14   2   17.60    4.30
   2  14   2   13.50    3.80
  -2 -14   2   24.70    4.90
 -14  -2  -2   23.10    4.90
  -4 -14  -2  638.14   18.50
   4  14  -2  635.84   18.60
  14  -4  -2  664.73   19.20
   4  14  -2  668.83   19.40
   4 -14   2  645.04   18.70
   4 -14   2  664.13   19.70
 -14   4  -2  668.73   19.30
  -4 -14  -2  681.33   19.00
  14   4   2  642.24   18.20
  -4  14   2  660.53   18.90
   4 -14  -2  655.93   19.60
  -4  14  -2  627.34   18.70
 -14   4   2  637.14   19.00
   4 -14  -2  655.53   18.30
   4  14   2  650.13   18.70
  14   4  -2  642.74   18.60
  -4 -14   2  612.44   18.80
  14  -4   2  641.34   18.20
  -4  14  -2  665.63   18.00
 -14  -4  -2  628.14   18.40
  -6  14   2   63.69    6.70
   6  14  -2   59.29    6.30
  -6 -14  -2   51.49    6.10
   6  14  -2   62.69    6.70
  14  -6  -2   53.99    6.30
 -14   6  -2   64.59    7.10
   6 -14   2   70.49    7.20
  14   6   2   63.19    6.10
   6 -14   2   39.30    5.70
  -6  14  -2   67.99    6.80
 -14   6   2   66.09    6.90
  14   6  -2   56.69    6.20
   6 -14  -2   55.49    6.90
   6 -14  -2   47.40    6.00
  -6  14  -2   65.09    6.30
  -6 -14   2   69.09    7.00
 -14  -6  -2   59.29    6.10
  14  -6   2   56.59    6.20
   8  14  -2    5.20    4.40
   8  14  -2   -3.50    4.50
  14  -8  -2   -7.30    4.40
  14  -8  -2    3.00    4.40
  -8  14   2   -4.20    4.50
   8 -14   2    6.10    5.10
   8 -14   2    5.40    4.60
 -14   8  -2    3.30    5.00
  -8  14  -2    6.80    4.80
 -14   8   2    9.90    5.30
  14   8  -2   -1.50    4.20
  -8 -14   2    5.10    4.90
  -8  14  -2    6.60    4.60
  14  -8   2    2.90    4.10
   8 -14  -2   -3.50    4.90
   8 -14  -2   -0.10    4.50
  10 -14   2   23.70    6.00
  14 -10  -2   20.70    5.70
  10 -14   2   21.90    5.80
 -10  14   2   18.50    6.10
 -14  10  -2   26.10    6.30
  10  14  -2   27.70    5.70
  14 -10  -2   22.10    5.80
  10  14  -2   36.20    5.90
  10 -14  -2   18.50    6.10
  10 -14  -2   29.10    6.30
  14 -10   2   20.90    5.70
 -10 -14   2   25.00    5.80
  14  10  -2   11.90    5.00
 -10  14  -2   13.40    5.40
 -14  10   2   32.40    6.70
 -12  14   2   26.60    6.90
 -14  12  -2   12.10    6.00
  14 -12  -2    9.60    5.40
  14 -12  -2    9.30    5.90
  12 -14   2   16.80    6.00
  12  14  -2   12.50    5.30
  12 -14   2   28.50    6.30
  12 -14  -2   14.20    6.10
 -14  12   2   11.40    6.30
 -12  14  -2    6.80    5.70
  14 -12   2   16.30    6.10
  12 -14  -2   13.60    6.20
  14  12  -2   23.80    5.80
  14 -14   2    1.10    5.70
 -14  14   2    3.40    6.60
  14 -14  -2   -4.30    5.90
  14 -14  -2    2.70    6.10
 -14  14  -2    5.90    6.30
 -15  -1   2  176.88    9.10
  -1  15   2  160.78    8.60
   1 -15   2  194.48   10.30
  -1 -15  -2  177.88    8.50
  -1 -15  -2  160.98   10.00
   1 -15   2  149.79    9.10
  15  -1  -2  170.58    9.60
 -15   1  -2  166.18    9.80
  15   1   2  184.88    8.70
  -1  15   2  161.68    9.10
   1  15  -2  172.88    9.40
  15   1  -2  157.98    9.20
   1 -15  -2  182.38    8.90
  -1 -15   2  165.28    9.20
   1  15   2  181.28    9.20
  -1 -15   2  160.38   10.10
  15  -1   2  169.38    8.70
  -1  15  -2  168.08    9.50
 -15   1   2  158.28    9.20
   1  15   2  181.18    8.80
   1 -15  -2  168.78   10.10
 -15  -1  -2  177.98    9.60
  15   3   2  649.43   19.20
  -3 -15  -2  704.33   19.60
   3  15  -2  649.34   18.90
  -3  15   2  646.84   18.70
  -3  15   2  629.24   18.40
  -3 -15  -2  634.74   18.30
   3 -15   2  612.64   18.90
  15  -3  -2  656.33   19.70
 -15   3  -2  692.83   20.50
   3 -15   2  633.54   19.60
   3 -15  -2  707.83   19.20
  15  -3   2  638.14   18.30
  -3 -15   2  687.53   19.30
  -3  15  -2  654.53   19.70
 -15   3   2  658.23   19.00
  -3 -15   2  673.53   20.20
 -15  -3  -2  653.13   19.00
  15   3  -2  662.83   18.90
   3 -15  -2  684.63   20.40
   5 -15   2    8.80    5.00
  15  -5  -2   22.60    5.50
  -5 -15  -2   14.10    5.20
 -15   5  -2   12.60    5.40
  -5  15   2   14.60    5.10
   5  15  -2   16.50    5.20
   5  15  -2    2.60    4.40
   5 -15   2    8.50    5.40
  15   5   2    9.30    4.50
  15   5  -2   19.40    5.00
 -15   5   2    7.50    5.10
  15  -5   2   15.20    4.60
 -15  -5  -2    0.20    4.20
  -5  15  -2   21.80    4.90
  -5  15  -2   12.50    5.10
   5 -15  -2   21.70    5.00
  -5 -15   2   18.70    5.60
   5 -15  -2   17.70    6.00
   7 -15   2  353.66   14.00
   7  15  -2  330.47   13.00
   7  15  -2  340.57   13.60
 -15   7  -2  294.07   13.50
  -7  15   2  360.56   14.00
  15  -7  -2  277.77   12.70
   7 -15   2  332.77   14.00
  -7 -15  -2  322.47   12.90
   7 -15  -2  296.67   13.50
  -7  15  -2  298.07   13.00
  15  -7   2  344.87   13.50
  -7  15  -2  322.47   12.70
  15   7  -2  346.47   13.30
   7 -15  -2  304.37   12.60
 -15   7   2  327.77   14.30
  -7 -15   2  314.27   13.00
 -15   9  -2  246.88   13.30
   9 -15   2  246.88   12.50
   9  15  -2  239.58   12.10
  15  -9  -2  229.08   12.00
   9 -15   2  222.78   12.00
  -9  15   2  256.87   13.20
   9  15  -2  253.07   11.90
   9 -15  -2  230.08   12.60
  -9  15  -2  230.88   12.00
  15  -9   2  237.68   11.70
  15   9  -2  241.58   11.60
  -9 -15   2  235.98   11.90
   9 -15  -2  226.18   11.70
 -15   9   2  213.58   12.70
 -15  11  -2  273.67   14.40
  15 -11  -2  251.87   13.00
 -11  15   2  269.57   13.70
  11 -15   2  287.17   13.80
  11 -15   2  298.37   14.10
  11  15  -2  263.17   12.60
  11 -15  -2  245.38   13.50
 -15  11   2  261.77   14.50
 -11  15  -2  259.37   13.00
  15 -11   2  275.77   13.50
  15  11  -2  245.78   12.40
  11 -15  -2  255.17   13.40
  15 -13  -2   82.59    8.70
 -15  13  -2  101.19   10.20
 -13  15   2   84.89    9.40
  13 -15   2   84.09    8.90
 -15  13   2   77.99    8.90
 -13  15  -2   96.69    9.50
  13 -15  -2   90.29    9.40
  13 -15  -2   87.99    9.00
  15 -13   2   75.99    8.70
  15 -15  -2   57.19   12.40
  15 -15   2   57.29    8.80
  15 -15  -2   46.80    8.30
 -15  15  -2   52.39    8.90
 -15  15   2   53.79    9.30
 -16   0   2   56.79    6.20
  16   0  -2   51.99    6.50
   0 -16   2   64.89    6.90
   0  16   2   62.49    6.30
   0  16   2   51.19    5.60
   0 -16   2   55.19    7.30
   0  16  -2   57.59    6.60
   0 -16  -2   71.29    7.50
   0 -16  -2   66.79    6.20
 -16   0  -2   46.60    6.60
  16   0   2   47.70    5.60
  -2 -16  -2  102.29    7.80
  -2  16   2   96.29    7.30
  16  -2  -2   94.49    8.00
   2  16  -2  102.99    8.00
 -16   2  -2   97.09    8.10
  -2 -16  -2   84.59    7.90
   2 -16   2  101.89    7.80
   2 -16   2   74.79    8.00
  -2  16   2  109.29    8.40
  16   2   2  111.69    9.00
  -2 -16   2  102.59    8.80
 -16  -2  -2   90.49    7.60
  -2  16  -2  101.19    8.20
  16  -2   2   99.29    7.30
  -2 -16   2   98.09    7.60
  16   2  -2  111.29    8.20
   2 -16  -2   94.49    7.10
   2 -16  -2  101.69    8.80
 -16   2   2  103.19    8.10
  16  -4  -2   66.19    7.10
   4 -16   2   81.49    7.50
  -4  16   2   91.49    7.80
   4  16  -2   93.69    7.90
 -16   4  -2   88.49    8.20
   4 -16   2   78.99    7.80
  16   4   2   89.79    7.40
  -4 -16  -2   85.49    8.00
 -16  -4  -2   89.19    7.50
  -4 -16   2  100.29    7.80
  16  -4   2   86.69    7.10
   4 -16  -2   89.79    8.30
   4 -16  -2   84.49    7.30
 -16   4   2   76.79    7.40
  16   4  -2   93.79    7.70
  -4 -16   2   94.69    8.40
  -4  16  -2   95.59    8.10
   6  16  -2   80.69    7.40
  16  -6  -2   92.09    8.10
  -6 -16  -2   83.29    7.70
   6 -16   2   69.89    7.90
 -16   6  -2   86.39    8.60
  -6  16   2   79.29    7.60
   6 -16   2   84.69    7.90
  16  -6   2   77.79    7.30
 -16   6   2   82.49    7.90
  -6  16  -2   84.39    7.40
  -6  16  -2   77.99    7.90
   6 -16  -2   77.59    8.60
  16   6  -2   80.79    7.50
   6 -16  -2   92.09    7.90
  -6 -16   2   95.79    8.60
  -8  16   2   12.70    5.80
   8 -16   2   12.70    6.00
   8  16  -2    9.80    5.10
  16  -8  -2    8.10    5.70
   8 -16   2   20.70    5.80
 -16   8  -2    8.80    5.90
  16   8  -2    6.20    4.90
  16  -8   2    7.90    5.10
  -8  16  -2    7.20    5.20
   8 -16  -2    1.00    6.00
  -8  16  -2   10.40    5.60
   8 -16  -2    9.10    5.10
  -8 -16   2    9.40    5.80
 -16   8   2    7.50    6.00
  16 -10  -2   56.89    7.60
  10  16  -2   51.99    6.90
 -10  16   2   49.00    7.80
  10 -16   2   63.49    7.90
 -16  10  -2   58.39    7.80
  10 -16   2   49.90    7.50
  10 -16  -2   50.29    8.00
 -16  10   2   43.00    7.20
  16  10  -2   44.40    6.70
  16 -10   2   40.30    7.00
  10 -16  -2   44.50    7.10
 -10  16  -2   63.59    7.90
  12 -16   2    0.30    6.00
  12 -16   2    2.50    6.20
  16 -12  -2   -0.10    6.00
 -16  12  -2    7.10    6.70
 -12  16   2    4.00    6.50
  12 -16  -2   -2.50    6.30
 -16  12   2   13.00    6.90
  12 -16  -2   -0.20    5.80
 -12  16  -2    6.40    6.00
  16 -12   2    5.50    6.10
 -16  14  -2   27.20    7.80
  14 -16   2   21.70    7.20
  16 -14  -2   12.50    6.90
 -14  16   2    7.30    7.20
 -16  14   2   18.30    7.90
  14 -16  -2   26.20    7.80
  16 -14   2    3.90    6.30
 -14  16  -2   22.80    7.40
  14 -16  -2   12.40    6.90
  17  -1  -2  293.57   12.80
  -1  17   2  286.47   11.90
 -17   1  -2  305.27   13.30
   1  17  -2  257.17   12.10
   1 -17   2  280.37   12.40
  -1 -17  -2  289.77   11.90
   1 -17   2  291.97   13.40
  -1  17   2  286.77   12.30
  -1 -17  -2  289.77   13.60
   1 -17  -2  286.67   11.90
 -17  -1  -2  283.07   12.90
  17   1  -2  299.87   13.10
  -1 -17   2  291.47   12.50
  -1  17  -2  298.07   12.80
  17  -1   2  280.17   11.80
 -17   1   2  294.67   12.30
  -1 -17   2  286.77   13.60
   1 -17  -2  279.77   13.80
  17   3   2  312.67   13.10
   3  17  -2  293.77   12.90
  17  -3  -2  307.07   13.30
 -17   3  -2  311.57   14.30
   3 -17   2  315.87   14.30
  -3 -17  -2  323.27   14.20
  -3  17   2  327.27   13.30
   3 -17   2  294.07   12.90
 -17  -3  -2  308.27   13.30
  17   3  -2  315.87   13.00
 -17   3   2  307.37   13.50
  17  -3   2  302.07   12.60
   3 -17  -2  296.27   12.70
   3 -17  -2  283.47   14.40
  -3 -17   2  305.97   12.70
  -3 -17   2  291.97   13.80
  -3  17  -2  308.87   13.60
   5  17  -2  145.89    9.70
  17   5   2  165.08   14.50
  17  -5  -2  169.18   10.80
   5 -17   2  133.09   11.00
   5 -17   2  149.69   10.20
 -17   5  -2  165.98   11.40
  -5  17   2  149.29   10.00
  -5 -17  -2  142.29   10.80
  17  -5   2  128.99    9.20
 -17   5   2  146.59   10.90
   5 -17  -2  156.08   10.40
  -5 -17   2  171.38   10.10
  -5  17  -2  170.98   10.80
  -5 -17   2  164.38   11.60
   5 -17  -2  162.68   11.80
 -17  -5  -2  164.68   11.20
  17   5  -2  143.09    9.80
   7  17  -2  106.09    8.40
  -7 -17  -2  101.99   12.70
  -7  17   2  100.59    8.80
 -17   7  -2   86.59    9.00
   7 -17   2   96.39    8.70
  17  -7  -2   73.49    8.10
   7 -17   2   96.99    9.50
   7 -17  -2   70.99    7.70
   7 -17  -2   88.59    9.30
  17   7  -2   84.49    8.00
  17  -7   2   91.89    8.30
  -7  17  -2   70.59    8.10
  -7 -17   2   77.89    8.50
  -7  17  -2   72.09    7.90
 -17   7   2   97.69    9.30
   9 -17   2  147.89   11.10
  -9  17   2  131.09   10.30
   9  17  -2  156.08   10.60
  17  -9  -2  155.68   12.10
   9 -17   2  142.39   11.10
 -17   9  -2  182.98   13.30
  -9 -17   2  188.38   11.90
  17  -9   2  162.48   10.70
   9 -17  -2  197.28   12.90
  -9  17  -2  170.98   11.70
  17   9  -2  140.49   10.50
 -17   9   2  143.69   11.10
   9 -17  -2  163.68   11.10
  11 -17   2  231.58   14.10
  17 -11  -2  235.78   13.80
 -11  17   2  243.58   14.60
  11 -17   2  261.67   14.50
 -17  11  -2  247.68   15.20
  11 -17  -2  233.38   13.40
  17 -11   2  242.18   14.00
 -17  11   2  241.58   15.00
  11 -17  -2  241.18   14.30
 -11  17  -2  251.67   14.00
 -17  13  -2   84.29   10.50
  13 -17   2   53.39    9.40
 -13  17   2   68.89    9.60
  17 -13  -2   70.59   10.10
  17 -13   2   52.19    8.40
  13 -17  -2   79.69    9.80
 -13  17  -2   84.59   10.00
 -17  13   2   65.79   10.40
  13 -17  -2   87.59    9.90
  18   0  -2   22.30    5.80
   0 -18  -2    4.30    4.90
   0 -18   2    7.70    6.20
   0 -18   2    9.60    5.60
 -18   0  -2   10.60    6.00
   0 -18  -2    5.80    6.10
   0  18  -2    9.20    5.20
   2  18  -2   12.50    5.50
 -18   2  -2   17.50    6.40
   2 -18   2   18.50    6.80
   2 -18   2    8.40    5.40
  18  -2  -2   10.90    5.60
  -2 -18  -2   24.70    6.60
  18   2   2   12.40    5.60
  -2  18   2   12.10    5.80
  -2  18   2   22.60    5.40
 -18   2   2   16.70    5.80
  18   2  -2   10.90    5.60
  -2 -18   2   18.50    6.70
  -2  18  -2   25.80    6.10
   2 -18  -2    9.60    6.20
 -18  -2  -2   11.10    5.40
   2 -18  -2   15.70    5.40
  -2 -18   2   12.90    5.60
  18  -2   2   10.40    5.10
   4  18  -2   58.39    7.40
  -4  18   2   57.99    7.30
  18   4   2   54.39    7.00
   4 -18   2   61.59    7.80
  18  -4  -2   69.09    7.80
   4 -18   2   71.99    8.80
  -4 -18  -2   53.49    7.70
 -18   4  -2   62.29    8.40
  -4 -18   2   50.79    7.00
   4 -18  -2   67.29    7.30
  -4  18  -2   48.90    7.10
 -18  -4  -2   47.50    6.90
   4 -18  -2   57.19    8.00
 -18   4   2   57.99    7.80
  18   4  -2   64.29    7.40
  -4 -18   2   56.49    7.60
  18  -4   2   54.59    6.90
 -18   6  -2   46.40    7.70
  -6  18   2   35.90    6.70
   6 -18   2   43.80    7.50
  -6 -18  -2   34.80    7.00
  18  -6  -2   30.30    6.70
   6  18  -2   26.10    6.10
   6 -18   2   31.40    6.70
  -6 -18   2   31.40    7.20
  -6  18  -2   33.80    7.00
  18   6  -2   32.10    6.30
  -6 -18   2   38.80    6.70
   6 -18  -2   33.90    6.60
   6 -18  -2   29.40    7.60
 -18   6   2   27.80    7.30
  18  -6   2   28.70    6.10
 -18   8  -2    4.80    6.20
  18  -8  -2   14.70    6.70
  -8  18   2   14.10    6.20
   8 -18   2    8.80    6.50
   8 -18   2   18.60    6.40
   8  18  -2   22.20    6.20
  -8 -18   2   16.00    7.00
   8 -18  -2    8.00    5.70
  -8  18  -2   13.90    6.40
  18   8  -2   20.00    6.00
   8 -18  -2   15.60    7.20
  18  -8   2   13.70    5.80
 -18   8   2   15.60    6.50
  18 -10  -2    3.20    6.40
  10 -18   2   -4.00    6.20
 -18  10  -2   11.30    7.00
  10 -18   2  -10.20    5.80
 -10  18   2   -2.90    6.10
 -10  18  -2   11.20    6.10
  10 -18  -2    3.30    7.00
 -18  10   2   13.10    6.90
  10 -18  -2    0.20    6.30
  18 -10   2   -7.80    5.60
   1 -19   2  164.28   12.10
   1  19  -2  151.68   11.10
  19   1   2  117.79    9.60
  -1 -19  -2  151.38   11.80
  19  -1  -2  167.18   11.50
   1 -19   2  150.18   11.20
 -19   1  -2  154.68   11.90
  -1 -19   2  146.39   11.00
  19   1  -2  160.08   11.10
   1 -19  -2  155.88   12.70
 -19  -1  -2  152.58   11.00
 -19   1   2  147.09   11.70
   1 -19  -2  152.88   12.30
  -1  19  -2  159.78   11.30
  -1 -19   2  148.09   11.50
   3  19  -2  113.19    9.40
   3 -19   2  106.69   10.40
  19   3   2  109.99    9.10
  -3 -19  -2   96.49    9.40
   3 -19   2  117.19    9.50
  19  -3  -2  104.29    9.30
 -19   3  -2   89.29    9.20
  -3 -19   2  107.89   10.20
 -19   3   2  131.99   10.10
  19  -3   2  114.79    9.30
  19   3  -2  127.99    9.90
  -3 -19   2  108.89    9.20
 -19  -3  -2  110.89    9.20
  -3  19  -2   87.89    8.80
   3 -19  -2  107.69   10.40
   3 -19  -2   85.39    8.20
 -19   5  -2  122.39   10.50
   5 -19   2  115.19   10.00
  19  -5  -2  111.29    9.70
  -5  19   2  105.29    9.30
   5 -19   2   96.29   10.00
  -5 -19  -2   99.79    9.40
   5  19  -2  138.99   10.30
   5 -19  -2  126.49   10.00
   5 -19  -2  120.09   10.90
  -5 -19   2  116.79   10.20
 -19   5   2  104.09    9.80
  -5  19  -2  104.19    9.70
  19   5  -2  109.39    9.20
  19  -5   2  100.59    8.90
  -5 -19   2  130.09    9.80
   7  19  -2   29.70    6.60
 -19   7  -2   22.80    7.40
  19  -7  -2   14.00    6.50
  -7  19   2   29.30    7.10
   7 -19   2   28.80    7.90
   7 -19   2   21.30    6.90
   7 -19  -2   27.00    7.00
 -19   7   2   42.50    8.30
  -7 -19   2   19.60    6.30
   7 -19  -2   15.60    7.60
  -7 -19   2   19.20    7.50
  -7  19  -2   16.10    6.60
  19   7  -2   23.30    6.50
  19  -7   2   19.10    6.20
   9 -19   2  271.07   15.60
  -9  19   2  236.58   14.80
   9 -19   2  262.97   14.90
 -19   9  -2  239.18   14.90
  19  -9  -2  230.08   14.70
   9 -19  -2  260.57   15.50
  -9 -19   2  319.77   21.50
  19  -9   2  261.37   13.80
   9 -19  -2  245.18   14.30
 -19   9   2  276.37   15.80
 -20   0  -2   38.20    7.60
   0 -20   2   24.70    7.50
   0 -20   2   39.90    7.10
   0  20  -2   42.60    7.20
  20   0  -2   27.00    6.70
   0 -20  -2   40.70    8.30
   2 -20   2   -3.90    5.60
  20  -2  -2    3.60    5.90
 -20   2  -2    0.50    6.30
   2  20  -2    1.40    5.60
   2 -20   2    3.20    6.80
  -2 -20  -2    0.70    6.50
  20   2   2   -2.50    5.50
 -20   2   2   -2.00    5.90
  -2 -20   2    1.80    5.60
 -20  -2  -2    4.80    6.20
   2 -20  -2   10.70    7.00
  20   2  -2   -1.40    5.60
  -2 -20   2   -5.50    6.20
  -2  20  -2   -1.60    5.30
   4  20  -2   26.00    6.50
   4 -20   2   30.40    7.00
  20  -4  -2   28.00    7.10
  -4 -20  -2   12.60    7.00
 -20   4  -2   22.80    7.50
   4 -20   2   29.40    8.10
  20   4  -2   18.20    6.40
  -4 -20   2   30.10    6.80
  -4  20  -2   14.40    6.80
   4 -20  -2   29.80    6.80
   4 -20  -2   28.40    8.00
 -20   4   2   25.30    7.20
  -4 -20   2   29.10    8.00
  -6  20   2    0.90    5.90
   6 -20   2    6.10    6.80
   6 -20   2    0.70    6.00
 -20   6  -2   -2.30    6.60
  20  -6  -2   11.60    6.40
  -6 -20  -2   13.70    7.10
   6  20  -2    2.00    5.60
   6 -20  -2    6.00    6.20
 -20   6   2   -2.70    6.30
   6 -20  -2   -5.80    6.90
  20  -6   2   -3.70    5.70
  -6 -20   2   -1.20    7.00
  -6 -20   2    2.50    5.80
  20   6  -2    5.70    6.30
  -6  20  -2   -5.20    5.80
   8 -20   2   21.80    9.30
  -8  20   2    0.90    6.60
   8 -20   2   14.70    7.90
  20  -8  -2   17.60    7.30
 -20   8  -2   16.70    9.10
  20  -8   2   16.60    6.70
 -20   8   2   15.80    7.40
  -8 -20   2   21.40    7.90
   8 -20  -2   18.90    6.80
  -1 -21  -2  198.48   14.30
   1 -21   2  218.78   14.60
   1  21  -2  197.88   13.00
  21  -1  -2  199.18   13.60
  21   1   2  228.98   13.80
 -21   1  -2  238.78   14.60
   1 -21   2  199.98   12.60
   1 -21  -2  203.08   14.70
  21   1  -2  186.68   13.20
 -21  -1  -2  191.68   13.50
  -1  21  -2  211.68   13.60
  -1 -21   2  208.48   12.60
  -1 -21   2  230.28   14.70
  -3 -21  -2   84.29   10.00
  21  -3  -2   63.09    8.80
   3 -21   2  102.39   10.10
 -21   3  -2   75.59    9.70
   3  21  -2   66.29    8.40
   3 -21   2   97.99   10.90
  -3 -21   2   65.39    9.80
  21   3  -2   96.39    9.50
  -3 -21   2   72.29    8.60
  -3  21  -2   83.19    9.30
   3 -21  -2   62.19    9.70
 -21   3   2   79.49    9.60
   5  21  -2   69.39    8.70
   5 -21   2   50.99    8.60
  -5 -21  -2   64.59    9.40
  21  -5  -2   59.99    9.10
   5 -21  -2   56.39    8.40
  -5 -21   2   67.59    9.50
  -5  21  -2   67.19    9.10
  -5 -21   2   69.79    8.90
   1   2  -3  510.55   11.00
   1   2  -3  500.85   11.90
  -1   2   3  456.75   13.00
  -2   1  -3  392.76    9.80
   1  -2   3  479.35   11.40
  -1  -2  -3  489.35   12.70
  -2   1  -3  387.16    8.90
  -1  -2  -3  491.65   12.90
  -1   2   3  494.65   13.20
   1   2  -3  481.95   11.90
  -2  -1   3  401.36    9.20
   2   1   3  392.96   10.20
   2  -1  -3  403.26   10.10
  -1  -2  -3  489.45   10.40
  -1   2   3  506.45   11.90
   1   2  -3  509.05   11.70
  -2   1  -3  392.56    9.20
   2  -1  -3  402.56    9.50
   2  -1  -3  394.16   11.30
   1   2  -3  475.55   11.90
  -2   1  -3  390.76    8.80
   2  -1  -3  396.86   11.30
  -2   1  -3  394.96    9.50
  -2  -1   3  407.96   10.80
  -2  -1   3  387.56   10.60
  -1  -2  -3  507.75   11.60
   2  -1   3  491.85   10.70
   2   1  -3  498.55   12.70
  -2  -1  -3  498.65   11.30
  -2  -1  -3  481.85   12.20
  -1  -2   3  394.46    9.10
   1  -2  -3  412.16    9.20
  -1   2  -3  382.76    9.50
  -2  -1  -3  486.95   12.10
  -2   1   3  492.85   13.20
   1  -2  -3  399.36   11.30
  -1   2  -3  395.46    9.50
  -2  -1  -3  492.75   11.90
  -1   2  -3  396.86    9.80
   2   1  -3  498.05   11.70
   2   1  -3  494.85   12.70
   1  -2  -3  397.16   11.40
  -2  -1  -3  492.15   10.30
  -1  -2   3  393.56   10.00
   1   2   3  390.76   10.90
   1   2   3  399.96   11.00
  -2   1   3  489.75   13.20
   2  -1   3  498.35   10.80
   1  -2  -3  382.66   10.10
   2  -1   3  490.45   11.70
   1   2   3  393.96   10.00
  -2   1   3  496.15   11.70
   0   3  -3 3904.91   77.09
   0   3  -3 3821.12   77.69
   0   3  -3 3879.31   77.49
  -3   0  -3 3831.32   77.49
   0  -3  -3 3763.42   79.29
   3   0  -3 3805.72   79.19
   0  -3  -3 3940.21   76.59
   3   0  -3 3708.83   79.09
  -3   0  -3 3942.91   76.49
   3   0   3 3986.40   76.49
  -3   0  -3 3798.62   77.69
   0  -3  -3 3682.23   79.29
   0  -3   3 3866.21   76.99
  -3   0   3 3860.61   77.09
   0  -3   3 3872.21   76.89
   0  -3  -3 3820.92   77.49
   0   3   3 3742.93   79.29
   0   3  -3 3936.01   76.79
   3   0   3 3791.52   77.39
  -3   0  -3 3799.42   77.49
   3   0   3 3884.01   77.79
   0   3   3 3725.33   79.29
   3   0  -3 3933.41   77.49
  -3   0   3 3993.20   79.29
   0   3   3 3832.32   77.79
   0  -3   3 3850.91   76.99
  -3   0   3 3655.23   79.09
  -3   0  -3 3896.11   76.79
   3   0  -3 3997.60   77.89
   3   0   3 3853.21   77.59
   0   3  -3 3623.24   76.99
   3  -2  -3  867.71   19.40
  -3   2  -3  875.21   19.20
   2   3  -3  823.12   18.90
  -2  -3  -3  810.02   17.60
   3  -2  -3  912.01   21.90
  -2  -3  -3  797.52   19.60
   3   2   3  870.91   20.70
  -3  -2   3  893.41   21.00
  -2   3   3  795.92   18.30
   3   2   3  896.51   20.00
   2   3  -3  814.52   18.40
   2   3  -3  840.42   18.90
  -3  -2   3  925.11   21.00
   2  -3   3  822.52   18.00
  -3  -2   3  903.91   18.60
   3   2   3  856.31   20.70
  -3   2  -3  890.01   19.20
  -2  -3  -3  813.42   19.60
   2   3  -3  803.52   18.20
   3  -2  -3  869.81   19.90
  -2   3   3  828.12   20.30
   3  -2  -3  868.31   21.70
  -2   3   3  762.42   20.00
  -3   2  -3  870.31   19.60
   2   3   3  852.31   21.10
  -3  -2  -3  816.32   17.30
  -3   2   3  819.82   18.10
   2  -3  -3  891.31   21.90
   2  -3  -3  889.11   21.70
  -3   2   3  794.82   20.10
   3   2  -3  811.72   18.20
  -3  -2  -3  789.12   19.10
   3   2  -3  829.62   19.50
   2   3   3  901.31   20.00
  -2   3  -3  894.61   19.60
   3  -2   3  833.02   17.50
   3   2  -3  789.72   19.30
  -2   3  -3  872.51   19.40
  -2  -3   3  894.91   20.40
   3   2  -3  796.12   18.30
  -3   2   3  787.62   20.00
  -3  -2  -3  773.72   19.10
   2  -3  -3  914.11   20.00
  -2   3  -3  913.61   19.50
   2  -3  -3  909.61   19.20
   2   3   3  876.01   21.20
  -3  -2  -3  786.22   18.20
   1   4  -3   12.00    2.30
  -4   1  -3   29.90    2.50
  -4   1  -3   24.50    2.80
   4   1   3   28.00    3.10
  -1   4   3   14.20    2.70
  -1  -4  -3   12.30    1.30
   4  -1  -3   26.20    2.70
   4  -1  -3   25.70    3.70
   1   4  -3   13.70    2.40
  -4   1  -3   26.20    2.40
   1   4  -3   12.00    2.70
  -4  -1   3   25.40    3.50
  -1  -4  -3   11.60    3.20
   1  -4   3   13.40    2.60
   4   1   3   22.70    1.70
  -1  -4  -3   12.60    3.20
   1   4  -3    9.80    2.40
  -1   4   3    7.50    2.90
  -4  -1   3   32.10    2.30
  -4  -1   3   26.40    3.80
   4  -1  -3   25.60    3.10
  -1   4   3    8.40    3.00
   4   1   3   33.70    3.20
   1  -4   3   11.80    1.60
  -1  -4  -3    6.70    2.30
   4  -1  -3   21.20    3.50
   1   4  -3   12.40    1.50
   1  -4   3   13.80    1.70
  -4   1  -3   26.90    2.20
  -4   1  -3   25.50    2.10
  -4   1   3   12.50    3.30
   1  -4  -3   29.50    2.30
   4  -1   3   14.00    2.00
   1   4   3   25.50    3.60
  -4   1   3   12.30    3.20
   1  -4  -3   26.20    3.90
  -1   4  -3   25.00    2.30
  -1   4  -3   27.70    2.00
  -4   1   3   11.80    2.30
  -1   4  -3   27.00    2.40
  -1   4  -3   25.50    2.70
  -4  -1  -3   16.30    2.70
   1  -4  -3   28.00    3.00
  -1  -4   3   27.30    2.80
   1   4   3   30.10    3.90
   4   1  -3   16.30    3.30
  -1   4  -3   21.40    2.80
  -4  -1  -3   13.60    2.60
   4  -1   3   16.30    2.10
   1   4   3   29.20    3.10
  -4  -1  -3   12.70    2.40
   4   1  -3   12.00    3.10
   1  -4  -3   31.60    4.20
  -4  -1  -3   14.80    1.70
  -1  -4   3   26.90    1.90
   4   1  -3   15.20    2.80
   4   1  -3   11.80    2.40
   4  -1   3    9.70    1.60
   4  -1   3   13.80    2.60
  -3  -4  -3  192.68    6.00
  -3  -4  -3  191.68    8.30
  -4  -3   3  199.68    4.80
   3  -4   3  189.08    6.20
   4  -3  -3  186.48    8.70
  -4   3  -3  192.88    6.00
  -3   4   3  195.68    6.90
  -3  -4  -3  196.28    8.40
  -3   4   3  187.18    8.80
   4   3   3  197.78    6.80
   3   4  -3  208.18    7.70
   4   3   3  188.68    7.80
  -4  -3   3  190.38    7.90
  -4   3  -3  187.98    5.20
   3   4  -3  201.08    7.80
   4  -3  -3  199.98    6.90
  -3   4   3  184.28    8.60
  -4   3  -3  188.08    5.90
   4  -3  -3  184.28    8.70
   3  -4   3  192.78    6.20
  -4   3  -3  195.78    6.60
  -4   3  -3  186.98    5.20
   3   4  -3  188.38    6.90
   4  -3  -3  187.08    6.30
   4  -3   3  194.78    5.90
   3  -4  -3  184.28    8.70
   4   3  -3  187.18    8.00
   4  -3   3  205.48    6.10
   3  -4  -3  192.28    7.00
   4   3  -3  197.08    7.10
  -4  -3  -3  202.98    8.20
  -4  -3  -3  196.78    8.00
   3   4   3  182.18    8.00
  -4  -3  -3  203.28    6.80
   3  -4  -3  201.28    6.10
   4  -3   3  199.38    5.40
   3  -4  -3  209.78    9.10
  -4   3   3  192.88    6.80
  -3   4  -3  186.38    6.20
   4   3  -3  190.38    8.10
  -4   3   3  188.58    8.70
   4   3  -3  194.18    6.70
  -3   4  -3  193.08    6.30
  -4  -3  -3  193.58    5.50
   4  -3   3  192.28    5.20
  -4   3   3  196.88    8.80
   3   4   3  190.98    6.70
   3   4   3  147.39    7.50
  -3   4  -3  184.08    6.30
   5   0  -3   84.59    4.70
  -5   0  -3   87.19    4.90
   0  -5   3   95.39    4.30
  -5   0  -3   82.69    4.80
   0   5   3   89.59    5.00
   0   5   3   94.09    6.60
  -5   0  -3   95.59    3.20
   5   0  -3   94.69    6.50
   0  -5   3   87.79    4.90
   5   0  -3   91.59    5.20
   0   5   3   94.09    6.60
   0   5  -3   89.89    5.10
   5   0   3   90.09    4.80
  -5   0   3   98.79    6.50
   5   0  -3   98.69    6.70
   0   5  -3   95.19    3.70
   0  -5  -3   89.89    4.80
   0   5  -3   94.29    4.50
  -5   0   3   86.09    6.40
  -5   0   3   88.59    4.30
  -5   0  -3   90.89    5.00
   0  -5  -3   94.89    3.70
   0  -5  -3  102.99    6.90
   0  -5   3   83.49    4.30
   5   0   3   97.09    5.00
   0  -5  -3   92.19    6.60
   5   0   3   89.39    3.40
   0   5  -3   90.59    4.70
   5  -2  -3  277.27   10.60
  -5   2  -3  271.47    8.50
  -2   5   3  328.17   11.90
  -5   2  -3  282.27    7.70
   5   2   3  287.07    6.30
  -2   5   3  342.17    9.90
   5  -2  -3  266.97   10.40
  -5   2  -3  269.77    7.10
   5   2   3  272.97    9.30
  -5   2  -3  283.17    7.60
   5   2   3  276.07    8.40
  -5  -2   3  278.57    7.00
   2   5  -3  361.86    7.60
  -2   5   3  354.36   12.20
   2   5  -3  344.87   10.40
   2   5  -3  363.56   10.10
   5  -2  -3  270.67    8.20
  -5   2  -3  281.87    7.70
   2  -5   3  355.46    9.60
  -5  -2   3  275.57   10.20
   5  -2  -3  268.97    8.40
   2  -5   3  339.57    8.50
  -2  -5  -3  380.06   12.00
   5   2   3  278.47    9.40
  -2  -5  -3  352.86    7.90
   2  -5   3  348.87    9.70
   2  -5   3  354.86    8.60
  -2  -5  -3  344.87   11.80
   2   5  -3  347.27    9.80
  -2  -5  -3  351.46    9.40
   2   5  -3  358.56   10.50
   5   2  -3  340.27   11.60
  -5   2   3  338.77   12.00
  -5   2   3  356.56    9.70
  -2   5  -3  270.17    8.30
   5  -2   3  343.47    9.00
   2   5   3  271.17    8.50
   5   2  -3  346.47   11.60
   5  -2   3  358.86    9.30
  -2   5  -3  267.37    8.10
   2  -5  -3  278.67    7.60
  -2  -5   3  272.37    6.20
   5  -2   3  352.26    8.50
   5   2  -3  337.17    9.90
   2  -5  -3  270.87   10.70
   2   5   3  273.27   10.30
  -2  -5   3  279.87    8.60
  -2   5  -3  277.17    7.20
  -5   2   3  340.07   11.90
  -5  -2  -3  344.07    9.90
  -5  -2  -3  370.56   11.10
   5  -2   3  356.86    9.00
   2  -5  -3  272.67   10.70
  -2   5  -3  256.27    7.60
   2   5   3  270.77   10.30
  -5  -2  -3  353.26    8.00
  -2  -5   3  276.37    8.90
   2  -5  -3  272.77    8.60
  -5  -2  -3  358.86   11.00
  -2   5  -3  268.47    7.00
  -2  -5   3  279.47    9.00
   5   2  -3  345.07    9.80
   5   4   3  765.12   20.20
   4   5  -3  781.22   20.30
   5   4   3  783.52   15.80
  -4  -5  -3  787.12   17.50
  -4  -5  -3  810.42   21.20
   4  -5   3  764.22   18.20
  -5  -4   3  778.52   20.40
   5  -4  -3  751.42   18.40
  -4  -5  -3  798.12   16.10
   5  -4  -3  758.82   18.10
  -5   4  -3  768.32   18.20
   5   4   3  776.12   18.40
   4  -5   3  782.82   18.10
   4   5  -3  790.12   18.60
  -5   4  -3  759.72   17.80
  -4   5   3  787.42   21.50
   4   5  -3  803.52   20.30
   5  -4  -3  769.12   21.30
   4  -5   3  789.72   17.30
  -5   4  -3  784.52   17.30
  -4   5   3  766.72   18.60
  -5   4  -3  749.53   17.20
   5  -4  -3  764.92   21.20
  -4  -5  -3  808.92   21.10
  -4   5   3  756.42   21.40
  -5   4  -3  752.72   17.40
   4   5  -3  791.32   18.70
  -5  -4   3  713.13   20.20
   5   4   3  812.82   20.60
   4  -5   3  754.32   17.20
   4  -5  -3  799.02   18.00
   4   5   3  770.82   15.80
   5   4  -3  812.92   18.80
  -5  -4  -3  788.02   20.70
  -5  -4  -3  788.42   17.00
   5  -4   3  785.62   18.10
   4   5   3  774.12   20.60
  -4   5  -3  758.52   17.00
   5  -4   3  801.62   17.80
   4  -5  -3  788.52   21.30
   5   4  -3  785.52   20.70
  -5   4   3  772.42   18.60
   5   4  -3  828.92   20.80
   5  -4   3  768.32   17.40
   5  -4   3  790.42   17.60
  -4   5  -3  766.52   17.80
  -4  -5   3  754.42   20.00
   4   5   3  780.42   18.30
  -5   4   3  791.12   21.50
   4  -5  -3  774.72   18.50
   4  -5  -3  815.72   21.60
  -4   5  -3  744.33   18.00
  -4  -5   3  788.42   20.20
  -5   4   3  767.52   21.40
  -4   5  -3  774.22   17.10
  -5  -4  -3  805.62   20.90
  -5  -4  -3  753.12   18.50
  -4   5  -3  790.12   18.10
   5   4  -3  775.02   18.50
   6   1   3 1393.06   29.00
   1   6  -3 1300.57   28.70
  -6   1  -3 1410.76   31.00
   6  -1  -3 1423.76   33.50
   6  -1  -3 1411.96   30.80
   6  -1  -3 1456.65   30.80
  -1   6   3 1284.67   28.60
   6   1   3 1446.36   32.00
  -1  -6  -3 1317.97   31.40
   1  -6   3 1284.67   28.50
   1   6  -3 1269.37   29.00
  -6   1  -3 1395.66   30.90
  -1   6   3 1259.47   31.20
  -1  -6  -3 1301.87   28.30
   1   6  -3 1335.57   26.70
   1  -6   3 1291.87   28.10
  -6  -1   3 1439.06   33.40
  -1   6   3 1310.57   31.40
  -6  -1   3 1442.86   29.70
   1  -6   3 1345.57   28.10
  -1  -6  -3 1308.37   31.30
  -6   1  -3 1389.76   30.90
  -1  -6  -3 1373.36   27.00
   6   1   3 1432.56   30.90
   6  -1  -3 1435.06   33.60
   6   1   3 1433.36   31.80
   1   6  -3 1252.87   28.50
  -6   1  -3 1401.36   28.90
   6   1  -3 1233.18   30.80
  -6  -1  -3 1304.07   29.60
  -1  -6   3 1367.76   30.90
   6  -1   3 1308.77   28.60
   6  -1   3 1312.17   27.40
   1   6   3 1395.96   33.50
  -1   6  -3 1436.36   29.70
  -1  -6   3 1425.56   31.30
   1  -6  -3 1404.66   29.70
   1  -6  -3 1391.56   30.80
  -6  -1  -3 1279.67   28.60
   6   1  -3 1297.57   28.50
   1  -6  -3 1453.65   33.80
   6   1  -3 1250.57   28.30
  -1   6  -3 1327.57   30.70
   6   1  -3 1276.17   31.10
  -1   6  -3 1394.46   30.20
  -1   6  -3 1413.26   30.40
   6  -1   3 1309.97   26.60
  -1   6  -3 1435.06   30.80
  -6   1   3 1246.08   31.20
   1   6   3 1381.96   30.70
   1   6   3 1419.16   33.50
   1  -6  -3 1347.87   33.30
  -6   1   3 1293.97   28.00
  -6   1   3 1352.56   31.40
  -6  -1  -3 1287.17   29.50
  -3  -6  -3 1491.75   30.40
  -6  -3   3 1392.06   33.10
   6   3   3 1397.56   32.60
   3  -6   3 1473.75   32.30
   3  -6   3 1535.75   31.60
  -3  -6  -3 1517.75   31.90
  -6   3  -3 1407.06   29.30
   6   3   3 1362.96   32.30
  -6   3  -3 1383.56   30.10
   6   3   3 1400.76   30.60
   3  -6   3 1470.65   31.50
  -6   3  -3 1390.56   30.80
   6   3   3 1391.56   28.40
   3   6  -3 1387.86   32.50
  -6   3  -3 1393.06   30.00
  -3  -6  -3 1479.65   35.20
   3  -6   3 1463.15   32.30
  -3  -6  -3 1437.06   35.30
   6  -3  -3 1408.56   33.90
  -3   6   3 1528.15   35.80
   6  -3  -3 1344.57   33.60
  -3   6   3 1475.25   32.60
   3   6  -3 1510.55   32.60
   3   6  -3 1483.85   34.00
  -6  -3   3 1344.27   33.00
  -6   3  -3 1403.46   30.20
   6  -3  -3 1411.66   30.60
  -6  -3   3 1373.36   28.70
   3   6  -3 1537.05   34.10
   6  -3  -3 1421.86   30.80
  -3   6   3 1536.55   35.80
  -6   3   3 1512.25   35.70
   3  -6  -3 1401.96   30.80
   6   3  -3 1480.95   35.00
  -3   6  -3 1371.16   29.60
  -6  -3  -3 1486.85   30.30
  -6  -3  -3 1559.64   34.70
   3  -6  -3 1438.36   30.10
   3   6   3 1363.06   28.50
   6  -3   3 1501.75   32.20
  -3   6  -3 1401.66   30.10
   3   6   3 1477.15   33.60
  -3   6  -3 1371.36   29.70
   6  -3   3 1507.95   31.20
  -3  -6   3 1403.36   32.10
   3   6   3 1392.96   30.50
  -3  -6   3 1388.06   30.70
  -3  -6   3 1462.35   32.20
   3  -6  -3 1389.26   33.80
   6   3  -3 1496.65   35.20
   6   3  -3 1490.55   32.40
  -6   3   3 1485.25   32.40
  -3   6  -3 1383.66   30.50
   6  -3   3 1458.05   31.90
  -3   6  -3 1381.56   30.50
   6  -3   3 1480.55   31.80
  -6  -3  -3 1522.75   34.50
  -6  -3  -3 1494.15   32.60
   6   3  -3 1496.85   32.60
   3  -6  -3 1384.46   33.80
  -6   3   3 1455.05   35.50
  -6   5  -3 1599.54   33.70
   5   6  -3 1550.84   36.60
   5   6  -3 1532.25   34.10
  -5   6   3 1572.14   37.80
   5  -6   3 1538.75   33.60
  -6   5  -3 1555.34   33.90
   5  -6   3 1569.74   33.40
   6  -5  -3 1561.44   34.30
   6  -5  -3 1603.04   34.70
  -5  -6  -3 1594.74   32.90
  -6  -5   3 1644.94   37.40
   6  -5  -3 1465.75   37.60
   5  -6   3 1579.94   34.00
   5   6  -3 1612.84   36.70
  -6  -5   3 1555.14   37.30
  -5   6   3 1548.65   34.40
  -5   6   3 1557.64   37.80
  -5  -6  -3 1539.85   37.10
  -6   5  -3 1580.54   34.60
   6   5   3 1568.34   34.40
   5   6  -3 1505.75   34.20
  -6   5  -3 1604.94   34.20
   6   5   3 1550.14   37.10
  -6   5  -3 1543.35   33.80
   6  -5  -3 1514.05   37.70
   6   5   3 1627.44   32.10
   6   5   3 1590.84   37.40
   5  -6   3 1593.64   33.50
  -5  -6  -3 1586.74   37.40
  -6   5   3 1593.04   37.80
  -6   5   3 1536.55   34.30
   5   6   3 1569.74   34.30
  -5   6  -3 1561.94   33.70
  -6  -5  -3 1565.74   32.30
  -6  -5  -3 1564.54   37.10
  -6  -5  -3 1543.05   36.90
  -6   5   3 1564.34   37.70
   5   6   3 1597.44   37.70
  -5   6  -3 1606.44   34.10
   5  -6  -3 1506.35   34.60
   6   5  -3 1564.14   34.30
   6   5  -3 1494.65   36.70
  -5   6  -3 1581.14   33.70
   5  -6  -3 1585.94   38.10
   6  -5   3 1596.74   33.90
  -5  -6   3 1563.24   36.90
   6  -5   3 1564.64   33.60
  -5   6  -3 1537.15   34.30
   6  -5   3 1560.84   33.30
   5  -6  -3 1626.74   34.30
   6   5  -3 1579.44   37.10
  -5  -6   3 1686.63   37.10
  -6  -5  -3 1531.25   34.10
   5   6   3 1516.45   37.20
   5   6   3 1607.04   32.10
   6  -5   3 1537.35   33.40
   6   5  -3 1585.24   34.10
  -5   6  -3 1577.94   34.40
   0  -7  -3 1788.42   36.60
  -7   0   3 1754.92   37.10
   7   0   3 1723.03   38.10
  -7   0   3 1693.83   40.70
   0  -7   3 1689.93   37.90
   0   7   3 1778.12   38.00
   0   7  -3 1794.12   38.30
  -7   0   3 1735.43   40.90
   7   0  -3 1707.73   37.60
  -7   0  -3 1784.82   38.10
   0  -7  -3 1800.92   41.30
   0   7  -3 1768.12   38.00
   0  -7   3 1759.82   38.20
   7   0   3 1769.02   36.50
   7   0  -3 1756.22   37.90
   7   0  -3 1786.92   41.10
   7   0  -3 1678.63   40.60
   0  -7  -3 1746.93   37.90
   7   0   3 1799.52   38.90
   0   7   3 1710.83   40.90
  -7   0  -3 1778.62   39.00
   0   7  -3 1778.22   38.20
  -7   0  -3 1753.62   38.90
   0   7  -3 1712.23   38.00
   0   7  -3 1825.52   36.30
   0  -7  -3 1758.62   41.00
   7   0   3 1816.82   38.90
   0   7   3 1816.22   41.30
   2   7  -3  743.63   14.60
   2   7  -3  685.83   18.20
   2  -7   3  677.13   16.60
  -7   2  -3  774.42   19.20
   7   2   3  765.92   20.50
   7   2   3  809.32   17.10
   2   7  -3  687.73   17.30
  -2   7   3  675.73   20.10
  -2   7   3  684.93   20.00
  -7  -2   3  769.12   21.60
  -2  -7  -3  703.23   20.10
   7   2   3  791.72   19.10
   7  -2  -3  812.72   22.10
   7  -2  -3  786.72   19.00
   7  -2  -3  774.82   19.00
  -2  -7  -3  725.43   15.40
   2  -7   3  695.13   17.10
  -2  -7  -3  670.43   16.70
  -7  -2   3  809.12   17.60
   2  -7   3  709.93   16.70
  -7   2  -3  814.42   19.30
   2   7  -3  690.13   17.10
  -2  -7  -3  696.33   20.00
   2  -7   3  721.33   17.30
   7   2   3  821.12   20.90
  -2   7   3  682.23   17.30
   7  -2  -3  789.52   22.00
   2  -7  -3  833.72   22.40
  -7   2   3  712.23   20.20
  -2  -7   3  786.82   20.10
   2   7   3  801.52   22.00
   7  -2   3  694.63   17.20
  -2   7  -3  799.32   18.70
  -7   2   3  680.53   20.00
   2  -7  -3  771.02   22.10
   7   2  -3  683.03   17.10
   7  -2   3  704.43   15.20
   2   7   3  811.02   17.20
   2  -7  -3  809.32   18.20
  -2  -7   3  758.72   19.10
   2   7   3  788.62   18.90
  -2  -7   3  821.72   20.10
  -2   7  -3  793.62   18.10
   2  -7  -3  787.02   19.20
  -2   7  -3  798.42   19.00
   7   2  -3  705.43   19.90
  -7  -2  -3  706.43   18.80
  -2   7  -3  779.22   19.10
   7  -2   3  693.73   16.10
   7   2  -3  707.13   20.00
  -7  -2  -3  697.33   17.10
  -7   2   3  685.53   16.80
  -7  -2  -3  690.43   18.70
  -2   7  -3  780.02   18.50
   7   2  -3  698.13   16.80
  -7   4  -3 1867.41   39.70
   7   4   3 1868.61   37.90
   4   7  -3 1822.82   40.90
  -7   4  -3 1812.42   39.90
  -7  -4   3 1901.61   37.90
  -7   4  -3 1812.32   40.30
   4  -7   3 1794.42   38.60
   7  -4  -3 1901.11   40.20
   7  -4  -3 1747.83   43.50
   4   7  -3 1823.42   40.90
   4   7  -3 1747.33   38.70
   4  -7   3 1766.92   38.00
  -4   7   3 1779.92   38.90
   4   7  -3 1731.23   38.70
  -4   7   3 1809.72   42.40
  -4  -7  -3 1770.12   42.10
   7   4   3 1849.11   42.70
  -7  -4   3 1968.90   43.70
   4  -7   3 1761.12   38.40
  -4  -7  -3 1740.13   37.70
   7   4   3 1869.31   42.90
   7   4   3 1901.91   40.20
   4  -7   3 1815.02   38.10
  -4   7   3 1740.93   42.10
   7  -4  -3 1866.11   40.20
  -4  -7  -3 1760.82   36.40
  -7   4  -3 1804.02   40.00
  -7  -4   3 1946.61   43.50
  -4  -7  -3 1837.32   42.20
   7  -4   3 1838.22   38.50
  -4  -7   3 1817.62   42.20
   4   7   3 1848.81   40.00
  -4  -7   3 1788.82   42.20
   7  -4   3 1798.72   37.30
  -7  -4  -3 1800.42   41.30
  -4   7  -3 1858.41   39.60
  -7   4   3 1752.52   38.60
  -7  -4  -3 1740.83   41.20
  -4   7  -3 1875.11   39.70
  -7  -4  -3 1795.92   36.10
   4   7   3 1885.11   43.70
   4  -7  -3 1799.72   43.60
   7   4  -3 1745.33   38.70
   7   4  -3 1733.03   38.30
  -7   4   3 1777.12   42.30
  -4   7  -3 1869.51   39.80
   7  -4   3 1814.92   38.70
   4   7   3 1874.21   43.40
   4  -7  -3 1884.81   40.50
  -4   7  -3 1827.32   40.10
   7   4  -3 1828.02   42.00
   4   7   3 1864.71   37.90
   4  -7  -3 1881.51   39.80
  -4  -7   3 1899.41   40.30
  -7   4   3 1754.22   42.20
  -7  -4  -3 1777.72   38.60
   7  -4   3 1791.52   38.10
   7   4  -3 1863.41   41.90
  -4   7  -3 1867.91   40.00
   7   6   3 1077.29   24.90
   7   6   3 1099.29   28.40
   6  -7   3 1052.79   24.30
   6  -7   3 1039.50   24.20
  -6   7   3 1066.39   28.40
   7   6   3 1114.39   22.70
   6   7  -3 1043.60   27.50
   6   7  -3 1070.19   24.70
  -7  -6   3 1055.29   28.30
  -6  -7  -3 1054.69   28.20
  -7   6  -3 1051.49   26.00
  -6   7   3 1022.20   24.90
   6   7  -3 1033.90   24.70
   7  -6  -3 1091.89   25.10
  -6   7   3 1087.89   28.70
   7  -6  -3 1055.49   28.90
   7  -6  -3 1095.49   29.10
   6   7  -3 1099.29   27.90
  -7   6  -3 1069.09   24.90
  -7   6  -3 1069.69   25.30
   7  -6  -3 1103.39   25.50
  -6  -7  -3 1009.60   23.20
   7   6   3 1042.40   28.30
   6  -7   3 1072.49   24.40
  -7  -6   3 1131.09   28.60
  -6  -7  -3 1043.80   28.20
   6  -7   3 1042.50   24.50
  -7   6  -3 1065.89   24.90
  -7  -6  -3 1071.69   28.10
  -7   6   3 1068.09   28.50
   6   7   3 1028.80   28.30
  -6   7  -3 1095.69   25.10
   6   7   3 1103.99   22.70
  -7  -6  -3 1044.50   22.70
   6  -7  -3 1161.28   29.60
   7  -6   3 1095.29   24.70
   7  -6   3 1067.59   24.50
   6  -7  -3 1086.29   25.00
   7   6  -3 1012.40   27.50
  -6   7  -3 1045.30   25.00
   6   7   3 1074.59   28.70
  -6   7  -3 1055.49   24.80
   6  -7  -3 1063.59   28.80
   6   7   3 1096.09   25.00
  -6   7  -3 1063.19   25.00
   6  -7  -3 1047.30   25.40
   7   6  -3 1065.69   24.60
  -7  -6  -3 1032.70   24.50
  -6  -7   3 1090.39   28.00
   7  -6   3 1037.30   23.80
  -6  -7   3 1067.09   25.10
  -7   6   3 1072.69   25.10
   7   6  -3 1037.20   24.80
   7  -6   3 1043.50   24.40
  -7  -6  -3 1037.20   27.80
   7   6  -3 1108.59   28.20
  -6  -7   3 1090.49   28.20
  -7   6   3 1105.79   28.80
  -1   8   3   64.59    5.20
   1   8  -3   69.99    5.20
   1  -8   3   58.99    4.80
  -8  -1   3  106.09    8.00
   8   1   3  106.39    4.20
   8  -1  -3  116.19    8.30
   8  -1  -3   82.29    7.30
  -1  -8  -3   57.69    6.40
   1   8  -3   54.89    3.00
   8   1   3  101.89    6.70
  -1   8   3   65.99    6.80
  -8   1  -3   96.09    6.10
   8   1   3   97.19    6.60
  -1  -8  -3   69.99    6.60
   1   8  -3   65.49    5.40
   1   8  -3   53.19    4.30
  -8   1  -3  117.09    6.40
   1   8  -3   72.79    5.40
  -8   1  -3  104.29    6.20
  -8  -1   3  107.49    4.80
   1  -8   3   65.19    4.80
   1  -8   3   58.69    4.90
   8  -1  -3  103.49    5.60
  -1  -8  -3   60.59    3.70
  -1   8   3   62.79    6.60
   8   1   3  109.49    6.30
  -1  -8  -3   54.89    4.60
  -1   8  -3  106.19    5.70
   1  -8  -3   98.49    4.80
  -8  -1  -3   51.79    4.40
   8  -1   3   58.49    5.20
  -1  -8   3   98.19    6.30
  -1  -8   3   91.19    6.00
   1   8   3  102.59    5.90
   1  -8  -3   98.89    6.20
   8  -1   3   64.39    3.80
   1   8   3   95.89    7.70
  -8  -1  -3   63.79    5.60
   1  -8  -3  103.89    8.00
   8   1  -3   66.09    5.00
  -8   1   3   59.39    6.50
   8  -1   3   56.09    2.50
   1  -8  -3   94.69    8.00
   1   8   3  104.59    8.20
  -1   8  -3  101.89    6.20
  -8   1   3   58.69    6.20
  -1   8  -3  106.19    4.60
   8  -1   3   64.39    5.30
  -8   1   3   58.79    4.40
  -1   8  -3  102.59    5.80
  -1  -8   3  107.59    6.20
   8   1  -3   53.29    5.70
   1   8   3   98.79    4.40
  -8  -1  -3   65.09    5.90
   8   1  -3   67.59    6.70
   8   1  -3   65.29    4.80
  -3  -8  -3  585.34   13.20
   3  -8   3  574.44   15.10
   8  -3  -3  558.74   17.90
  -8  -3   3  559.54   17.70
  -3   8   3  582.84   15.50
   8  -3  -3  547.55   14.80
   3   8  -3  577.34   15.40
   8   3   3  569.14   12.70
  -3   8   3  584.94   18.50
   8   3   3  551.94   14.70
  -8   3  -3  555.84   14.90
  -3  -8  -3  595.44   18.40
   8   3   3  557.24   16.90
  -8  -3   3  556.94   12.90
  -3  -8  -3  570.04   14.60
   3   8  -3  593.24   16.90
   3   8  -3  559.24   15.10
   3  -8   3  583.84   14.80
   3  -8   3  588.04   15.00
  -3   8   3  544.35   18.20
  -8   3  -3  534.55   14.80
  -8   3  -3  559.54   15.00
   8  -3  -3  571.74   14.70
  -3  -8  -3  589.74   18.50
  -8  -3   3  552.44   17.60
   3  -8   3  570.54   15.00
   8   3   3  558.34   16.80
  -8  -3  -3  581.44   15.20
   8   3  -3  587.14   18.40
   8   3  -3  596.04   14.90
   8  -3   3  592.64   13.30
  -3   8  -3  572.64   14.00
   8  -3   3  582.24   14.40
  -3   8  -3  539.75   14.30
   3   8   3  550.74   12.70
  -8   3   3  563.64   18.30
  -3   8  -3  546.85   14.80
   3   8   3  561.74   14.50
  -8  -3  -3  568.14   17.30
  -3  -8   3  529.15   14.70
  -8   3   3  571.74   15.10
   3  -8  -3  540.65   13.90
  -8   3   3  575.64   18.30
  -3   8  -3  536.35   14.30
   8   3  -3  591.64   18.30
   3  -8  -3  547.65   15.00
   8  -3   3  577.84   15.40
   3   8   3  540.65   17.60
  -8  -3  -3  581.14   17.30
  -3   8  -3  553.64   14.70
  -3  -8   3  540.35   16.20
   3  -8  -3  516.65   17.70
   8   3  -3  557.04   15.20
  -3  -8   3  560.94   16.20
   5  -8   3  197.98    7.90
   5   8  -3  199.98    8.10
   5   8  -3  199.88    9.90
   5  -8   3  199.28    7.60
  -5  -8  -3  200.68    5.90
   5   8  -3  211.68    8.30
   8   5   3  274.27   11.90
  -8  -5   3  263.17   12.00
   8  -5  -3  257.57    9.20
  -5  -8  -3  187.58    7.00
   8   5   3  265.37    7.00
  -5   8   3  206.58    8.30
   5  -8   3  203.48    7.60
  -5  -8  -3  210.38   11.00
   8  -5  -3  273.07   12.50
  -5   8   3  204.58   11.00
  -8   5  -3  256.87    9.40
   8  -5  -3  271.37   12.60
  -8   5  -3  262.97    9.30
  -5   8   3  216.78   11.30
   8   5   3  260.37   11.50
   5   8  -3  209.08   10.00
   8  -5  -3  252.47    9.20
   5  -8   3  198.18    7.80
   8   5   3  260.67    9.10
  -5  -8  -3  215.08   11.10
   5  -8  -3  257.67    9.70
  -5  -8   3  266.07   11.30
   8  -5   3  205.88    8.00
  -8  -5  -3  195.48   10.30
  -8  -5  -3  210.28   10.50
  -5   8  -3  257.07    9.10
  -5   8  -3  259.57    8.80
   8   5  -3  218.88   11.00
   5   8   3  262.47    9.00
  -8  -5  -3  203.88    8.00
   5  -8  -3  264.07   12.40
  -8   5   3  222.98   11.40
  -8   5   3  207.48    8.20
  -5  -8   3  250.27    9.30
   8  -5   3  196.68    7.40
   5  -8  -3  247.98   12.20
   8   5  -3  193.38    7.70
   8   5  -3  212.68    8.20
  -5   8  -3  259.57    9.20
  -5   8  -3  273.27    9.10
   5   8   3  257.17    7.00
   8   5  -3  187.28   10.40
   5  -8  -3  259.47    8.80
   8  -5   3  212.08    8.00
  -5  -8   3  264.87   11.40
   8  -5   3  196.98    6.70
   5   8   3  272.77   12.40
  -8   5   3  220.18   11.20
   5   8   3  254.67   12.10
   7  -8   3  484.75   13.40
  -7  -8  -3  477.35   17.50
  -8  -7   3  446.56   13.00
  -8   7  -3  429.16   13.20
  -7   8   3  497.15   17.90
   8  -7  -3  474.15   17.30
  -8   7  -3  451.05   13.00
   8   7   3  426.86   12.80
  -7  -8  -3  472.95   12.20
   8  -7  -3  439.96   13.10
   7  -8   3  492.85   15.10
   7   8  -3  475.95   13.80
  -8   7  -3  436.26   13.40
   7  -8   3  483.45   13.90
  -8  -7   3  434.96   16.30
   7   8  -3  477.85   13.90
  -7   8   3  450.65   14.20
   8  -7  -3  431.86   13.30
   8   7   3  460.65   16.80
   8  -7   3  472.15   13.50
   8   7  -3  467.75   16.90
   7  -8  -3  439.76   13.00
  -7  -8   3  414.26   12.90
  -8  -7  -3  479.85   13.60
  -7   8  -3  439.66   13.20
  -8   7   3  464.35   14.10
  -7  -8   3  449.06   16.10
   7   8   3  432.76   12.70
   8   7  -3  484.05   14.00
  -8   7   3  447.46   17.40
   8   7  -3  481.05   13.60
   7  -8  -3  430.36   13.40
   7   8   3  441.66   16.70
  -7   8  -3  442.36   13.10
  -8  -7  -3  484.95   17.30
  -7   8  -3  424.66   13.10
   8  -7   3  487.75   13.00
   7  -8  -3  464.95   17.20
  -9   0   3   57.69    4.50
   0   9  -3   58.29    5.10
  -9   0  -3   52.19    4.50
   0   9   3   61.49    4.90
   9   0   3   64.49    4.00
   0   9   3   64.19    4.10
   0  -9  -3   57.59    4.00
  -9   0  -3   61.19    5.50
   0  -9   3   66.29    5.30
   9   0   3   59.59    5.40
   0   9   3   49.40    6.00
   0   9  -3   54.19    4.80
   9   0  -3   54.79    6.40
   0  -9   3   58.79    5.20
   0   9  -3   54.79    3.70
   9   0  -3   55.89    4.40
   0   9   3   63.49    6.70
   0  -9  -3   54.19    6.50
   0   9  -3   51.89    4.60
   0   9  -3   63.59    5.60
   9   0  -3   50.29    4.40
   9   0   3   65.09    5.80
  -9   0  -3   57.79    5.30
   0  -9  -3   56.39    4.90
   0  -9   3   59.59    5.00
  -9   0   3   53.59    6.40
   9   0  -3   63.09    6.60
   2  -9   3 1603.04   36.70
   9  -2  -3 1639.24   37.40
  -2   9   3 1660.63   40.50
   9   2   3 1681.13   37.80
  -2   9   3 1671.23   40.40
   2   9  -3 1652.73   38.10
   2  -9   3 1599.94   36.30
  -9  -2   3 1684.83   41.70
  -9   2  -3 1696.13   38.20
   2   9  -3 1723.73   34.30
  -2  -9  -3 1606.24   40.00
  -2  -9  -3 1727.93   36.30
   9   2   3 1725.03   40.30
  -2   9   3 1648.44   36.50
   9  -2  -3 1728.33   41.80
  -9   2  -3 1741.53   38.90
  -9  -2   3 1765.32   36.50
  -2  -9  -3 1643.44   40.30
   2   9  -3 1629.44   36.50
   2   9  -3 1636.74   38.40
   9   2   3 1684.43   40.10
  -9  -2   3 1675.83   41.40
   9   2   3 1751.22   36.10
  -2  -9  -3 1626.04   34.60
   2  -9   3 1661.83   36.60
   9  -2  -3 1710.83   38.00
   2   9  -3 1612.64   36.70
   9   2  -3 1628.64   36.60
  -9  -2  -3 1595.64   36.40
   9  -2   3 1648.94   35.40
   9   2  -3 1659.33   40.40
   2   9   3 1803.02   42.10
   2  -9  -3 1817.72   42.40
   9  -2   3 1751.02   35.30
   9   2  -3 1667.13   40.10
   9  -2   3 1622.74   37.30
   2   9   3 1725.63   37.70
   9   2  -3 1605.94   35.80
   9  -2   3 1682.83   37.60
   2   9   3 1728.03   36.20
  -2   9  -3 1682.33   36.60
  -2   9  -3 1689.43   38.20
   2  -9  -3 1743.03   37.00
   2  -9  -3 1734.93   38.20
  -2   9  -3 1717.73   38.10
  -2  -9   3 1771.22   39.60
  -9  -2  -3 1626.14   38.60
  -2  -9   3 1801.32   39.90
  -9  -2  -3 1649.44   38.90
  -9   2   3 1668.33   36.10
   2  -9  -3 1752.42   41.90
  -2  -9   3 1657.43   38.00
  -9   2   3 1652.13   40.20
  -9   2   3 1624.04   40.30
  -4  -9  -3  431.26   12.20
   4  -9   3  438.16   12.90
  -9  -4   3  449.86   16.10
  -9   4  -3  411.66   12.90
  -9  -4   3  415.36   10.50
   9   4   3  424.16   10.50
  -9   4  -3  420.56   13.10
   9  -4  -3  432.46   16.10
   4  -9   3  455.85   13.00
   4  -9   3  438.46   12.70
  -4  -9  -3  460.65   16.50
   9   4   3  418.86   12.50
  -4   9   3  446.66   16.40
  -4  -9  -3  439.66   10.90
   4   9  -3  435.46   13.10
   9  -4  -3  431.86   12.50
   4  -9   3  457.35   13.10
   9  -4  -3  447.36   12.80
   9   4   3  434.56   15.30
  -4  -9  -3  434.56   16.50
  -9  -4   3  448.56   16.00
   9  -4  -3  435.66   16.20
  -4   9   3  442.66   13.40
   4   9  -3  454.15   13.10
  -4   9   3  476.55   16.80
   9   4  -3  456.75   16.30
   4  -9  -3  401.16   12.90
  -9   4   3  453.65   13.20
   9   4  -3  449.66   12.50
  -4   9  -3  413.36   12.50
  -4   9  -3  421.16   12.10
   4   9   3  436.36   12.40
   4  -9  -3  437.86   12.10
   9  -4   3  441.06   13.30
   9  -4   3  433.16   11.10
   4   9   3  432.16   16.10
  -4  -9   3  420.76   14.60
  -9   4   3  461.15   16.70
  -9  -4  -3  428.06   15.40
  -4  -9   3  406.56   12.70
  -9  -4  -3  444.16   13.10
   4   9   3  422.96   10.50
   4  -9  -3  431.96   16.20
   9   4  -3  473.35   16.70
  -4   9  -3  433.06   12.50
  -4   9  -3  417.36   12.70
   9   4  -3  442.76   13.10
   9  -4   3  453.45   12.40
   4  -9  -3  440.36   16.30
  -9   4   3  466.55   16.70
   4   9   3  433.86   15.90
   9   6   3   86.29    6.20
  -6  -9  -3   85.99    8.00
   9  -6  -3   95.59    8.90
  -6  -9  -3   89.29    5.50
   9  -6  -3   91.99    6.60
   9  -6  -3   83.09    6.30
   6   9  -3   81.89    6.60
  -6   9   3   92.39    6.60
  -6   9   3   90.19    8.40
  -9   6  -3   79.49    6.00
   6  -9   3   95.99    6.30
  -9  -6   3   68.09    7.20
   9   6   3   86.89    8.00
   6  -9   3   86.59    6.00
   6   9  -3  104.79    6.70
  -6   9  -3   85.19    6.30
  -6   9  -3   79.89    6.00
  -9  -6  -3   80.39    7.80
   9  -6   3   95.99    5.90
  -9   6   3  114.89    9.60
   9   6  -3   94.09    6.40
  -6  -9   3   76.89    7.50
   9   6  -3   92.69    6.20
  -9  -6  -3  100.29    6.20
   6  -9  -3   87.49    8.80
  -6   9  -3   77.39    7.00
   9   6  -3   69.19    7.10
   6   9   3   89.19    6.10
   6  -9  -3   75.59    6.10
  -6  -9   3   77.59    6.20
   6   9   3   90.79    8.50
  -9   6   3   88.29    7.00
   9  -6   3   90.99    5.20
   6  -9  -3   90.39    6.30
   9  -8  -3  528.35   15.80
  -9  -8   3  560.84   15.40
  -8  -9  -3  537.15   19.80
   8   9  -3  533.05   15.50
   8  -9   3  531.95   15.00
   9   8   3  589.34   20.50
   9  -8  -3  511.05   16.10
   8   9  -3  546.95   15.50
   8  -9   3  516.25   15.30
   9  -8  -3  569.14   20.50
   9   8   3  543.35   15.40
  -8   9   3  518.65   15.90
  -9  -8   3  621.34   20.70
  -9   8  -3  533.55   16.00
   8  -9  -3  532.85   16.10
  -8   9  -3  512.95   15.80
   8  -9  -3  526.05   15.70
   8   9   3  537.95   19.90
  -8  -9   3  542.45   15.70
  -9  -8  -3  532.55   15.20
   9   8  -3  572.04   15.80
  -9   8   3  508.55   15.90
   9   8  -3  557.84   15.40
  -8   9  -3  555.94   15.90
   9  -8   3  521.15   14.50
   8  -9  -3  578.54   20.50
   9  -8   3  536.45   15.40
   8   9   3  529.75   15.20
   1 -10   3  678.03   20.00
 -10  -1   3  607.64   19.90
  10   1   3  602.44   16.40
 -10   1  -3  579.64   16.40
   1  10  -3  624.94   17.50
  -1 -10  -3  651.83   15.70
  -1  10   3  696.23   21.30
  10  -1  -3  578.24   16.20
  10   1   3  607.84   14.60
   1  10  -3  659.73   15.80
  -1  10   3  678.73   21.20
  -1 -10  -3  665.43   21.10
  10  -1  -3  593.44   19.70
   1  10  -3  656.03   17.30
  10   1   3  614.54   18.40
  -1 -10  -3  673.33   21.00
   1 -10   3  653.03   19.50
  10  -1  -3  598.84   19.90
 -10  -1   3  626.74   15.30
  -1  10   3  659.73   17.20
  -1 -10  -3  683.23   17.30
   1 -10   3  655.53   17.50
  10  -1  -3  585.64   15.60
 -10  -1   3  614.84   20.00
   1 -10   3  644.04   17.20
 -10   1   3  627.84   16.50
 -10   1   3  670.33   21.00
  -1 -10   3  582.74   17.60
  -1  10  -3  641.84   14.80
 -10  -1  -3  649.83   17.30
   1 -10  -3  604.34   16.50
  10   1  -3  669.03   21.00
  10   1  -3  636.74   16.50
   1 -10  -3  627.94   15.20
  -1 -10   3  614.54   16.60
  -1  10  -3  596.54   16.30
   1 -10  -3  597.24   19.90
   1  10   3  591.74   19.90
  10   1  -3  649.54   17.30
   1  10   3  597.64   15.90
  -1  10  -3  594.34   16.90
   1  10   3  620.54   14.80
  10  -1   3  648.14   15.90
   1 -10  -3  601.64   19.90
  10  -1   3  642.74   19.00
 -10  -3   3  291.07    8.60
  10   3   3  295.17   10.40
   3  10  -3  342.27   11.40
   3  10  -3  329.17   10.90
  -3  10   3  324.17   11.10
   3 -10   3  318.17   10.80
 -10  -3   3  287.87   13.40
  10  -3  -3  294.07   13.50
  10  -3  -3  284.57    9.80
  10   3   3  299.77    8.40
  -3 -10  -3  329.87    9.00
  -3 -10  -3  311.17   14.00
  -3  10   3  323.07   14.30
  10  -3  -3  308.07   10.40
  10  -3  -3  291.27   13.40
   3 -10   3  316.87   11.10
 -10  -3   3  293.57   13.60
  -3 -10  -3  316.97   10.60
 -10   3  -3  302.57   10.80
  -3  10   3  339.47   14.40
  10   3   3  275.67   12.30
   3  10   3  291.97   13.50
   3  10   3  305.87    8.50
  10   3  -3  313.37   14.00
   3  10   3  293.07   13.70
 -10   3   3  325.17   14.10
  -3  10  -3  302.37    9.50
 -10  -3  -3  324.07   10.90
   3 -10  -3  311.27   13.80
  -3 -10   3  293.67   10.50
   3 -10  -3  311.17    9.60
  -3  10  -3  291.77   10.30
 -10   3   3  317.47   10.70
   3 -10  -3  305.97   13.90
   3 -10  -3  285.27   10.80
  -3  10  -3  300.47   10.60
  10  -3   3  336.87   10.10
 -10   3   3  347.47   14.60
  10   3  -3  314.27   14.00
  -3  10  -3  293.47   10.70
  10   3  -3  330.77   10.20
   3  10   3  293.27   10.00
  10   3  -3  307.07   10.80
  -5 -10  -3  445.16   13.10
 -10  -5   3  521.75   18.00
   5  10  -3  492.95   14.10
 -10   5  -3  422.96   13.90
  10  -5  -3  454.65   13.90
  10  -5  -3  458.85   13.60
  -5 -10  -3  462.25   17.90
  10   5   3  446.66   16.60
   5 -10   3  466.25   14.10
  10  -5  -3  460.45   17.80
  -5  10   3  441.86   17.40
  10   5   3  455.05   13.50
   5 -10   3  450.35   13.70
  -5  10   3  476.65   14.20
   5  10  -3  475.45   14.10
   5  10   3  466.65   17.70
  -5  10  -3  445.86   13.10
   5 -10  -3  420.06   13.00
  10  -5   3  484.75   13.40
 -10  -5  -3  471.65   13.80
   5  10   3  443.46   13.20
 -10   5   3  441.36   13.80
   5 -10  -3  460.25   14.20
 -10   5   3  463.45   17.70
  10   5  -3  455.65   13.90
   5 -10  -3  460.25   17.70
  10   5  -3  496.55   13.30
  -5  10  -3  439.26   13.80
  10   5  -3  434.86   17.10
  -5 -10   3  439.76   13.70
  10  -5   3  473.55   13.90
 -10  -7   3  324.57   15.30
   7  10  -3  360.36   11.90
  10  -7  -3  342.07   15.90
 -10  -7   3  335.37   11.20
  -7 -10  -3  345.47   15.90
  -7  10   3  326.67   12.30
  10   7   3  327.67   11.40
  -7 -10  -3  334.17   10.60
   7 -10   3  352.26   11.60
  10  -7  -3  311.47   11.50
   7 -10   3  338.97   12.00
  10  -7  -3  323.77   11.60
 -10   7  -3  331.97   12.30
   7  10  -3  343.07   11.80
  -7 -10   3  309.67   11.40
  10   7  -3  343.47   11.30
 -10   7   3  337.97   12.00
  -7  10  -3  321.27   11.60
  10  -7   3  341.37   11.60
   7 -10  -3  321.77   12.00
   7  10   3  350.66   11.30
 -10  -7  -3  339.87   11.60
   7 -10  -3  356.46   16.20
  -7  10  -3  299.97   11.20
   7  10   3  333.77   15.60
  10   7  -3  356.86   12.00
   7 -10  -3  323.37   11.50
  10  -7   3  337.67   10.60
  10  -9  -3    1.00    4.50
 -10   9  -3   -1.20    4.00
   9 -10   3    1.80    4.00
   9  10  -3    6.40    4.10
  10  -9  -3   -0.60    3.90
   9 -10   3    4.60    3.80
 -10  -9   3    0.10    4.00
   9  10  -3    7.50    4.00
  10   9   3   -0.20    3.60
  -9  10   3   11.50    4.90
   9  10   3   12.20    4.00
   9 -10  -3   -6.00    4.20
  10   9  -3    4.40    4.00
  10  -9   3    3.30    3.90
  10   9  -3    1.50    3.90
  -9 -10   3    3.60    3.80
  -9  10  -3    2.60    4.00
  10  -9   3    5.30    3.60
  -9  10  -3    4.40    4.20
 -10   9   3    5.50    4.50
   9 -10  -3    5.40    4.10
   0 -11   3  413.86   13.20
   0 -11  -3  420.86   16.60
   0  11  -3  375.56   13.30
 -11   0   3  413.96   16.70
 -11   0  -3  424.36   13.20
   0  11   3  429.76   11.70
  11   0  -3  413.16   13.00
   0  11  -3  391.16   13.30
  11   0  -3  410.16   16.60
 -11   0   3  407.56   16.50
  11   0  -3  422.66   12.20
   0 -11   3  434.26   13.00
  11   0  -3  409.56   16.30
   0 -11  -3  446.46   11.80
   0  11   3  413.46   12.90
 -11   0   3  405.56   12.10
   0  11  -3  420.86   13.00
  11   0   3  439.76   11.60
   0 -11  -3  427.16   13.20
   0 -11  -3  458.25   22.60
   0  11   3  430.46   16.70
  -2 -11  -3  483.15   17.90
  -2  11   3  466.35   14.20
 -11  -2   3  432.26   17.40
   2 -11   3  465.05   14.40
 -11   2  -3  404.16   13.50
  11   2   3  422.36   11.50
  11  -2  -3  446.66   12.80
  -2  11   3  477.95   18.00
  -2 -11  -3  480.25   12.40
  -2 -11  -3  476.75   14.10
   2 -11   3  444.66   13.80
 -11  -2   3  434.06   11.90
  11  -2  -3  436.26   17.30
 -11  -2   3  445.46   17.10
  11   2   3  422.36   13.20
   2  11  -3  472.85   14.50
   2  11  -3  487.35   14.20
  -2 -11  -3  459.05   18.00
  11   2  -3  482.05   13.40
  -2  11  -3  437.86   13.50
   2  11   3  422.66   12.80
   2  11   3  417.46   11.60
   2  11   3  435.26   17.50
   2 -11  -3  483.55   17.70
  -2  11  -3  441.46   12.10
 -11  -2  -3  486.75   14.30
   2 -11  -3  438.16   13.80
  11   2  -3  486.35   17.90
  -2 -11   3  420.86   13.70
  -2  11  -3  432.96   13.80
  11   2  -3  475.95   14.20
 -11   2   3  497.05   18.20
   2  11   3  454.55   17.30
  11   2  -3  438.26   17.50
  11  -2   3  470.85   13.00
   2 -11  -3  440.36   12.40
 -11   2   3  467.25   13.80
  11  -4  -3  150.08    8.30
  11   4   3  153.68    7.90
  11  -4  -3  154.18    7.90
  -4  11   3  176.48    8.50
 -11   4  -3  132.49    8.10
   4 -11   3  179.08    8.80
  -4 -11  -3  171.58    8.70
  -4 -11  -3  168.48    8.20
  -4 -11  -3  179.58   11.90
   4  11  -3  177.58    8.70
   4  11  -3  158.88    8.10
 -11  -4   3  151.38   11.00
   4 -11   3  160.18    8.10
  11  -4  -3  153.08   11.10
  -4  11   3  156.18   11.30
  -4 -11   3  134.09    8.10
   4  11   3  143.69    7.60
  -4  11  -3  154.68    7.30
   4 -11  -3  155.58   11.60
  11   4  -3  174.58    7.50
   4  11   3  156.78   11.60
   4 -11  -3  151.78    8.60
  -4  11  -3  134.49    7.80
 -11   4   3  153.68    8.40
   4 -11  -3  153.88    7.30
 -11   4   3  168.28   11.70
 -11  -4  -3  169.98    8.40
  11   4  -3  172.08    8.50
  11   4  -3  180.58   11.40
  11  -4   3  171.48    7.40
  -6  11   3  102.89    7.70
   6 -11   3   99.19    7.10
  11  -6  -3  115.09    7.60
   6  11  -3   96.39    7.10
  11  -6  -3  106.59    9.90
 -11  -6   3  128.19   11.00
  11   6   3  112.89    7.60
   6 -11   3   91.89    7.20
   6  11  -3   99.99    7.20
  -6 -11  -3   93.09    6.70
  11  -6  -3  127.19    7.90
 -11   6  -3  111.19    8.10
   6 -11  -3  117.29    8.30
   6  11   3  113.39    7.20
  11  -6   3   94.29    6.50
  11   6  -3  100.49    6.80
  -6  11  -3  112.49    7.30
  11   6  -3   90.69    7.10
 -11   6   3  102.59    7.50
  -6 -11   3  119.39    7.80
   6 -11  -3  124.99    7.60
 -11  -6  -3  104.39    7.00
  -6  11  -3  109.29    7.90
  11   6  -3   96.09   13.70
   6 -11  -3  124.29   11.30
  -8  11   3  440.16   14.80
 -11  -8   3  475.95   14.20
 -11   8  -3  464.85   15.60
   8 -11   3  431.56   13.90
   8  11  -3  452.25   14.60
   8 -11   3  440.76   14.50
  11   8   3  467.15   14.50
   8  11  -3  481.95   14.80
  11  -8  -3  499.55   15.40
  11  -8  -3  460.15   14.90
  -8  11  -3  478.95   15.30
  -8 -11   3  446.56   14.80
 -11   8   3  444.06   15.00
  11   8  -3  427.86   14.30
  11  -8   3  428.06   14.00
  11   8  -3  433.06   13.70
 -11  -8  -3  437.06   14.00
   8 -11  -3  490.75   15.70
  -8  11  -3  476.45   15.10
   8  11   3  475.75   14.30
   8 -11  -3  455.65   14.90
  11 -10  -3  172.18   10.50
  10  11  -3  115.69    8.30
  10 -11   3  113.79    8.20
  10  11  -3  138.69    9.00
 -11  10  -3  164.18   10.30
  11  10   3  166.48    9.20
  10 -11   3  134.09    9.10
 -10  11   3  122.89    9.10
 -11 -10   3  176.58    9.10
  11 -10  -3  168.58    9.50
 -10 -11   3  169.18    9.50
 -11  10   3  142.19    9.90
  11  10  -3  144.19    8.50
  10 -11  -3  152.28   10.40
  11 -10   3  131.59    8.30
  11 -10   3  141.09    8.90
  10 -11  -3  150.08    9.20
  11  10  -3  144.39    9.20
 -10  11  -3  174.38   10.20
  10  11   3  142.09   11.00
   1 -12   3  726.73   19.30
  -1  12   3  713.83   19.20
  -1 -12  -3  725.73   19.50
  -1  12   3  720.13   23.70
  12  -1  -3  736.93   23.80
  -1 -12  -3  720.03   17.80
   1  12  -3  711.73   19.80
   1  12  -3  739.43   19.50
 -12  -1   3  676.43   17.70
   1 -12   3  683.03   19.60
 -12   1  -3  693.63   19.40
  12  -1  -3  695.53   17.90
  -1 -12  -3  714.73   23.60
  12   1   3  694.23   17.20
  12  -1  -3  691.43   19.00
   1  12   3  713.83   23.60
  12   1  -3  728.73   18.20
   1 -12  -3  705.43   17.70
   1 -12  -3  702.13   19.30
 -12   1   3  720.13   23.90
  12   1  -3  733.13   19.40
   1  12   3  716.93   17.40
  12  -1   3  706.93   18.00
   1  12   3  675.93   18.50
  -1 -12   3  686.63   19.20
 -12  -1  -3  727.73   19.60
  -1  12  -3  693.53   19.40
  -1  12  -3  696.93   19.00
   1 -12  -3  718.03   23.60
 -12   1   3  702.63   18.70
  12   3   3  767.42   20.20
   3 -12   3  688.13   19.20
  12  -3  -3  808.62   25.20
  12  -3  -3  783.02   20.70
   3  12  -3  690.63   18.80
   3  12  -3  691.73   19.30
  12  -3  -3  753.42   19.80
  -3 -12  -3  681.93   18.70
  -3 -12  -3  699.33   17.00
 -12   3  -3  774.22   21.00
   3 -12   3  685.33   18.80
  -3  12   3  703.13   18.90
  12   3  -3  675.03   18.70
  -3  12  -3  748.83   20.50
 -12  -3  -3  700.83   18.90
   3 -12  -3  799.42   19.70
   3 -12  -3  741.93   24.80
 -12   3   3  703.13   23.50
   3 -12  -3  764.82   20.90
  -3  12  -3  764.12   19.30
   3  12   3  806.02   20.10
 -12   3   3  682.43   18.50
  -3 -12   3  749.42   20.70
  12  -3   3  707.03   17.80
  12   3  -3  643.74   17.50
   5 -12   3  418.46   14.00
  12  -5  -3  451.05   19.00
   5  12  -3  434.56   14.20
  -5 -12  -3  439.26   13.50
 -12   5  -3  422.46   14.40
  12  -5  -3  424.96   14.10
  12   5   3  434.46   13.90
  12  -5  -3  430.96   13.70
   5 -12   3  393.46   13.70
   5  12  -3  418.16   13.80
  -5  12   3  428.76   14.40
  12   5  -3  439.56   13.90
  -5 -12   3  452.35   14.50
   5 -12  -3  429.06   13.60
  -5  12  -3  423.26   14.10
   5  12   3  448.86   13.50
 -12   5   3  426.26   14.20
   5 -12  -3  413.16   14.70
  12   5  -3  418.96   12.70
  12  -5   3  427.46   13.10
 -12  -5  -3  438.06   13.90
  -5  12  -3  452.15   13.60
  12  -7  -3   45.50    5.80
   7  12  -3   56.99    6.00
   7 -12   3   60.29    6.30
  -7 -12  -3   56.29    5.50
  12   7   3   43.00    5.40
 -12  -7   3   53.59    5.40
 -12   7  -3   61.39    6.40
   7 -12   3   54.79    5.90
   7  12  -3   55.99    6.20
  -7  12   3   61.99    6.60
  12  -7  -3   53.99    5.90
 -12  -7  -3   42.40    5.30
  12   7  -3   51.09    5.20
   7  12   3   56.89    5.50
 -12   7   3   43.70    5.80
  -7  12  -3   59.99    6.20
  -7  12  -3   62.39    5.90
  12  -7   3   54.49    5.60
  -7 -12   3   56.19    6.30
  12   7  -3   40.40    5.40
   7 -12  -3   52.99    6.20
   7 -12  -3   53.39    6.00
  -9  12   3    3.10    4.60
   9  12  -3    2.40    4.40
  12  -9  -3    1.70    4.70
 -12   9  -3    4.20    4.70
   9 -12   3   10.20    4.70
   9 -12   3   13.90    4.90
  12  -9  -3    7.70    4.80
  12   9   3    1.90    4.30
   9  12  -3    5.70    4.50
 -12   9   3    9.50    5.10
  -9  12  -3   -2.90    4.30
   9 -12  -3    1.40    5.10
   9 -12  -3    3.30    4.40
  12  -9   3    4.90    4.40
  -9 -12   3    0.60    4.20
 -12  -9  -3    9.00    4.10
  12   9  -3    0.90    4.30
  -9  12  -3    1.90    4.30
  11  12  -3  104.39    8.20
  11  12  -3  123.29    8.90
  12 -11  -3   79.39    7.60
 -11  12   3  110.49    9.00
  11 -12   3  108.69    8.40
  11 -12   3  123.49    8.90
  12 -11  -3  112.99    8.80
 -12  11  -3   99.59    8.60
 -11  12  -3   80.79    7.80
  12  11  -3  107.49    8.20
 -11 -12   3  100.79    7.80
  11 -12  -3  100.59    8.40
  11 -12  -3   96.39    8.10
  12 -11   3  128.29    9.10
 -12  11   3  102.09    8.80
   0 -13  -3  220.08   13.50
   0 -13  -3  195.38    8.30
   0  13  -3  206.48    9.80
 -13   0   3  241.98    9.40
  13   0   3  198.18    8.20
   0  13  -3  198.58   10.20
   0 -13   3  219.98    9.80
  13   0  -3  215.68   10.10
   0 -13  -3  188.18   10.30
  13   0  -3  212.08    8.90
   0 -13   3  227.98   10.50
   0  13   3  206.58    9.30
 -13   0  -3  215.98   10.40
   0  13   3  210.08    8.50
   2 -13   3  580.14   17.90
   2  13  -3  573.84   18.10
  -2  13   3  601.54   17.60
  13  -2  -3  562.24   15.90
   2  13  -3  615.44   17.60
 -13   2  -3  572.04   17.20
 -13  -2   3  568.44   15.40
  -2 -13  -3  616.14   17.90
  13  -2  -3  546.85   16.90
  -2 -13  -3  577.14   15.60
  13   2   3  572.34   17.00
   2 -13   3  620.64   17.60
   2 -13  -3  604.24   22.30
  13   2  -3  629.54   17.90
 -13  -2  -3  611.54   17.90
  13   2  -3  601.34   17.20
   2 -13  -3  535.25   17.40
   2  13   3  550.04   16.20
   2 -13  -3  568.34   15.90
  -2  13  -3  589.24   17.10
  -2 -13   3  550.54   17.10
 -13   2   3  619.84   17.30
   2  13   3  599.44   16.30
  13  -2   3  627.74   16.50
  13   4   3  316.87   12.10
   4 -13   3  359.96   13.40
  13  -4  -3  332.57   11.70
  13  -4  -3  316.47   12.40
   4 -13   3  368.36   12.90
 -13   4  -3  333.47   13.10
  -4 -13  -3  375.86   12.70
   4  13  -3  344.77   13.30
  -4  13   3  359.86   13.20
   4  13  -3  357.16   12.80
  13  -4   3  369.46   12.20
 -13   4   3  377.06   13.10
   4  13   3  352.36   12.00
   4 -13  -3  343.57   13.10
 -13  -4  -3  361.56   12.90
  13   4  -3  356.76   13.10
   4 -13  -3  351.46   12.00
  -4 -13   3  352.46   12.90
  -4  13  -3  331.07   12.70
  -4  13  -3  324.97   11.50
   6  13  -3   55.89    6.10
  -6  13   3   41.40    5.90
  13  -6  -3   56.29    6.40
   6  13  -3   43.40    6.10
 -13   6  -3   55.39    6.50
  -6 -13  -3   57.89    5.90
  13   6   3   53.99    5.90
   6 -13   3   51.09    6.40
  13  -6  -3   62.19    6.20
   6 -13   3   45.80    6.00
 -13   6   3   43.50    6.10
  -6 -13   3   54.39    6.40
   6  13   3   59.89    5.60
  -6  13  -3   48.80    6.10
 -13  -6  -3   57.89    6.20
  13  -6   3   53.19    5.60
  13   6  -3   53.29    6.00
   6 -13  -3   59.99    6.00
   6 -13  -3   56.89    6.80
  -6  13  -3   55.09    5.70
   8  13  -3  141.89    9.30
   8  13  -3  140.79    9.20
   8 -13   3  132.09    9.50
  13  -8  -3  103.99    8.40
 -13   8  -3  120.59    9.40
  13   8   3  106.59    8.50
  -8  13   3  142.69   10.10
  13  -8  -3  124.39    9.10
   8 -13   3  136.09    9.00
   8 -13  -3   99.09    7.70
  -8 -13   3  115.29    8.70
 -13   8   3  141.19    9.80
  13   8  -3  131.69    8.70
  13  -8   3  137.09    9.10
  -8  13  -3  108.99    8.70
 -13  -8  -3  124.49    8.50
  -8  13  -3  105.89    8.30
   8 -13  -3  110.59    8.70
  10  13  -3  270.57   12.00
  10 -13   3  261.27   12.00
 -13  10  -3  270.87   13.30
  13 -10  -3  261.57   12.40
  10  13  -3  239.58   11.90
 -10  13   3  246.48   12.90
  13 -10  -3  233.68   12.30
  10 -13   3  248.48   12.00
 -13  10   3  269.37   13.10
 -10  13  -3  256.07   12.50
  13 -10   3  253.47   11.70
 -10 -13   3  269.67   12.20
  10 -13  -3  261.97   12.00
  10 -13  -3  243.18   12.60
  13  10  -3  255.67   11.70
  13 -12  -3  107.39    9.40
  12 -13   3   75.69    8.20
 -12  13   3   83.49    8.30
  12  13  -3  117.09    8.90
  13 -12  -3  107.09    9.00
 -13  12  -3   86.29    8.60
 -13  12   3  100.69    9.40
  12 -13  -3  113.69    9.30
  13  12  -3   97.39    8.30
 -12  13  -3   89.99    9.00
  12 -13  -3   80.99    8.10
  13 -12   3  110.09    9.00
   1 -14   3  126.69    9.40
  -1  14   3  146.19    8.80
   1  14  -3  158.68    9.30
   1  14  -3  161.38    9.90
  14  -1  -3  117.19    8.40
  -1  14   3  144.49    7.70
 -14   1  -3  121.29    9.20
   1 -14   3  145.79    8.60
  -1 -14  -3  137.69    7.30
  -1 -14  -3  144.59    9.90
 -14  -1   3  109.19    7.30
  14   1   3  122.19    9.00
   1 -14  -3  117.79    8.60
  14   1  -3  142.29    9.20
  -1  14  -3  126.09    8.50
 -14   1   3  156.98    8.70
  -1 -14   3  107.79    8.10
 -14  -1  -3  130.89    9.30
  14  -1   3  148.19    7.60
   1  14   3  126.19    7.10
   1  14   3  108.69    8.00
  -1 -14   3  109.99    8.80
   1 -14  -3  128.09    7.40
   3 -14   3  170.38    9.40
  14   3   3  184.38   10.10
   3 -14   3  172.38   10.40
  -3 -14  -3  171.28   10.10
   3  14  -3  157.68    9.30
  14  -3  -3  223.58   12.10
  -3  14   3  191.88    9.90
   3  14  -3  154.08   10.10
  14  -3  -3  189.18    9.90
 -14   3  -3  209.78   10.80
  -3  14  -3  189.08   10.30
   3 -14  -3  196.18    9.30
 -14  -3  -3  166.18    9.40
  14   3  -3  189.18    9.70
   3  14   3  206.08    9.60
  -3 -14   3  202.38   10.80
   3 -14  -3  205.48   10.90
 -14   3   3  176.38    9.90
  14  -3   3  167.98    8.50
  14  -5  -3   66.99    6.20
 -14   5  -3   50.79    6.40
   5  14  -3   53.69    6.70
   5 -14   3   56.89    6.60
  14  -5  -3   55.19    6.30
   5 -14   3   64.69    7.20
   5  14  -3   47.00    5.90
  -5  14   3   59.99    6.80
  14   5   3   56.69    6.20
  -5 -14  -3   52.99    6.20
  -5 -14   3   64.19    6.90
  -5  14  -3   55.89    6.30
   5  14   3   61.29    5.90
 -14   5   3   53.49    6.40
   5 -14  -3   72.89    7.60
   5 -14  -3   54.49    6.10
  14  -5   3   65.89    6.10
 -14  -5  -3   49.50    6.00
  14   5  -3   44.20    5.90
  -5  14  -3   56.89    5.80
  -7  14   3  106.69    8.30
  14   7   3   80.19    6.80
   7  14  -3  114.99    8.40
  14  -7  -3   81.89    7.90
 -14   7  -3   74.09    7.70
   7  14  -3   90.39    8.00
  14  -7  -3   71.49    6.90
   7 -14   3   92.39    7.70
  -7 -14  -3  116.29   11.50
   7 -14   3  111.39    8.50
  -7 -14   3   76.99    7.50
 -14  -7  -3  113.59    8.40
  -7  14  -3   77.39    7.30
 -14   7   3  115.99    8.90
  14   7  -3  100.09    7.90
  14  -7   3   95.59    7.40
   7 -14  -3   74.79    8.00
  -7  14  -3   66.59    6.70
   7 -14  -3   69.49    6.90
   9  14  -3  452.45   15.80
   9 -14   3  416.06   15.40
   9 -14   3  431.46   15.70
 -14   9  -3  411.26   16.30
   9  14  -3  433.96   15.60
  14  -9  -3  439.46   16.10
  -9  14   3  419.86   16.50
  14  -9  -3  448.96   15.60
  -9  14  -3  427.76   15.80
  14  -9   3  448.96   15.50
  -9 -14   3  436.46   15.80
   9 -14  -3  436.46   15.50
  -9  14  -3  440.86   15.90
  14   9  -3  416.96   15.50
   9 -14  -3  430.26   16.30
 -14   9   3  442.86   16.20
  11 -14   3  176.98   11.20
  14 -11  -3  167.08   11.30
  11 -14   3  166.58   11.10
  14 -11  -3  175.88   11.20
 -11  14   3  184.98   12.50
 -14  11  -3  202.58   12.80
  11  14  -3  181.48   10.60
  14  11  -3  175.78   11.00
 -11  14  -3  176.28   11.60
  11 -14  -3  185.78   11.50
  14 -11   3  176.88   10.80
  11 -14  -3  169.38   12.30
 -14  11   3  195.98   12.70
 -13  14   3  132.09   11.00
  13 -14   3  113.79    9.60
 -14  13  -3  139.09   11.10
  14 -13  -3  124.59   10.30
  14 -13  -3  118.59   10.00
  13  14  -3  117.09    9.50
  13 -14  -3   93.49    9.40
 -13  14  -3  128.69   10.40
  13 -14  -3  109.49    9.70
  14  13  -3  107.99    9.10
  14 -13   3  120.49    9.80
 -14  13   3  104.89    9.90
 -15   0  -3    3.20    4.90
   0 -15   3    3.40    4.40
   0 -15  -3    7.60    5.10
   0  15   3   -1.90    4.10
   0 -15  -3    4.20    3.60
  15   0  -3   -1.10    4.40
   0 -15   3    1.20    5.10
   0  15   3    0.70    3.50
 -15   0   3   -1.00    3.80
   0  15  -3   -4.50    4.10
   2 -15   3  218.88   11.60
   2 -15   3  201.28   10.40
  15   2   3  191.38   10.50
  -2 -15  -3  213.78   10.90
   2  15  -3  219.78   11.00
  -2  15   3  225.78   10.70
   2  15  -3  206.78   11.40
  15  -2  -3  196.18   10.40
 -15   2  -3  186.98   11.10
  -2 -15   3  182.28    9.90
 -15  -2  -3  218.58   10.90
  -2 -15   3  181.88   10.60
  15  -2   3  206.88    9.40
   2  15   3  186.48    9.70
   2 -15  -3  187.08   10.90
 -15   2   3  217.18   10.70
   2 -15  -3  192.98    9.30
  15   2  -3  219.48   10.80
  -2  15  -3  185.18   10.50
   4 -15   3  159.58    9.90
  15   4   3  175.28   10.00
 -15   4  -3  156.88   11.10
   4  15  -3  183.68   10.70
  -4 -15  -3  192.88   10.30
  15  -4  -3  182.18   10.20
   4  15  -3  179.18    9.90
   4 -15   3  173.18   10.80
  -4  15   3  164.58   10.30
  -4  15  -3  188.48   10.70
  -4 -15   3  182.68   10.90
   4 -15  -3  171.28   11.30
  15  -4   3  183.28    9.40
  15   4  -3  191.08   10.20
 -15  -4  -3  186.78   10.20
   4 -15  -3  171.68    9.20
 -15   4   3  167.98   10.40
   4  15   3  170.38    9.80
   6  15  -3   75.79    7.20
  -6  15   3   69.69    7.40
 -15   6  -3   72.89    8.10
  -6 -15  -3   66.39    7.00
  15   6   3  104.19    8.40
  15  -6  -3   86.09    8.10
   6  15  -3   74.69    7.80
   6 -15   3   55.39    6.90
   6 -15   3   53.49    7.30
  -6  15  -3   93.49    7.40
   6 -15  -3   81.49    7.20
  -6 -15   3   84.79    8.10
  15  -6   3   60.99    6.40
 -15  -6  -3   54.89    6.50
 -15   6   3   69.29    7.40
   6 -15  -3   84.09    8.40
  -6  15  -3   85.19    7.60
  15   6  -3   75.49    7.20
  15  -8  -3  350.36   14.60
   8 -15   3  357.26   14.60
 -15   8  -3  321.57   14.40
   8 -15   3  327.57   14.20
  -8  15   3  361.36   14.60
   8  15  -3  343.77   14.30
   8  15  -3  325.67   13.50
   8 -15  -3  330.17   15.10
  -8  15  -3  353.56   13.90
  -8  15  -3  337.27   14.10
  15   8  -3  324.87   13.80
   8 -15  -3  329.67   13.60
 -15   8   3  332.67   14.70
  15  -8   3  300.87   13.30
  -8 -15   3  323.47   13.90
 -15  10  -3  229.68   13.50
  10 -15   3  238.08   12.40
 -10  15   3  274.27   13.50
  15 -10  -3  220.28   12.20
  10  15  -3  242.38   12.60
  10  15  -3  243.08   12.10
  10 -15   3  250.57   12.70
  15 -10  -3  225.58   12.80
  10 -15  -3  225.78   11.90
  15  10  -3  222.98   12.10
 -10 -15   3  259.67   12.80
  15 -10   3  260.87   12.80
 -10  15  -3  230.68   12.50
 -15  10   3  242.78   13.50
  10 -15  -3  211.98   12.90
  15 -12  -3   44.20    7.40
  15 -12  -3   46.90    7.70
  12 -15   3   75.09    8.50
  12  15  -3   84.39    8.20
 -12  15   3   69.09    9.10
 -15  12  -3   53.79    8.20
  12 -15  -3   58.19    7.90
 -12  15  -3   57.79    8.10
 -15  12   3   64.09    9.10
  15 -12   3   74.49    8.50
  12 -15  -3   48.00    7.90
  15  12  -3   69.49    8.00
  14 -15   3   20.20    7.00
  14  15  -3   24.10    7.30
  15 -14  -3   28.40    7.60
  15 -14  -3   19.70    6.80
 -14  15   3   10.70    7.20
 -15  14  -3   21.90    7.80
 -14  15  -3   31.10    7.90
  15 -14   3   10.30    6.60
  14 -15  -3   44.20    8.40
  15  14  -3   30.20    7.90
  14 -15  -3   42.80    7.70
 -15  14   3   13.50    7.30
  -1  16   3   94.59    7.40
  16  -1  -3   90.39    7.90
  16   1   3   99.79    8.20
   1 -16   3   92.39    8.40
 -16   1  -3  105.39    8.60
   1 -16   3   98.59    8.10
  -1 -16  -3   90.49    8.40
   1  16  -3   88.79    7.80
  16   1  -3   96.59    8.10
  -1  16  -3   78.59    7.50
  -1 -16   3   94.99    7.90
   1  16   3   97.89    7.40
  -1 -16   3   81.59    8.40
 -16   1   3   93.59    7.40
 -16  -1  -3   85.09    8.00
   1 -16  -3   91.09    7.00
   1 -16  -3   84.19    8.00
  -3  16   3   50.29    6.50
  16   3   3   40.00    6.10
   3 -16   3   63.89    7.30
  -3 -16  -3   55.29    7.10
 -16   3  -3   39.70    6.50
   3  16  -3   53.79    6.70
   3  16  -3   51.69    7.20
  16  -3  -3   43.10    6.30
   3 -16   3   48.70    7.00
  -3 -16   3   38.40    6.70
  16  -3   3   51.59    5.80
   3 -16  -3   43.80    5.90
 -16   3   3   63.49    6.80
  -3 -16   3   49.90    6.70
 -16  -3  -3   54.49    6.90
  -3  16  -3   42.90    6.30
  16   3  -3   59.19    6.80
   3 -16  -3   42.30    7.00
   5 -16   3  202.28   10.90
 -16   5  -3  191.48   12.10
  16   5   3  234.08   11.50
   5  16  -3  188.68   11.10
   5 -16   3  180.98   11.60
  -5 -16  -3  190.28   11.20
   5  16  -3  199.88   11.60
  16  -5  -3  247.98   12.00
  -5  16   3  191.88   11.00
  16  -5   3  188.18   10.20
  -5  16  -3  219.38   11.60
   5 -16  -3  241.68   11.30
  16   5  -3  184.98   10.70
  -5 -16   3  213.78   12.40
 -16   5   3  194.38   11.20
 -16  -5  -3  204.28   11.00
   5 -16  -3  208.28   12.20
   7  16  -3  173.28   10.50
 -16   7  -3  178.08   11.80
   7  16  -3  162.98   10.90
   7 -16   3  182.08   11.60
   7 -16   3  165.88   10.70
  16  -7  -3  164.48   11.00
  -7  16   3  181.08   11.20
  -7  16  -3  156.88   11.00
  -7  16  -3  168.88   11.00
  -7 -16   3  166.38   11.10
  16   7  -3  150.58   10.10
  16  -7   3  174.48   10.40
   7 -16  -3  174.78   11.90
 -16   7   3  162.38   11.60
   7 -16  -3  176.58   10.30
   9  16  -3  274.67   12.90
  16  -9  -3  273.77   13.60
   9  16  -3  270.77   13.50
   9 -16   3  283.77   14.00
   9 -16   3  295.47   13.60
  -9  16   3  285.67   14.40
 -16   9  -3  288.87   14.30
  16  -9   3  260.47   12.90
  16   9  -3  271.67   13.30
 -16   9   3  259.77   14.10
   9 -16  -3  244.18   13.10
  -9  16  -3  275.47   13.30
   9 -16  -3  262.57   14.70
  -9  16  -3  290.87   14.10
  -9 -16   3  254.17   13.10
  16 -11  -3   19.10    6.60
  11 -16   3   33.20    7.20
  11 -16   3   32.70    7.20
  11  16  -3   39.40    7.00
 -11  16   3   38.90    7.60
 -16  11  -3   37.60    7.30
 -16  11   3   26.10    7.70
  16 -11   3   42.80    7.10
  16  11  -3   35.70    6.80
  11 -16  -3   25.40    6.80
 -11  16  -3   43.10    7.30
  11 -16  -3   34.70    7.60
  13 -16   3   29.30    7.70
  16 -13  -3   44.60    8.10
  13  16  -3   26.00    7.20
 -13  16   3   33.50    8.00
 -16  13  -3   36.30    7.90
  16  13  -3   41.00   10.60
  13 -16  -3   31.40    8.10
  13 -16  -3   35.10    7.60
 -13  16  -3   37.60    7.60
 -16  13   3   45.30    8.50
  16 -13   3   32.20    7.10
  17   0  -3   89.49    8.30
   0 -17   3  104.49    9.10
 -17   0  -3  106.29    8.90
  17   0   3   79.99    8.10
   0 -17  -3  103.39    9.20
   0  17   3  103.89    8.00
   0  17  -3   95.89    8.30
   0 -17   3   88.79    8.20
   2 -17   3   98.59    9.20
   2 -17   3  108.69    8.90
  -2 -17  -3  108.49    9.30
  -2  17   3  116.79    8.70
   2  17  -3   97.49    8.50
  17  -2  -3  134.19    9.80
  17   2   3  131.29   10.10
 -17   2  -3  136.49   10.20
 -17  -2  -3  116.39    9.10
  -2 -17   3  121.99    9.80
  -2  17  -3  130.99   10.20
   2 -17  -3  124.29    8.80
  17   2  -3  102.49    8.70
  -2 -17   3  117.69    9.80
   2 -17  -3  148.89   11.20
 -17   2   3  126.39    9.50
  -4 -17  -3  116.99    9.20
   4 -17   3  121.09    9.60
   4  17  -3  106.09    8.80
  17   4   3  149.88   10.20
   4 -17   3  110.89    9.40
 -17   4  -3  158.98   11.50
  17  -4  -3  149.88   10.60
  -4  17   3  117.99    9.20
  -4  17  -3  160.18   10.70
 -17  -4  -3  131.09   10.20
  17   4  -3  122.99    9.20
  17  -4   3  123.99    8.90
 -17   4   3  114.79    9.30
  -4 -17   3  144.79   11.20
  -4 -17   3  172.78   10.80
   4 -17  -3  155.18    9.90
   4 -17  -3  139.39   11.40
  -6  17   3  154.88   11.40
  -6 -17  -3  162.48   11.10
   6 -17   3  156.98   11.50
  17   6   3  150.08   13.90
   6  17  -3  159.68   10.60
   6  17  -3  164.58   11.40
  17  -6  -3  134.29   10.80
   6 -17   3  151.88   10.90
 -17   6  -3  147.69   11.80
  -6 -17   3  160.88   11.30
  17  -6   3  166.38   10.10
 -17   6   3  155.58   11.80
   6 -17  -3  154.58    9.80
 -17  -6  -3  183.38   11.10
  17   6  -3  157.28   10.80
  -6  17  -3  141.49   11.20
   6 -17  -3  135.79   10.80
  -8  17   3   80.59    8.90
  17  -8  -3   92.09    9.10
   8 -17   3   98.69    9.60
   8  17  -3   91.99    8.50
   8  17  -3   86.89    8.80
   8 -17   3   87.79    8.50
 -17   8  -3   85.19    9.30
   8 -17  -3   83.49    9.50
  17  -8   3   93.99    8.40
 -17   8   3   78.49    8.80
  -8  17  -3   90.49    8.90
  -8 -17   3   86.09    8.90
  17   8  -3   82.39    8.30
   8 -17  -3   92.39    8.60
 -10  17   3   83.99    9.40
  10 -17   3   60.19    8.60
 -17  10  -3   63.09    8.80
  17 -10  -3   65.09    8.30
  10 -17   3   55.39    8.20
  10  17  -3   63.69    8.00
  10  17  -3   73.49    9.70
 -17  10   3   43.30    8.10
  17  10  -3   52.79    7.60
  17 -10   3   61.49    7.80
  10 -17  -3   73.19    8.50
 -10  17  -3   58.49    8.20
 -10 -17   3   86.19    8.80
  10 -17  -3   83.89    9.80
 -17  12  -3   47.80    9.10
 -12  17   3   35.00    7.90
  17 -12  -3   41.80    7.90
  12  17  -3   43.30    7.90
  12 -17   3   39.40    8.20
  17 -12   3   38.60    7.60
  12 -17  -3   59.59    8.40
  12 -17  -3   54.39    9.10
 -12  17  -3   48.70    8.10
 -17  12   3   23.50    7.80
  18   1   3  151.98   11.20
   1 -18   3  121.49   10.20
  -1  18   3  126.39    9.90
   1 -18   3  128.89    9.80
  -1 -18  -3  142.79   10.70
  18  -1  -3  119.19    9.60
 -18   1  -3  135.89   10.10
   1  18  -3  147.89   10.90
  -1 -18   3  134.79   10.70
  18   1  -3  142.89   11.00
 -18  -1  -3  131.89   10.50
   1 -18  -3  139.89   11.60
  -1 -18   3  140.19   10.20
  -1  18  -3  119.19    9.60
   3  18  -3  170.08   11.00
   3 -18   3  168.48   10.90
  18  -3  -3  116.49    9.70
  18   3   3  122.19    9.40
  -3  18   3  144.69   10.90
   3 -18   3  167.38   12.10
  -3 -18  -3  151.98   11.20
 -18   3  -3  130.89   10.30
  -3 -18   3  128.99    9.70
  18   3  -3  150.18   11.30
  -3  18  -3  130.99   10.10
 -18  -3  -3  148.69   11.40
   3 -18  -3  132.39    9.60
  -3 -18   3  128.69   10.60
   3 -18  -3  129.29   10.80
 -18   3   3  141.49   10.80
  18  -5  -3   87.79    8.70
  18   5   3   93.29    8.50
  -5  18   3   98.49    8.80
 -18   5  -3   90.89    9.10
   5 -18   3   83.29    9.10
   5  18  -3   83.99    8.40
  -5 -18  -3   67.49    8.20
   5 -18   3   81.09    8.60
  -5 -18   3  105.59    9.80
  18   5  -3   85.89    8.40
  18  -5   3   76.19    7.70
 -18   5   3   93.49    9.00
 -18  -5  -3   93.79    8.60
  -5 -18   3   97.79    8.80
   5 -18  -3   86.19    8.10
  -5  18  -3   87.59    8.70
   5 -18  -3   81.79    9.60
   7 -18   3   72.79    8.90
   7 -18   3   66.89    8.20
   7  18  -3   50.09    7.40
  -7  18   3   72.09    8.50
  18  -7  -3   58.29    8.00
 -18   7  -3   65.89    8.90
  -7 -18   3   61.59    8.50
   7 -18  -3   58.19    8.90
 -18   7   3   63.69    8.70
  18  -7   3   56.69    7.30
   7 -18  -3   64.79    7.80
  18   7  -3   57.99    7.70
  -7  18  -3   62.79    8.20
   9 -18   3   53.49    8.20
   9  18  -3   65.79    8.20
  18  -9  -3   54.29    8.40
   9 -18   3   57.39    8.70
 -18   9  -3   64.79    9.30
  -9  18   3   55.69    8.40
  18   9  -3   59.89    7.90
  18  -9   3   57.49    7.80
 -18   9   3   49.00    8.40
  -9  18  -3   63.59    8.70
  -9 -18   3   64.39    8.50
   9 -18  -3   47.50    8.70
   9 -18  -3   80.69    9.00
  11  18  -3   34.30    8.20
 -11  18   3   31.80    8.10
 -18  11  -3   23.90    8.00
  11 -18   3   31.50    7.70
  11 -18   3   18.30    7.80
  18 -11  -3   29.80    8.20
  11 -18  -3   33.90    7.60
  18 -11   3   15.30    6.60
 -18  11   3   30.90    8.10
 -11  18  -3   39.40    7.80
  11 -18  -3   37.10    8.70
   0 -19   3  102.89    9.20
   0  19  -3   99.39    8.90
  19   0   3   81.99    8.90
   0 -19  -3  102.59    9.70
 -19   0  -3  108.19    9.80
   0 -19   3  109.19   10.10
  19   0  -3  103.89    9.30
  19  -2  -3   43.50    7.40
 -19   2  -3   36.80    7.60
  -2 -19  -3   44.70    8.10
   2 -19   3   45.60    8.30
   2  19  -3   53.89    7.50
  19   2   3   40.60    6.90
   2 -19   3   50.09    7.70
  -2  19   3   53.59   10.60
  -2 -19   3   41.80    8.00
  -2  19  -3   36.90    6.80
  -2 -19   3   24.40    6.60
   2 -19  -3   48.40    8.40
  19   2  -3   44.10    7.50
 -19  -2  -3   56.09    7.80
   4  19  -3   69.19    8.30
   4 -19   3   69.79    8.50
  19  -4  -3   70.79    8.60
   4 -19   3   69.39    9.00
 -19   4  -3   70.29    8.70
  -4 -19  -3   79.69    9.10
  19   4   3   51.59    7.50
  -4  19   3   74.69    8.30
  -4 -19   3   70.19    8.10
 -19   4   3   63.19    8.50
   4 -19  -3   69.19    7.90
   4 -19  -3   57.79    8.60
 -19  -4  -3   82.39    8.80
  -4  19  -3   59.49    8.10
  19   4  -3   66.49    8.10
  -4 -19   3   63.09    8.90
   6 -19   3  102.59    9.70
   6 -19   3   90.59   10.00
  19  -6  -3   76.69    9.00
  -6  19   3   97.59    9.60
   6  19  -3   91.99    9.10
 -19   6  -3   72.69    9.40
 -19   6   3   87.19    9.40
  -6 -19   3   77.39    9.30
  -6 -19   3   72.59    8.50
   6 -19  -3   78.19    8.30
  19  -6   3   93.79    8.90
  -6  19  -3   77.69    9.00
   6 -19  -3   67.59    9.60
  19   6  -3   86.39    8.80
   8 -19   3   65.89    8.80
 -19   8  -3   69.39    9.80
   8  19  -3   61.89    8.20
   8 -19   3   66.79    9.30
  19  -8  -3   82.49    9.30
  -8  19   3   52.89    8.20
  19  -8   3   59.69    8.00
   8 -19  -3   53.19    8.90
 -19   8   3   70.19    9.30
   8 -19  -3   72.99    8.80
  -8  19  -3   83.89    9.40
  19   8  -3   67.69    8.40
  -8 -19   3   66.39    9.00
   1 -20   3   56.09    8.20
 -20   1  -3   43.60    7.80
  -1 -20  -3   41.80    8.50
  20  -1  -3   39.60    7.60
   1  20  -3   47.50    7.50
   1 -20   3   51.59    9.00
  20   1   3   44.10    7.80
   1 -20  -3   50.09    8.40
  -1 -20   3   60.39    9.00
  -1 -20   3   55.79    8.00
 -20  -1  -3   48.70    8.30
  -1  20  -3   49.10    7.80
  20   1  -3   40.20    7.70
  20  -1   3   39.50    7.80
   3  20  -3   61.49    8.50
   3 -20   3   67.69    9.50
  20   3   3   73.39    8.60
 -20   3  -3   70.69    9.00
  20  -3  -3   80.99    9.10
  -3 -20  -3   61.99    8.90
   3 -20   3   41.10    7.80
  20   3  -3   68.09    8.50
 -20   3   3   69.89    9.70
  -3 -20   3   67.29    8.30
  -3 -20   3   63.79    9.40
   3 -20  -3   66.39    9.40
 -20  -3  -3   76.39    9.00
  -3  20  -3   67.09    8.50
 -20   5  -3   29.60    7.80
   5 -20   3   22.00    7.50
   5 -20   3   21.20    7.10
  -5 -20  -3   32.20    8.00
  20  -5  -3   15.00    6.70
   5  20  -3   19.60    6.80
  -5  20   3   21.70    7.00
  -5  20  -3    7.50    6.30
 -20   5   3   37.10    7.80
  -5 -20   3   18.60    7.60
  20   5  -3   25.60    6.70
   5 -20  -3    8.60    6.90
   5 -20  -3   28.90    8.60
  -5 -20   3   14.30    6.40
   7 -20   3   49.00   10.70
 -20   7  -3   52.49   10.30
   7 -20   3   53.79    8.90
   7  20  -3   43.80    7.90
  20  -7  -3   65.09    9.10
  -7  20   3   62.39    9.00
 -20   7   3   43.90    8.40
  -7  20  -3   51.29    8.70
  20   7  -3   54.39    8.30
   7 -20  -3   47.00    8.10
  -7 -20   3   54.19    8.10
  -7 -20   3   47.10    9.00
  21   0   3  174.28   13.40
  21   0  -3  162.18   12.30
   0 -21  -3  149.59   12.20
   0 -21   3  166.68   12.70
 -21   0  -3  181.58   13.80
   0  21  -3  180.88   13.00
   0 -21   3  170.58   14.00
  21  -2  -3   64.89    9.00
   2  21  -3   49.70    8.00
 -21   2  -3   53.59    8.80
   2 -21   3   61.69   12.40
   2 -21   3   56.39    8.40
  21   2   3   61.89    8.70
  -2 -21  -3   54.29    9.20
  21  -2   3   24.40    7.90
   2 -21  -3   55.39    9.50
 -21  -2  -3   56.49    8.60
  -2  21  -3   62.39    8.70
  21   2  -3   54.89    8.60
  -2 -21   3   48.80    9.20
  -2 -21   3   61.89    8.60
   0   0   4   -0.80    0.40
   1   1   4   -0.20    1.20
  -1  -1  -4    0.70    2.10
   1  -1  -4    1.70    2.40
  -1   1   4   -2.80    2.30
   1   1  -4    0.30    2.20
   1  -1  -4    2.20    2.60
   1   1   4    2.70    2.30
   1   1  -4    4.50    1.90
  -1  -1   4    1.50    1.90
   1  -1   4    0.60    1.60
   1  -1  -4   10.10    2.70
  -1   1  -4   -1.70    1.60
  -1   1  -4    4.50    1.70
  -1   1  -4    0.50    2.00
  -1  -1  -4    1.70    2.30
   1   1   4   -1.20    2.10
   1  -1   4    1.80    1.70
  -1  -1   4   -0.40    0.60
  -1  -1   4   -1.90    2.10
   1  -1  -4    1.80    1.70
   1  -1   4    2.20    2.10
  -1  -1  -4    1.60    2.30
   1   1  -4    2.80    2.30
   1   1  -4   -1.70    2.10
  -1  -1  -4   -0.20    1.30
  -1   1   4   -2.00    1.70
  -1   1  -4   -1.40    2.10
  -1  -1  -4   -0.60    2.10
  -1   1  -4   -2.30    1.70
  -1   1   4    0.30    2.40
   0   2  -4  957.10   21.20
   0  -2  -4  965.20   19.90
   0  -2   4  947.01   20.50
   0  -2   4  926.81   20.50
   2   0  -4  928.91   22.30
   0   2  -4  951.30   20.50
  -2   0   4  949.80   20.70
   2   0   4  947.01   20.90
  -2   0  -4  921.01   20.80
  -2   0  -4  916.91   20.50
   2   0  -4  962.40   21.40
   0  -2   4  933.31   20.50
   2   0  -4  987.40   20.70
   0   2   4  958.70   21.20
  -2   0  -4  954.60   21.10
  -2   0  -4  971.90   21.00
   2   0   4  941.71   20.80
   2   0   4  938.21   21.10
   0   2  -4  953.00   20.70
   0  -2  -4  907.21   22.20
   0   2  -4  914.31   20.40
   0  -2  -4  944.31   21.00
   0  -2  -4  936.31   22.40
  -2   0  -4  924.91   19.80
   2   0  -4  968.20   22.40
  -2   0   4  918.91   22.20
   0   2  -4  934.81   20.50
   0   2   4  928.91   22.30
  -2   2  -4 2014.30   42.10
   2  -2  -4 1952.70   44.20
  -2   2   4 1988.00   42.10
  -2  -2   4 2035.10   41.40
   2  -2  -4 2021.40   41.70
   2   2  -4 2007.10   42.00
   2   2  -4 1965.20   42.70
  -2  -2  -4 2061.19   43.30
   2   2   4 1973.90   43.30
  -2  -2  -4 2014.60   43.20
  -2   2  -4 2081.89   42.20
   2   2  -4 2034.20   42.40
   2  -2   4 2003.50   41.90
  -2   2   4 1994.70   44.00
  -2  -2  -4 2041.60   41.70
   2   2  -4 1996.70   42.80
   2   2   4 2037.80   42.60
  -2  -2   4 2041.00   43.10
  -2  -2  -4 2003.00   40.20
  -2   2  -4 2003.50   41.70
   2  -2  -4 2058.09   42.60
   2  -2  -4 2011.00   44.40
  -2  -2  -4 1990.60   42.30
  -3  -1   4  280.67    7.40
  -3  -1   4  267.57    9.20
  -3   1  -4  271.37    7.00
   3   1   4  259.77    6.10
  -3   1  -4  261.07    8.20
  -1   3   4  279.57    9.80
  -1  -3  -4  261.37    8.00
  -1  -3  -4  267.97    6.30
   3   1   4  276.97    8.50
   3  -1  -4  283.47    9.90
  -1  -3  -4  275.77    9.60
   1   3  -4  269.87    8.00
  -1  -3  -4  255.97    9.30
  -3   1  -4  261.07    6.90
   3  -1  -4  259.17    9.70
   3  -1  -4  268.37    7.80
   1   3  -4  266.07    7.90
  -3   1  -4  267.17    7.00
   3   1   4  265.07    8.30
   3  -1  -4  257.87    8.50
  -3   1  -4  270.77    7.40
   1   3  -4  268.07    7.10
   1   3  -4  274.97    8.00
  -1   3   4  274.87    8.30
   1  -3   4  264.17    7.50
   1   3  -4  271.37    8.40
   1   3   4  270.87    9.40
  -1  -3   4  264.07    7.80
   1  -3  -4  272.37    7.00
   3  -1   4  258.27    6.90
  -3  -1  -4  268.37    6.20
  -1   3  -4  252.77    7.40
   1  -3  -4  269.57    8.40
   1   3   4  265.27    8.30
   3  -1   4  258.47    8.20
  -1   3  -4  257.97    8.10
  -1   3  -4  273.27    7.70
   1  -3  -4  269.87    9.90
   3   1  -4  266.67    7.90
  -3   1   4  259.27    9.60
   3   1  -4  271.97    8.60
  -3  -1  -4  258.67    8.30
   3   1  -4  258.87    9.20
   3   1  -4  258.27    9.20
   1  -3  -4  246.88    9.60
  -3  -1  -4  265.07    8.40
   3  -1   4  270.47    7.00
   3  -1   4  274.67    7.00
  -3   1   4  274.77    8.00
  -3  -1  -4  266.57    7.40
  -1  -3   4  252.37    7.80
  -1  -3   4  270.97    7.10
  -3  -1  -4  260.57    8.40
   3  -3  -4    2.80    3.40
   3   3   4    1.60    2.80
   3   3  -4    0.80    2.60
   3   3  -4   -1.70    2.70
  -3  -3  -4   -0.90    2.10
   3   3   4   -0.10    2.40
  -3  -3  -4    1.90    2.70
   3  -3  -4   -2.40    2.70
  -3  -3  -4    1.70    2.70
  -3   3  -4   -0.50    2.20
   3   3  -4    1.50    2.40
  -3  -3   4    0.30    1.50
  -3   3   4   -0.60    2.50
  -3   3  -4    0.60    2.40
   3  -3   4    0.60    2.30
  -3   3   4   -1.30    2.00
   3  -3   4   -0.30    2.00
  -3  -3   4    2.20    2.60
   3   3   4    2.50    2.90
  -3   3   4    1.00    3.20
   3  -3  -4    1.00    2.10
  -3  -3  -4    0.10    2.80
  -3  -3   4    0.50    2.50
   3  -3  -4    0.40    3.30
  -3   3  -4    0.50    2.10
   3   3  -4   -0.40    2.50
   0  -4   4  390.66    9.70
   4   0   4  390.06   10.40
  -4   0   4  383.86   12.50
   0   4  -4  396.46    9.60
   0  -4  -4  398.06   12.60
  -4   0  -4  398.96    9.70
  -4   0  -4  405.76   10.50
   4   0  -4  395.36   12.50
   0  -4   4  398.66    9.80
   0   4   4  379.26   10.90
   0   4  -4  391.06   10.50
   4   0   4  390.46   10.30
  -4   0  -4  406.46    9.10
   0   4  -4  390.96    9.80
   4   0  -4  394.86   10.60
   0  -4  -4  399.56   10.70
   0   4  -4  385.36    9.70
   0   4   4  382.56   12.50
  -4   0  -4  394.96   10.40
   0  -4  -4  396.96   12.80
   0   4  -4  396.56   10.90
   4   0   4  388.76    9.00
   4   0   4  389.26   10.90
  -4   0   4  393.96   10.10
   0  -4  -4  388.06    9.10
   4   0  -4  377.16   12.40
   0  -4   4  394.96    9.80
   4   0  -4  415.96   11.00
  -4   0  -4  391.36   10.80
  -4   2  -4  897.51   19.60
   2  -4   4  929.11   21.10
   4   2   4  900.41   21.30
   2   4  -4  953.30   21.40
  -4  -2   4  840.12   21.90
  -2  -4  -4  958.20   23.40
  -2   4   4  910.01   23.60
   4  -2  -4  922.51   20.70
   2  -4   4  934.81   20.70
   4  -2  -4  938.41   23.10
   2   4  -4  989.10   21.90
  -2  -4  -4  931.01   23.40
   4   2   4  876.61   20.60
   4  -2  -4  871.61   22.80
   2   4  -4  907.71   21.70
  -4   2  -4  875.01   20.40
  -4  -2   4  862.51   19.00
   4   2   4  876.21   21.40
  -2   4   4  929.91   21.50
   2   4  -4  938.91   21.60
   4  -2  -4  897.61   20.10
  -4  -2   4  907.41   22.20
  -2  -4  -4  925.31   20.80
  -4   2  -4  895.41   19.50
  -4   2   4  940.11   21.20
   4  -2   4  951.60   20.40
   4  -2   4  912.71   21.20
  -2  -4   4  910.61   18.80
   4   2  -4  938.11   21.30
  -4  -2  -4  920.21   22.40
  -4  -2  -4  949.71   22.40
   4   2  -4  889.61   21.50
   2   4   4  835.62   22.10
  -2   4  -4  883.41   19.80
  -2   4  -4  876.91   20.00
  -4  -2  -4  938.31   20.10
  -2   4  -4  893.01   20.30
   2  -4  -4  909.71   19.60
   2  -4  -4  874.31   20.60
  -4   2   4  909.91   23.70
  -4  -2  -4  923.81   21.60
   2   4   4  882.91   22.40
   2  -4  -4  871.21   22.90
   2  -4  -4  883.61   22.90
   4   2  -4  908.81   22.90
   2   4   4  873.51   20.60
   4   2  -4  957.10   23.00
  -4   4   4 1924.31   41.70
   4   4   4 1919.71   42.40
  -4  -4  -4 1922.31   41.80
  -4   4  -4 1870.01   39.60
  -4   4  -4 1918.41   39.70
   4   4  -4 1972.00   43.30
  -4  -4   4 1940.11   41.90
  -4   4  -4 1866.41   40.00
   4   4   4 1808.32   42.00
   4  -4   4 1928.01   41.00
  -4  -4  -4 1942.21   43.70
   4   4  -4 1985.80   43.30
   4   4  -4 1932.51   41.70
  -4  -4   4 1779.82   41.70
   4  -4  -4 1873.71   43.20
   4  -4  -4 1889.61   43.40
  -4  -4  -4 1976.00   43.70
  -4  -4  -4 1907.21   40.40
   4  -4   4 1925.41   40.90
   4  -4  -4 1873.01   40.50
  -4   4   4 2078.89   45.00
   4   4  -4 1932.21   41.70
  -4  -4   4 1937.91   37.90
   4   4   4 1861.21   40.40
   4  -4  -4 1883.61   39.70
   5   1   4  354.06    7.90
  -1  -5  -4  343.17   12.10
  -5   1  -4  351.76    9.40
   5  -1  -4  349.87   12.40
   5  -1  -4  360.46    9.90
   1  -5   4  333.67    8.40
  -1  -5  -4  330.17    9.70
   5   1   4  343.87   10.40
   1  -5   4  348.17    9.00
   1   5  -4  324.27    9.80
   5   1   4  332.27   10.20
  -5   1  -4  332.97    9.20
   5  -1  -4  346.57   12.40
  -1  -5  -4  356.26    8.00
   1  -5   4  359.56   10.10
   1   5  -4  329.47   10.30
   1   5  -4  345.37    8.40
  -1   5   4  345.57   12.30
  -5   1  -4  339.37    8.60
  -1   5   4  336.37   10.20
  -5   1  -4  345.27    8.70
  -5  -1   4  346.47   12.00
  -5  -1   4  343.37    9.00
   1   5  -4  350.16    9.80
   1   5  -4  350.36   10.00
  -1  -5  -4  337.27   12.30
   5  -1  -4  343.07   10.40
  -5   1  -4  336.67   10.10
  -5  -1   4  319.27   11.80
   1  -5   4  362.06    8.50
  -1   5  -4  333.77    9.90
   1  -5  -4  348.27   10.20
  -1  -5   4  348.37    8.40
   5  -1   4  345.77    9.30
   5  -1   4  343.67    8.60
  -5  -1  -4  338.47   10.40
  -5  -1  -4  365.56   10.60
   1  -5  -4  343.67   12.50
   5  -1   4  328.07   10.10
  -1  -5   4  356.76    9.90
   1  -5  -4  335.07   12.30
   5   1  -4  333.07   11.80
   5  -1   4  330.37    9.10
  -1   5  -4  348.87    8.50
   1   5   4  336.67   12.10
   5   1  -4  342.77   10.40
   1   5   4  342.47   12.10
  -1   5  -4  352.06   10.10
  -1   5  -4  327.27    8.40
   1   5   4  347.87   10.30
  -5   1   4  328.27   12.20
  -5   1   4  339.47    9.50
  -1  -5   4  330.97    9.80
  -5  -1  -4  343.47    8.40
  -5  -1  -4  351.16   10.50
   1  -5  -4  375.06    8.90
  -1   5  -4  340.97    9.00
   5   1  -4  359.06   12.10
   5   1  -4  339.77   10.00
   5   3   4  168.08    7.80
   3  -5   4  163.08    6.20
  -5   3  -4  166.08    4.90
  -3   5   4  162.58    6.90
   3   5  -4  162.48    6.70
   5   3   4  167.38    7.20
  -5   3  -4  163.28    6.70
  -3  -5  -4  154.38    8.30
   3   5  -4  157.28    7.30
   3  -5   4  158.48    6.40
  -3   5   4  164.48    8.90
  -5  -3   4  172.08    8.20
   5  -3  -4  154.78    9.00
  -5   3  -4  158.48    5.80
   5   3   4  148.89    7.70
   5  -3  -4  161.98    9.10
   3   5  -4  156.48    6.90
  -5  -3   4  164.18    4.90
  -5  -3   4  161.68    8.20
   5  -3  -4  174.88    7.10
  -5   3  -4  164.98    5.90
  -3  -5  -4  156.78    6.00
   3   5  -4  157.98    7.20
  -3  -5  -4  175.58    8.70
   5  -3  -4  165.18    6.40
  -5  -3  -4  158.58    7.80
   3   5   4  163.28    6.90
   3  -5  -4  165.18    7.10
   5   3  -4  158.18    6.70
  -3  -5   4  167.18    7.40
  -5  -3  -4  143.39    7.70
   5   3  -4  152.18    8.10
  -5   3   4  150.18    8.90
  -5  -3  -4  159.48    5.20
   3  -5  -4  151.68    8.90
  -3  -5   4  165.38    7.40
   5   3  -4  160.08    6.90
  -3   5  -4  167.28    6.30
   5  -3   4  163.18    5.80
  -3   5  -4  163.98    6.50
   3   5   4  167.88    8.70
  -5  -3  -4  164.28    7.00
   5   3  -4  159.78    8.00
   3   5   4  150.98    8.30
   5  -3   4  157.58    5.50
  -5   3   4  152.48    6.50
   3  -5  -4  161.98    6.00
  -3   5  -4  155.38    6.60
   3  -5  -4  167.08    9.10
   5  -5  -4   -2.00    3.80
  -5   5   4   -1.50    2.20
   5   5   4   -0.20    3.30
   5   5  -4    1.80    3.00
  -5  -5   4   -0.50    3.00
  -5  -5  -4    3.10    3.60
   5  -5  -4    2.90    3.60
   5  -5  -4    0.90    2.50
   5  -5   4   -1.20    2.30
   5  -5   4    0.30    2.20
  -5   5  -4   -1.30    2.50
   5   5  -4   -0.50    2.60
  -5   5   4    0.90    2.80
  -5   5  -4    3.20    2.50
   5   5   4   -2.50    2.90
  -5  -5  -4   -0.10    2.00
  -5   5   4   -0.30    3.60
   5  -5  -4   -0.80    3.10
  -5  -5  -4    0.30    2.70
   5   5   4    0.70    3.20
  -5   5  -4    4.20    2.50
  -5  -5  -4    2.20    3.40
   5   5  -4    1.80    3.20
   5   5  -4    0.70    3.10
   6   0   4 2954.60   62.29
   6   0  -4 2939.61   62.09
   0  -6   4 2895.11   60.49
   0   6  -4 2943.91   62.09
   0   6  -4 3044.00   62.39
   0   6  -4 2922.51   61.49
  -6   0  -4 2962.60   62.39
   0   6  -4 3066.89   60.59
  -6   0   4 2941.11   61.19
   6   0   4 2940.51   62.19
  -6   0  -4 2993.10   62.29
   0  -6  -4 3022.80   65.19
   0   6   4 2939.91   65.09
   6   0  -4 3012.90   65.19
  -6   0  -4 3036.10   60.19
   0  -6   4 3052.69   62.29
  -6   0   4 2986.90   65.09
  -6   0   4 2922.11   64.89
   0  -6  -4 3111.39   60.49
   6   0  -4 2964.60   62.19
   0  -6   4 2976.30   61.49
   0  -6  -4 3004.10   62.09
   6   0   4 3017.90   60.39
   6   0  -4 3031.60   65.09
   0   6   4 2959.60   62.29
   0  -6   4 2959.80   61.49
   0   6  -4 3057.79   61.59
   0  -6  -4 3070.39   65.49
  -6   0  -4 2959.70   62.39
   2  -6   4 1002.90   21.60
  -6   2  -4  908.31   19.80
  -6   2  -4  895.31   20.40
   6   2   4  905.71   22.60
   6   2   4  906.21   18.80
  -2   6   4  999.10   26.40
   2   6  -4 1039.70   21.10
  -2   6   4  994.10   23.70
   2   6  -4 1064.49   23.90
  -6   2  -4  909.91   21.60
   6  -2  -4  914.01   24.50
  -6  -2   4  922.71   23.90
   2   6  -4 1059.39   24.20
  -2  -6  -4 1066.79   26.70
   2  -6   4 1015.30   23.40
   2   6  -4 1034.10   23.70
  -2  -6  -4 1036.20   21.20
   2  -6   4 1007.80   21.70
   6   2   4  905.41   22.40
  -2  -6  -4  995.50   23.00
   6  -2  -4  915.91   24.40
   2   6  -4 1003.50   24.10
   6   2   4  895.61   21.50
  -6  -2   4  888.01   19.80
  -2  -6  -4 1022.70   26.20
   6  -2  -4  936.21   21.60
   6  -2  -4  928.81   21.30
  -6  -2   4  896.91   23.80
  -6   2  -4  904.11   20.50
  -6   2  -4  913.21   20.20
  -6  -2  -4 1030.00   21.40
   6  -2   4  992.20   23.70
  -6   2   4 1029.20   23.20
   2  -6  -4  871.61   24.40
  -6  -2  -4 1021.90   24.90
   6   2  -4 1029.50   23.60
  -6   2   4  968.70   26.40
   6  -2   4 1026.50   22.30
   2   6   4  973.50   24.40
   6  -2   4  988.90   22.50
   2   6   4  892.31   21.40
  -2  -6   4  912.21   19.00
  -2   6  -4  929.01   20.50
   2  -6  -4  950.70   24.70
   6  -2   4 1034.60   21.90
  -2   6  -4  924.11   19.70
   6   2  -4 1038.50   26.30
  -6  -2  -4 1011.50   24.70
   6  -2   4 1075.69   22.80
   2   6   4  949.40   24.40
  -2   6  -4  871.21   21.30
  -2  -6   4  912.01   21.90
  -6  -2  -4 1031.10   23.80
   6   2  -4 1005.40   25.90
   2  -6  -4  920.11   20.30
   6   2  -4  996.50   23.50
  -2   6  -4  913.91   21.30
   2  -6  -4  852.71   21.40
   6  -4  -4  792.42   19.10
   6  -4  -4  800.82   22.30
  -6   4  -4  753.02   17.00
  -4  -6  -4  776.12   21.60
   6  -4  -4  769.12   22.10
  -4   6   4  750.02   18.90
   4   6  -4  763.52   18.80
  -6   4  -4  758.32   18.00
  -6   4  -4  762.32   17.60
   4   6  -4  741.83   20.10
   4  -6   4  800.02   18.30
  -4  -6  -4  766.72   17.70
  -4  -6  -4  771.72   21.40
   6   4   4  744.33   18.80
  -6   4  -4  732.93   16.90
   4   6  -4  787.12   20.40
  -6   4  -4  732.83   18.60
   4   6  -4  731.13   18.80
  -6  -4   4  756.92   21.00
  -6  -4   4  765.72   16.10
  -6  -4   4  801.32   21.30
  -4   6   4  749.42   21.90
   6  -4  -4  767.02   18.50
   6   4   4  792.02   21.00
   4  -6   4  772.42   18.30
   6   4   4  722.93   20.40
  -4   6  -4  750.72   18.40
  -6  -4  -4  761.42   20.80
   4  -6  -4  758.22   22.00
   6  -4   4  731.73   16.80
   4   6   4  749.03   21.30
  -6   4   4  751.72   18.70
   4   6   4  785.62   18.90
  -6  -4  -4  741.73   18.70
   6  -4   4  768.72   17.50
  -6  -4  -4  770.62   20.80
   6   4  -4  740.33   20.90
  -6   4   4  765.82   22.10
   4  -6  -4  759.22   18.00
   6  -4   4  774.62   17.10
   6   4  -4  757.12   18.80
  -4   6  -4  754.32   18.20
   6   4  -4  757.12   18.70
  -4  -6   4  779.52   20.30
  -6  -4  -4  759.92   16.70
   6   4  -4  764.72   21.20
  -4  -6   4  759.92   20.30
   4  -6  -4  744.23   19.00
   6  -4   4  765.12   17.90
   4   6   4  780.12   21.50
   4  -6  -4  761.72   22.10
  -4   6  -4  740.33   18.40
  -6   6  -4 1569.14   33.70
  -6  -6  -4 1525.35   37.30
   6  -6   4 1489.65   33.20
  -6   6  -4 1631.54   34.90
  -6  -6  -4 1495.15   34.10
  -6   6  -4 1625.44   33.80
   6  -6   4 1517.45   32.20
   6  -6  -4 1657.43   40.00
   6  -6  -4 1641.64   36.00
  -6   6  -4 1590.74   35.50
   6   6  -4 1450.25   34.10
  -6   6   4 1518.95   34.30
   6  -6   4 1575.04   32.40
  -6  -6  -4 1560.54   32.40
   6  -6  -4 1579.24   35.30
  -6   6   4 1593.84   38.40
  -6  -6   4 1596.64   38.40
   6   6   4 1590.84   35.60
   6  -6   4 1528.75   33.70
   6   6  -4 1526.05   34.30
   6   6  -4 1476.45   36.60
  -6  -6   4 1635.24   38.40
   6   6  -4 1620.64   37.10
   6   6   4 1511.45   38.50
  -6   6  -4 1574.14   35.20
  -6  -6  -4 1532.05   37.40
   6   6   4 1652.03   39.10
   1  -7   4  698.23   16.40
  -7   1  -4  687.03   17.20
   7  -1  -4  694.83   17.20
   7  -1  -4  704.53   17.30
   1   7  -4  699.03   15.10
  -1  -7  -4  715.63   15.30
   7   1   4  665.93   17.30
   7  -1  -4  699.93   20.30
  -1  -7  -4  712.23   20.50
   1  -7   4  651.63   17.20
  -7   1  -4  672.83   17.10
  -1  -7  -4  688.63   17.00
   1   7  -4  678.73   17.30
   7   1   4  684.23   18.00
  -7   1  -4  698.63   15.00
  -7  -1   4  678.53   20.00
   7   1   4  689.53   18.00
   1  -7   4  708.33   16.30
  -1  -7  -4  685.43   20.20
  -7  -1   4  722.93   20.30
  -7  -1   4  697.13   16.00
   7   1   4  693.03   15.00
   7  -1  -4  681.53   20.20
   1   7  -4  711.83   17.40
  -7   1  -4  672.43   17.30
  -1   7   4  658.33   17.30
   1   7  -4  694.13   17.30
   1   7  -4  667.63   17.50
  -1   7   4  670.13   20.20
   1  -7  -4  715.73   15.90
   1   7   4  656.13   20.00
   7  -1   4  690.93   17.60
   7   1  -4  728.43   20.20
   1  -7  -4  706.93   20.50
  -1  -7   4  681.23   17.30
   7   1  -4  699.03   17.30
  -7  -1  -4  703.33   14.60
   7  -1   4  705.93   17.30
   7   1  -4  662.73   20.00
  -1  -7   4  668.93   17.40
  -1   7  -4  684.93   16.40
  -1   7  -4  682.53   15.80
   7   1  -4  675.13   17.20
   1  -7  -4  719.23   20.60
  -1   7  -4  685.53   17.20
   1  -7  -4  667.23   17.20
   7  -1   4  684.83   14.90
   1   7   4  676.33   20.20
  -7  -1  -4  688.03   18.10
  -1   7  -4  688.03   17.40
   1   7   4  673.23   17.30
   7  -1   4  685.23   15.70
   7  -1   4  686.53   17.10
  -7   1   4  694.73   20.30
  -7  -1  -4  671.03   18.00
  -7  -1  -4  672.63   17.30
  -7   1   4  688.63   20.30
  -7   1   4  660.83   16.50
  -1  -7   4  677.33   15.00
   3   7  -4  395.56   12.50
  -7   3  -4  378.16   10.30
  -7   3  -4  374.86    9.70
   7   3   4  369.56   12.80
  -3  -7  -4  376.16    8.60
   7   3   4  365.06   11.30
   7  -3  -4  369.46   14.20
   3   7  -4  371.56   11.20
   7  -3  -4  366.86   11.40
   3  -7   4  365.36   10.90
  -7   3  -4  384.66   10.40
   7   3   4  382.66   12.80
  -3   7   4  351.86   11.40
  -7  -3   4  426.96   14.20
  -3  -7  -4  400.56   14.30
  -7  -3   4  377.26   13.70
  -7   3  -4  379.56   10.40
   7  -3  -4  382.26   14.50
  -7   3  -4  367.96   11.40
   3   7  -4  391.66   12.40
   3   7  -4  339.47   11.30
   3  -7   4  368.06   11.00
   3  -7   4  372.76    9.40
   3  -7   4  383.36    9.50
   7   3   4  378.56    8.40
  -7  -3   4  380.76    9.30
  -3   7   4  368.26   14.20
  -3  -7  -4  359.26   13.90
  -3  -7  -4  352.36   10.50
   7  -3  -4  363.96   11.10
  -3   7  -4  359.76   10.40
   7  -3   4  388.56   10.50
   3  -7  -4  379.96   14.40
  -3   7  -4  378.56    9.50
   3  -7  -4  382.06   10.50
  -7  -3  -4  375.16   12.80
   7   3  -4  383.76   13.90
  -3   7  -4  368.46   11.20
  -7   3   4  395.66   14.40
   3   7   4  366.66   11.30
  -7   3   4  390.26   11.30
   3   7   4  395.66   14.30
  -7  -3  -4  371.66   11.40
  -3   7  -4  381.16    9.60
   3  -7  -4  398.36   14.60
  -3  -7   4  380.56   11.60
   7   3  -4  358.16   11.20
  -7  -3  -4  376.56    8.60
   3   7   4  396.06   14.20
   7   3  -4  374.36   11.20
   7  -3   4  380.06    9.60
   7  -3   4  359.86   10.10
  -3  -7   4  357.46   12.20
  -7  -3  -4  368.26   12.80
   7   3  -4  388.76   13.70
   3  -7  -4  354.56   11.50
  -3   7  -4  380.76   11.20
  -3  -7   4  355.76   12.00
   7  -3   4  375.16   10.20
  -7  -5   4  190.28   10.20
  -5  -7  -4  203.98   10.70
   5   7  -4  200.88    9.70
   5   7  -4  186.28    8.20
   7   5   4  189.68   10.00
   5  -7   4  202.98    7.50
  -5  -7  -4  196.88    7.00
  -5   7   4  183.18    8.20
  -5   7   4  198.18   11.00
   5  -7   4  191.78    6.10
  -5  -7  -4  213.18   10.90
   7  -5  -4  198.48   11.10
  -7   5  -4  208.58    6.90
   5   7  -4  181.68    8.10
  -7   5  -4  200.08    8.40
  -7   5  -4  204.08    7.20
  -7   5  -4  201.28    7.60
   7   5   4  205.48    8.30
  -7   5  -4  193.48    6.70
   5  -7   4  212.08    6.30
   7  -5  -4  195.78    8.30
   5  -7   4  206.18    7.70
   7  -5  -4  195.78    8.00
   5   7  -4  204.38    9.90
   7   5   4  197.38   10.20
  -7  -5  -4  204.28    5.90
  -7  -5  -4  188.58    8.30
   7  -5   4  196.98    6.90
  -5   7  -4  195.38    7.70
  -7  -5  -4  208.08   10.30
  -5   7  -4  203.48    7.90
  -7   5   4  207.78    8.30
   7   5  -4  194.28    8.30
   7  -5   4  197.98    6.80
   7   5  -4  207.98    8.40
  -5  -7   4  197.88    9.70
  -5  -7   4  191.78    8.30
   7  -5   4  203.78    6.60
   5   7   4  215.18   10.60
   7   5  -4  205.38   10.40
   7  -5   4  204.48    7.50
  -5  -7   4  207.78   10.50
  -5   7  -4  198.18    7.70
   5   7   4  205.58   10.70
   5  -7  -4  213.28    8.80
   5  -7  -4  203.08    7.70
  -5   7  -4  212.58    6.50
  -7   5   4  200.48   11.10
  -7  -5  -4  198.18   10.10
   5  -7  -4  197.98   11.10
  -5   7  -4  201.48    6.20
   5   7   4  196.28    8.10
   7   5  -4  207.38   10.50
   7  -7  -4    3.70    4.70
   7   7   4    2.40    3.10
   7  -7   4    1.20    2.10
  -7   7  -4   -1.90    2.80
  -7  -7  -4    3.30    4.30
   7  -7  -4    1.20    3.70
   7  -7   4   -0.10    2.60
  -7   7   4   -0.90    2.60
  -7  -7   4   -0.30    3.90
   7  -7  -4   -4.80    4.20
   7  -7   4   -0.30    2.60
   7   7   4   -1.00    3.90
   7  -7  -4    1.50    2.90
  -7   7  -4   -0.60    2.10
   7   7  -4    0.80    3.10
  -7   7   4   -4.40    3.40
  -7  -7  -4    0.30    2.20
  -7   7   4    3.60    4.60
  -7   7  -4    1.20    3.10
   7   7  -4   -5.20    3.10
  -7   7  -4    1.10    2.90
   8   0   4  630.34   17.20
   8   0  -4  669.23   20.00
   8   0   4  627.74   17.10
   0  -8  -4  641.94   20.00
   0   8  -4  638.54   16.70
   8   0  -4  657.83   16.80
   0  -8  -4  621.14   16.60
   0   8   4  642.54   16.90
   0   8  -4  635.74   16.60
   0  -8   4  636.44   16.50
  -8   0  -4  646.64   17.00
   0  -8  -4  664.53   20.20
   8   0   4  648.34   14.90
  -8   0   4  651.83   19.90
   0  -8   4  663.23   17.00
   0   8   4  653.13   20.00
  -8   0  -4  647.64   17.40
   0   8  -4  654.33   17.10
   0   8   4  637.94   20.10
   8   0   4  630.74   16.90
   0  -8  -4  646.84   15.00
   8   0  -4  677.33   20.30
   8   0  -4  625.44   16.70
  -8   0   4  652.83   15.80
   0   8  -4  651.93   14.80
   0  -8   4  670.13   16.60
  -8   0   4  696.63   20.20
  -8   0  -4  653.63   17.50
   8  -2  -4  340.07   10.90
   2  -8   4  357.66   10.20
   2  -8   4  354.16   10.20
   2  -8   4  363.76   11.10
  -2   8   4  365.46   11.50
  -2  -8  -4  370.46   10.90
   8   2   4  351.96   12.30
   2  -8   4  402.26   11.60
  -2  -8  -4  370.16    9.00
   8  -2  -4  348.07   13.80
   8  -2  -4  361.06   13.90
  -8   2  -4  335.47   11.20
  -8  -2   4  372.36   13.90
  -2  -8  -4  347.87   14.20
   8   2   4  354.96    8.50
   8   2   4  343.37   12.10
  -2   8   4  375.66   14.50
   2   8  -4  374.86   11.40
  -8   2  -4  336.37   10.60
  -2  -8  -4  393.76   14.50
  -8  -2   4  335.47   13.50
   8   2   4  344.37   11.00
  -8   2  -4  347.77   11.90
  -8   2  -4  353.46    8.70
  -8  -2   4  348.67    9.30
   2   8  -4  368.36   13.30
   2   8  -4  344.97   11.90
   2   8  -4  349.57   11.40
   8  -2  -4  340.07   10.80
  -8  -2  -4  355.56   11.30
   2  -8  -4  336.67   11.00
  -8  -2  -4  370.16   12.70
  -2  -8   4  330.67   11.20
  -2   8  -4  347.27   11.10
   8  -2   4  383.16   10.00
   8  -2   4  369.06   11.20
  -2   8  -4  335.87    9.70
   8   2  -4  371.76   14.10
  -2   8  -4  331.37    9.60
   2   8   4  357.36   14.00
   2   8   4  342.97   13.80
   2   8   4  339.57   10.90
  -8   2   4  354.86   14.50
  -2  -8   4  349.67   11.40
  -8   2   4  391.66   14.50
   8   2  -4  339.97   13.90
  -8  -2  -4  361.76   12.50
   8   2  -4  363.16   11.40
   2  -8  -4  339.07   13.90
  -2   8  -4  345.57   10.80
  -2  -8   4  329.57   11.40
  -2   8  -4  354.76   10.00
   2  -8  -4  345.87    9.70
   2  -8  -4  367.86   14.20
   8  -2   4  365.96   11.00
   8  -2   4  371.46    9.00
  -8   2   4  375.46   11.00
   8   2  -4  363.16   11.10
  -8  -4   4  772.72   22.00
   4   8  -4  686.63   18.10
  -4  -8  -4  678.43   21.10
  -4  -8  -4  682.63   21.10
  -8   4  -4  727.83   16.90
   8  -4  -4  770.12   22.70
  -4  -8  -4  699.23   16.90
   4  -8   4  696.93   17.60
   4  -8   4  727.33   16.30
   8  -4  -4  751.32   18.60
  -4   8   4  693.13   18.10
   8   4   4  729.53   18.70
   4  -8   4  689.73   16.20
   4   8  -4  709.33   18.00
  -8   4  -4  723.03   17.80
  -8  -4   4  722.73   23.00
   4  -8   4  700.93   17.80
  -8   4  -4  727.33   18.90
   8   4   4  702.73   20.80
  -4   8   4  690.23   21.50
   8  -4  -4  725.63   18.70
   4  -8  -4  731.73   22.40
   4   8   4  689.43   21.70
   4   8   4  734.93   18.60
  -8  -4  -4  680.93   17.90
  -4   8  -4  728.43   18.60
  -4  -8   4  697.13   20.10
  -8   4   4  673.43   17.70
  -4   8  -4  733.83   17.90
   4  -8  -4  736.83   17.80
   8   4  -4  696.73   21.00
  -4   8  -4  704.33   16.90
   8  -4   4  690.23   16.90
   8  -4   4  689.13   17.10
   8   4  -4  679.23   17.90
  -8   4   4  621.44   20.90
   4   8   4  728.63   22.00
  -8   4   4  693.23   21.60
  -4  -8   4  742.13   18.80
   8  -4   4  683.13   16.90
   8   4  -4  694.83   21.30
   8   4  -4  700.63   17.60
   4  -8  -4  742.93   19.10
  -4   8  -4  719.93   18.40
   8  -4   4  680.93   16.00
   6  -8   4  289.67   10.00
   6  -8   4  294.27    8.80
   8  -6  -4  319.57   11.10
  -6   8   4  296.67   10.70
   6  -8   4  305.77   10.20
  -8   6  -4  308.97   10.30
   8   6   4  329.87   13.80
   6   8  -4  288.77   10.50
  -8  -6   4  318.47   13.60
  -6   8   4  313.67   14.20
   8  -6  -4  317.07   14.60
  -6  -8  -4  293.37   13.60
   8  -6  -4  332.57   14.50
  -6  -8  -4  306.77    9.10
   6   8  -4  305.87   10.70
   8   6   4  334.27   11.10
  -8   6  -4  306.97    9.70
   8  -6  -4  332.47   10.80
  -8   6  -4  312.87   11.00
   8  -6   4  297.97    9.30
  -6   8  -4  324.47   10.70
  -6   8  -4  311.57   10.60
   6   8   4  320.77   14.10
  -6   8  -4  318.17    9.40
  -6   8  -4  305.97   10.50
   6  -8  -4  324.77   10.50
   6   8   4  317.07   10.70
  -8   6   4  316.27   10.80
   8   6  -4  272.37   10.30
   6  -8  -4  324.17   14.60
   8  -6   4  297.77    9.70
   6  -8  -4  322.37   11.50
   6  -8  -4  337.57   14.70
   8  -6   4  300.67    9.30
   8   6  -4  302.07   10.30
  -8   6   4  301.47   14.00
  -6  -8   4  292.27   10.80
  -8  -6  -4  282.07   10.50
   8   8   4 1628.84   38.00
  -8   8   4 1825.82   45.00
   8   8   4 1838.02   43.80
   8   8  -4 1727.53   39.80
   8  -8   4 1734.83   38.70
  -8   8   4 1697.13   39.90
   8  -8   4 1728.63   39.20
   8   8  -4 1838.02   39.70
   8  -8  -4 1636.34   38.70
   8  -8  -4 1714.23   44.00
  -8   8  -4 1701.83   38.60
   8  -8  -4 1655.53   38.30
  -8  -8   4 1769.72   38.60
  -8   8  -4 1669.93   38.20
   1   9  -4  102.69    6.40
  -9  -1   4  108.79    5.40
   1  -9   4  106.39    5.90
  -9   1  -4  124.59    7.00
   9   1   4  113.09    7.40
  -1   9   4  103.79    9.00
   9  -1  -4  121.79    6.50
  -1  -9  -4  116.09    4.90
  -9  -1   4  107.09    9.10
   9  -1  -4  109.69    6.40
  -9  -1   4  109.99    8.90
   1   9  -4  116.09    7.10
   1  -9   4  112.09    6.00
  -1   9   4  114.29    9.20
  -1  -9  -4  113.69    9.20
  -1  -9  -4   99.19    8.70
   1  -9   4  110.69    6.90
   9   1   4  109.09    7.00
   9  -1  -4  110.09    9.10
  -9   1  -4  103.79    6.70
   9  -1  -4  107.29    9.00
  -1  -9  -4  114.19    6.70
  -1   9   4  113.09    7.00
   9   1   4  112.39    4.60
   9  -1   4  108.09    6.60
  -1  -9   4  113.69    6.80
  -9   1   4  109.79    9.10
  -1   9  -4  112.99    7.00
   1   9   4  123.39    9.50
   9   1  -4  108.59    6.50
  -1  -9   4  118.69    6.90
  -9   1   4  109.39    9.10
   1   9   4  112.59    6.80
   1  -9  -4  105.79    5.10
  -1   9  -4  111.89    6.00
  -9  -1  -4  118.39   10.50
   1  -9  -4  110.69    9.30
  -9  -1  -4  119.89    7.10
   1  -9  -4  116.49    7.30
   9  -1   4  118.29    5.10
   1   9   4  104.89    9.00
  -9   1   4  102.39    6.00
  -1   9  -4  112.79    5.10
   9   1  -4  116.69    9.20
   9   1  -4  107.09    6.30
  -1   9  -4  103.89    6.40
   9   1  -4  107.49    8.70
  -9   3  -4  187.38    8.10
  -3   9   4  198.38    8.60
  -3   9   4  191.98   11.20
   3   9  -4  203.28    8.40
   9  -3  -4  205.48   11.40
   3  -9   4  208.68    8.50
  -9   3  -4  182.88    8.50
   3   9  -4  194.58    8.70
   3  -9   4  186.98    8.20
  -9  -3   4  194.18   11.10
  -9  -3   4  195.78    6.50
   9  -3  -4  205.28    8.40
   9  -3  -4  181.28    8.10
  -3  -9  -4  186.48   11.00
   9   3   4  184.18    9.80
  -3  -9  -4  197.78   11.20
   3  -9   4  190.48    8.10
   9   3   4  202.68    8.50
  -3  -9  -4  191.88    7.90
   3  -9   4  187.88    7.20
   9   3  -4  181.08   10.80
   3  -9  -4  202.28    8.80
   3  -9  -4  189.78    7.40
  -3   9  -4  190.88    8.60
  -9   3   4  191.88    8.20
  -9  -3  -4  177.98    8.50
   3  -9  -4  224.38   11.90
   9  -3   4  189.28    7.00
  -3   9  -4  201.58    7.30
  -9   3   4  215.58   11.80
   9   3  -4  197.98    8.60
   3   9   4  188.18   11.10
   3   9   4  203.98    8.30
   9   3  -4  186.98    8.20
   3   9   4  213.78   11.50
  -3   9  -4  189.48    8.20
  -9   3   4  190.68   11.30
  -3   9  -4  198.28    7.40
  -3  -9   4  209.48    8.80
   9  -3   4  191.18    7.80
   3  -9  -4  188.78   11.40
   5  -9   4  107.39    6.90
  -9   5  -4  109.39    6.40
   9  -5  -4  112.19    6.90
  -5  -9  -4  102.49    6.00
   9  -5  -4  104.29    9.30
  -9   5  -4  115.69    7.30
   9   5   4   99.69    7.00
  -9  -5   4  103.29    9.20
   5   9  -4  103.19    6.90
  -5   9   4  114.19    9.90
  -5  -9  -4  117.29    9.80
   5   9  -4  102.29    7.10
   9  -5  -4   92.69    8.70
   5  -9   4  106.79    5.50
   9  -5  -4  111.69    7.20
   5  -9   4  102.79    6.80
  -5   9   4  109.59    7.30
  -5   9  -4  110.69    6.50
  -9   5   4  125.79   10.00
   5  -9  -4  104.09    7.50
   5   9   4  109.29    6.70
  -5  -9   4  103.39    7.10
   5  -9  -4  113.69    9.80
  -9   5   4  121.49   10.00
  -5   9  -4  108.99    5.60
   9  -5   4  115.09    5.30
   9   5  -4  108.49    7.00
  -9   5   4  127.49    7.20
  -5   9  -4   95.89    6.90
   9   5  -4  109.79    9.80
   5   9   4  105.09    9.40
   9  -5   4  109.09    6.20
   5  -9  -4   92.29    8.70
   5  -9  -4  116.89    6.50
   9   5  -4   97.39    6.70
  -5   9  -4  114.69    7.00
  -9  -5  -4  115.29    7.20
  -7   9   4   71.09    6.40
  -7  -9  -4   72.69    5.70
  -9   7  -4   67.89    5.50
   7  -9   4   74.09    6.00
  -7   9   4   69.09    8.30
   7   9  -4   67.59    6.00
   9   7   4   64.39    5.80
   7   9  -4   59.89    5.80
   9  -7  -4   68.99    6.30
  -9   7  -4   75.99    6.30
   9  -7  -4   62.69    5.70
   9  -7  -4   67.19    8.50
   7  -9   4   62.09    5.50
   7  -9  -4   80.49    6.00
   9   7  -4   71.59    5.80
   7  -9  -4   62.49    6.20
   9  -7   4   74.09    5.60
   7  -9  -4   70.79    8.50
   7   9   4   72.49    5.80
   9  -7   4   70.49    5.60
  -7   9  -4   78.29    6.20
   9   7  -4   63.19    5.80
   7   9   4   71.09    8.30
  -7  -9   4   61.79    6.10
  -9   7   4   77.09    6.50
  -9   7   4   78.59    8.80
  -7   9  -4   74.49    5.80
  -9  -7  -4   71.39    6.00
   9  -9   4    2.60    3.60
   9  -9  -4   -2.40    4.40
   9  -9   4   -3.70    3.30
  -9   9  -4   -3.10    3.70
   9   9   4   -3.50    3.90
   9  -9  -4   -9.00    8.30
  -9   9   4    1.50    4.20
   9   9  -4    0.70    3.80
   9   9  -4   -4.70    3.90
  -9  -9   4    6.20    4.20
  -9   9  -4   -0.90    3.90
   9  -9  -4   -4.60    3.70
   0 -10  -4  224.98   12.10
  10   0   4  188.88    8.80
 -10   0   4  204.88    7.60
   0  10   4  220.08   11.90
 -10   0  -4  194.78    8.80
   0 -10   4  199.68    9.00
   0  10   4  207.68    8.70
  10   0  -4  195.58    8.40
  10   0  -4  192.58   11.40
   0  10  -4  206.08    8.70
   0  10   4  204.08   12.10
   0 -10  -4  147.99   10.60
  10   0  -4  194.38    8.50
 -10   0   4  193.28   11.70
   0 -10  -4  188.68    8.60
  10   0   4  204.78    6.80
  10   0  -4  203.88   11.50
   0 -10  -4  201.38    7.00
 -10   0   4  187.48   11.60
   0  10  -4  185.28    8.90
  -2  10   4  488.05   14.40
 -10  -2   4  505.45   13.30
  10   2   4  510.05   15.00
  -2 -10  -4  501.05   18.10
  -2 -10  -4  466.65   11.80
  10  -2  -4  499.15   18.40
   2 -10   4  470.45   14.20
  10  -2  -4  529.05   18.80
  10  -2  -4  524.25   14.80
 -10   2  -4  513.05   15.40
  -2  10   4  484.25   17.80
  -2 -10  -4  446.36   13.70
   2 -10   4  438.36   13.70
  -2  10   4  462.65   17.60
 -10  -2   4  549.05   18.90
   2  10  -4  474.75   14.40
 -10   2   4  437.46   17.40
   2 -10  -4  546.45   19.30
   2  10   4  514.95   14.90
  10   2  -4  447.26   13.90
  -2  10  -4  519.45   16.20
  -2  10  -4  530.75   15.40
  10   2  -4  465.25   13.60
  -2 -10   4  503.15   15.20
 -10   2   4  487.25   18.00
   2 -10  -4  546.95   13.90
   2 -10  -4  525.35   19.00
  -2  10  -4  539.35   13.60
   2  10   4  543.25   20.70
  10  -2   4  461.35   12.40
   2  10   4  514.75   18.80
 -10   2   4  473.15   13.40
  -2  10  -4  510.95   15.10
 -10  -2  -4  462.65   14.00
  10   2  -4  486.15   17.60
   2 -10  -4  520.35   15.30
  10  -4  -4 1594.44   40.10
  -4 -10  -4 1465.95   38.10
  10  -4  -4 1531.25   34.80
  10   4   4 1510.65   34.70
   4  10  -4 1440.96   33.70
  -4 -10  -4 1435.16   32.60
 -10  -4   4 1583.24   39.50
   4 -10   4 1431.96   33.30
  -4  10   4 1445.96   33.70
  -4  10   4 1460.35   38.30
   4 -10   4 1433.16   33.40
 -10   4  -4 1505.95   35.10
  10  -4  -4 1529.95   34.60
   4  10  -4 1421.16   33.50
  10  -4  -4 1474.25   48.70
  -4 -10   4 1452.15   34.70
  10   4  -4 1484.25   33.00
  10   4  -4 1467.55   37.80
  -4  10  -4 1499.25   34.80
 -10  -4  -4 1468.55   33.60
  10   4  -4 1439.16   33.70
  -4  10  -4 1541.65   33.70
   4 -10  -4 1509.95   35.10
   4 -10  -4 1494.45   33.70
  -4  10  -4 1458.95   34.60
 -10   4   4 1436.96   33.30
  10  -4   4 1455.05   32.30
 -10   4   4 1459.05   38.30
   4  10   4 1486.25   34.30
   4  10   4 1506.45   39.20
   4 -10  -4 1494.65   39.50
   6 -10   4  304.67   11.00
   6  10  -4  301.47   11.40
  -6 -10  -4  299.57   10.10
   6 -10   4  303.57   11.00
   6  10  -4  288.57   11.20
  -6  10   4  297.37   15.20
 -10   6  -4  317.67   12.20
 -10  -6   4  400.96   24.40
  10  -6  -4  326.27   12.20
  -6 -10  -4  329.47   17.30
  -6  10   4  306.97   11.60
  10  -6  -4  369.06   16.60
  10  -6  -4  326.67   11.90
  10   6   4  344.27   12.10
 -10   6   4  284.67   14.90
   6  10   4  336.47   11.60
  10   6  -4  301.47   11.30
  -6  10  -4  330.17   11.60
  10  -6   4  314.87   10.70
   6  10   4  339.87   15.80
   6 -10  -4  316.27   12.30
  -6 -10   4  338.57   12.40
  -6  10  -4  344.17   11.90
  -6  10  -4  342.87   11.90
  10   6  -4  294.37   10.80
 -10  -6  -4  296.07   11.10
   6 -10  -4  365.96   11.80
 -10   6   4  293.77   11.20
   6 -10  -4  338.17   16.20
  -8  10   4  365.66   13.40
  10  -8  -4  317.77   12.40
   8 -10   4  369.06   12.50
   8 -10   4  356.76   12.60
 -10  -8   4  317.47   11.90
  10   8   4  326.57   12.00
   8  10  -4  347.87   13.00
 -10   8  -4  344.57   12.80
   8  10  -4  359.36   12.80
  10  -8  -4  316.97   12.10
  -8  10  -4  314.77   12.10
   8 -10  -4  326.17   12.80
  10  -8   4  353.96   12.50
   8  10   4  354.66   12.20
   8 -10  -4  345.47   12.20
  10  -8   4  360.26   11.70
  10   8  -4  363.16   12.60
   8 -10  -4  348.77   24.80
 -10  -8  -4  380.26   12.80
  10   8  -4  373.06   13.10
 -10   8   4  381.16   13.70
  -8 -10   4  334.27   12.30
  -8  10  -4  328.57   12.10
  10 -10  -4   71.29    7.30
  10  10  -4   55.79    6.30
  10  10   4   64.29    6.20
 -10 -10   4   73.89    6.90
  10 -10   4   58.69    5.70
  10 -10   4   46.40    5.90
  10 -10  -4   77.99    6.70
  10  10  -4   58.89    6.30
 -10  10   4   50.49    6.40
 -10  10  -4   78.29    7.20
  -1 -11  -4  416.46   11.10
   1 -11   4  385.66   12.80
 -11  -1   4  379.86   11.50
  11  -1  -4  410.76   13.10
 -11   1  -4  402.56   13.40
  -1 -11  -4  405.76   17.20
  11   1   4  407.36   13.30
  -1  11   4  391.66   16.70
   1 -11   4  384.46   13.30
  -1 -11  -4  393.76   13.30
   1  11  -4  395.06   13.50
  11  -1  -4  395.36   12.40
 -11  -1   4  401.26   16.70
  -1  11   4  403.86   13.10
  11  -1  -4  412.76   16.80
   1  11  -4  408.46   13.30
  11   1  -4  395.36   12.50
 -11   1   4  406.26   12.20
   1 -11  -4  387.86   16.70
 -11  -1  -4  427.36   13.50
  -1  11  -4  409.06   13.50
   1  11   4  379.66   16.70
   1 -11  -4  400.26   13.20
  -1  11  -4  394.56   13.10
  11  -1   4  385.16   11.20
  11   1  -4  402.66   13.00
  -1 -11   4  375.36   13.10
 -11   1   4  423.96   17.10
  11   1  -4  391.36   16.50
   1  11   4  416.86   13.10
   1 -11  -4  399.46   11.40
  11  -3  -4   81.59    6.30
   3  11  -4   83.59    6.40
   3  11  -4   76.29    6.60
  -3 -11  -4   77.49    8.90
  -3  11   4   97.59    7.10
  11   3   4   91.09    6.70
 -11   3  -4   70.89    6.20
   3 -11   4   75.49    6.10
  -3 -11  -4   76.89    6.00
  -3  11   4   76.89    8.80
   3 -11   4   67.39    5.90
  11  -3  -4   86.29    6.40
 -11  -3   4   92.59    9.50
  11   3  -4   85.59    8.90
   3  11   4   72.79    6.10
  11  -3   4   75.19    5.70
 -11   3   4   70.89    5.80
   3 -11  -4   79.29    6.00
   3 -11  -4   70.09    8.80
  11   3  -4   81.09    6.60
   3  11   4   89.09    9.10
  11   3  -4   88.99    6.70
  -3  11  -4   92.69    6.90
   3 -11  -4   89.59    7.00
  -3  11  -4   80.59    6.00
  -3 -11   4   94.89    7.20
 -11  -3  -4   84.99    6.60
  -3  11  -4   95.19    7.70
  -5 -11  -4   83.59    6.80
 -11   5  -4   75.99    6.80
  -5  11   4   80.09    6.70
  11  -5  -4   97.89    7.20
   5  11  -4   86.89    6.70
  11  -5  -4   83.09    6.80
 -11  -5   4   76.99    8.70
  -5  11   4   78.59    8.90
   5 -11   4   73.49    6.10
  -5 -11  -4   71.19    8.50
   5  11  -4   83.99    7.00
   5 -11   4   78.59    6.60
  11   5   4   92.59    6.80
  11   5  -4   85.39    6.90
   5  11   4   89.79    7.10
  11  -5   4   80.09    5.80
  11   5  -4   91.29    7.20
  -5  11  -4   90.19    7.20
   5  11   4   85.89    9.50
  -5 -11   4   98.59    7.40
   5 -11  -4   90.19    6.80
 -11   5   4   74.09    6.30
   5 -11  -4   70.89    9.10
   5 -11  -4   90.29    7.30
  -5  11  -4   84.89    6.60
 -11  -5  -4   92.89    6.90
  -5  11  -4   83.19    6.70
  -7  11   4   23.80    5.50
  11  -7  -4   27.50    5.20
   7 -11   4   32.50    5.10
  11  -7  -4   23.80    5.10
   7 -11   4   33.40    5.30
   7  11  -4   33.50    5.60
 -11   7  -4   33.50    5.60
  11   7   4   28.60    5.10
   7  11  -4   24.00    5.00
 -11   7   4   24.70    5.20
   7 -11  -4   32.90    5.80
  -7 -11   4   27.40    5.40
  11   7  -4   27.40    4.90
 -11  -7  -4   26.50    5.00
   7  11   4   30.30    4.90
   7 -11  -4   35.60    5.10
  11   7  -4   30.30    5.20
  -7  11  -4   24.50    4.70
  11  -7   4   27.90    4.60
  -7  11  -4   25.20    5.00
 -11  -9   4  154.38    9.10
  11  -9  -4  139.69    9.10
 -11   9  -4  157.18   10.00
   9  11  -4  131.69    9.30
   9 -11   4  150.98    8.90
   9 -11   4  156.48    9.00
   9  11  -4  139.89    9.00
  11  -9  -4  163.98    9.80
  11   9   4  146.49    9.20
  -9  11   4  148.59   10.00
  -9  11  -4  157.58    9.40
 -11   9   4  149.69    9.70
   9 -11  -4  142.29    8.80
  -9 -11   4  134.19    8.90
  11  -9   4  142.39    8.60
  -9  11  -4  136.59    9.10
  11   9  -4  153.28    9.00
   9 -11  -4  177.08   10.20
   9  11   4  171.08    9.10
  11   9  -4  152.78    9.10
 -11 -11   4    3.30    4.60
  11 -11  -4   -8.10    4.70
 -11  11  -4   -2.40    4.60
 -11  11   4   -4.60    5.00
  11  11  -4   -5.00    4.30
  11 -11   4    1.70    4.40
  11  11  -4    4.30    4.80
  11 -11  -4   -2.60    4.60
  11  11   4   -3.90    4.30
   0 -12  -4  291.07   11.60
   0 -12   4  274.97   11.00
   0  12  -4  294.37   12.00
   0 -12   4  308.67   11.90
  12   0  -4  302.77   11.50
  12   0   4  308.67   11.80
  12   0  -4  286.77   10.80
   0  12   4  303.17   11.60
 -12   0  -4  287.77   11.60
   0 -12  -4  306.87    9.70
   0  12  -4  310.77   11.50
 -12   0   4  301.77   10.50
   2 -12   4  665.33   18.40
  12  -2  -4  662.13   18.90
  12  -2  -4  681.73   18.30
  12   2   4  681.13   19.00
  -2 -12  -4  660.93   18.20
  -2  12   4  619.34   18.20
   2  12  -4  649.74   18.30
   2 -12   4  620.74   18.40
   2  12  -4  624.94   18.70
 -12   2  -4  665.03   19.20
  -2 -12   4  661.43   19.20
   2 -12  -4  690.33   17.50
  -2  12  -4  707.43   19.10
  12   2  -4  672.33   17.70
  12  -2   4  646.44   16.70
 -12  -2  -4  638.74   18.40
   2  12   4  665.93   18.60
  -2  12  -4  671.63   19.40
   2 -12  -4  655.63   19.30
 -12   2   4  625.44   17.50
  12   2  -4  663.73   18.40
  12   2  -4  668.93   28.00
   4 -12   4  782.22   21.30
  12  -4  -4  792.52   22.00
   4 -12   4  753.52   21.00
  12   4   4  839.92   22.10
 -12   4  -4  817.72   22.60
   4  12  -4  794.72   21.20
 -12  -4   4  843.82   27.20
   4  12  -4  766.82   21.60
  -4  12   4  772.92   21.30
  -4 -12  -4  806.02   20.80
  12  -4  -4  884.81   22.00
  -4  12  -4  851.11   20.90
   4  12   4  837.52   21.70
  12   4  -4  783.12   21.30
  -4  12  -4  841.92   22.20
  -4  12  -4  803.62   22.30
 -12   4   4  763.42   20.80
  12  -4   4  780.32   19.90
  12   4  -4  804.92   20.40
   4 -12  -4  879.21   21.30
   4 -12  -4  816.32   22.60
  -4 -12   4  779.52   22.20
 -12  -4  -4  807.72   21.30
   6  12  -4  390.56   14.20
  -6  12   4  425.66   14.40
  -6 -12  -4  398.66   12.90
  12  -6  -4  435.96   14.40
   6  12  -4  402.56   13.90
   6 -12   4  372.96   13.70
  12   6   4  442.56   14.40
   6 -12   4  394.76   14.00
  12  -6  -4  420.96   14.60
 -12   6  -4  440.36   15.20
  12  -6   4  384.46   13.00
  -6  12  -4  411.76   14.40
   6  12   4  413.96   13.90
   6 -12  -4  436.96   13.90
  -6 -12   4  435.76   14.60
 -12   6   4  401.46   14.00
  12   6  -4  400.66   14.10
   6 -12  -4  421.76   15.00
 -12  -6  -4  381.36   13.60
  12   6  -4  396.36   13.00
  -6  12  -4  426.66   13.70
   8  12  -4   54.79    6.60
  12  -8  -4   70.09    7.10
  12   8   4   61.49    6.40
 -12  -8   4   68.59    6.40
  -8  12   4   55.39    6.80
  12  -8  -4   60.19    6.60
   8  12  -4   71.29    7.00
 -12   8  -4   78.29    7.30
   8 -12   4   64.69    6.40
   8 -12   4   60.89    6.40
 -12  -8  -4   68.09    6.50
  12   8  -4   72.39    6.50
   8 -12  -4   65.29    7.30
   8  12   4   72.89    6.50
  -8  12  -4   66.79    6.60
 -12   8   4   66.09    6.80
  -8  12  -4   63.09    6.70
  -8 -12   4   84.49    7.40
  12  -8   4   68.59    6.30
  12   8  -4   54.49    6.20
   8 -12  -4   74.29    6.50
 -12  10  -4  163.38   10.40
  10 -12   4  118.89    9.60
  10  12  -4  136.79    9.70
  12 -10  -4  123.09    9.70
  10  12  -4  127.89    9.20
 -12 -10   4  154.38    9.70
 -10  12   4  137.39   10.50
  10 -12   4  131.09    9.00
  12  10   4  124.09    8.90
  12 -10  -4  116.19    9.40
 -10 -12   4  138.19    9.40
  10 -12  -4  121.39    9.40
  12  10  -4  126.09    9.20
 -10  12  -4  144.69    9.70
  12 -10   4  125.89    8.90
  12  10  -4  127.99    9.10
  10 -12  -4  145.69   10.30
  10  12   4  115.59    9.70
 -10  12  -4  125.09    9.50
 -12  10   4  129.09    9.70
  12 -12  -4   95.19    8.90
  12  12  -4  149.09   10.10
 -12  12  -4  109.09    9.00
 -12 -12   4  111.69    9.80
  12 -12   4  146.09   10.10
 -12  12   4  133.79   10.10
  12 -12  -4  116.99    9.10
   1 -13   4   54.79    5.90
   1  13  -4   74.89    6.70
  -1  13   4   60.49    6.40
  13  -1  -4   47.30    5.80
  13  -1  -4   64.29    5.90
   1  13  -4   58.69    6.70
 -13  -1   4   61.79    5.40
 -13   1  -4   61.39    6.70
  13   1   4   61.29    6.30
   1 -13   4   50.39    6.50
  -1 -13  -4   58.29    6.20
  13   1  -4   54.29    6.20
   1 -13  -4   68.39    7.00
   1  13   4   52.19    5.80
   1 -13  -4   56.39    5.10
  13  -1   4   52.29    6.30
  -1  13  -4   66.29    7.20
 -13   1   4   56.89    5.60
  -1 -13   4   52.49    6.50
 -13  -1  -4   60.19    6.50
  13   1  -4   52.09    5.40
  -1  13  -4   58.29    6.30
  -3 -13  -4  391.06   13.40
   3 -13   4  382.16   14.00
   3  13  -4  368.16   13.40
   3  13  -4  363.56   13.90
  13  -3  -4  369.96   13.00
 -13   3  -4  381.46   14.00
  13  -3  -4  376.66   13.60
   3 -13   4  372.16   13.40
  -3  13   4  389.56   14.10
  13   3   4  389.96   13.70
  13   3  -4  405.36   14.20
  -3 -13   4  371.06   14.00
   3  13   4  363.76   13.10
  -3  13  -4  360.46   13.40
  -3  13  -4  378.16   14.10
 -13   3   4  363.96   13.20
   3 -13  -4  398.26   12.40
   3 -13  -4  382.16   14.00
  13  -3   4  378.66   12.10
 -13  -3  -4  388.86   13.70
  13   3  -4  408.06   13.00
   5 -13   4   93.09    7.60
  -5  13   4   82.79    7.60
  13  -5  -4   75.49    7.00
  13  -5  -4   79.49    6.70
   5  13  -4   75.09    7.30
 -13   5  -4   81.09    7.60
   5 -13   4   70.99    6.70
   5  13  -4   79.29    6.80
  13   5   4   78.49    6.90
  -5 -13  -4   68.09    6.50
  -5  13  -4   79.79    7.00
   5 -13  -4   70.19    7.60
   5  13   4   87.39    6.90
  13   5  -4   84.59    6.50
 -13   5   4   76.19    7.00
  13   5  -4   78.89    6.90
   5 -13  -4   90.79    6.90
  13  -5   4   80.99    6.30
  -5  13  -4   82.09    6.30
  -5 -13   4   82.59    7.40
 -13  -5  -4   70.09    6.80
  13   7   4   95.99    7.40
   7  13  -4   91.19    7.60
 -13   7  -4   99.59    8.50
   7 -13   4   78.59    7.40
   7 -13   4   76.39    7.30
  13  -7  -4   92.49    7.70
  -7  13   4   90.69    8.20
  13  -7  -4   87.59    7.60
   7  13  -4   85.39    7.60
   7  13   4  100.99    8.10
  13   7  -4   89.29    7.60
   7 -13  -4   86.39    8.00
  -7  13  -4   72.69    7.40
 -13   7   4   89.29    7.60
 -13  -7  -4   91.49    7.50
  13  -7   4   79.49    6.70
  -7 -13   4   81.69    7.60
  -7  13  -4   97.99    7.30
   7 -13  -4   94.79    7.20
   9 -13   4  169.38   10.20
  13  -9  -4  167.08   10.40
   9  13  -4  169.28   10.60
  13  -9  -4  182.18   11.00
   9  13  -4  167.38   10.80
  13   9   4  172.78   10.30
  -9  13   4  185.08   11.20
   9 -13   4  193.88   10.90
 -13   9  -4  176.48   11.00
  13   9  -4  186.58   10.40
  -9 -13   4  183.48   10.50
  -9  13  -4  170.98   10.40
  13  -9   4  184.88   10.10
 -13   9   4  167.48   10.80
 -13  -9  -4  181.88   10.40
  -9  13  -4  178.18   10.60
   9 -13  -4  164.08    9.90
   9 -13  -4  150.08   10.80
  13 -11  -4   64.19    7.50
  11  13  -4   71.09    7.60
  11  13  -4   63.29    7.40
 -13  11  -4   72.89    8.10
  11 -13   4   67.39    7.60
 -11  13   4   72.79    8.30
  13 -11  -4   68.49    7.90
  11 -13  -4   65.39    7.60
  13 -11   4   59.09    6.80
 -11 -13   4   58.29    7.50
  13  11  -4   60.29    7.40
 -13  11   4   61.59    7.50
  11 -13  -4   76.49    8.70
 -11  13  -4   62.79    7.40
 -13  13   4    3.70    6.40
  13 -13  -4   -2.40    5.70
  13  13  -4    7.40    5.60
  13 -13   4   -8.50    5.30
 -13  13  -4   -3.80    5.50
  13 -13  -4    3.10    5.80
   0 -14   4   46.60    6.50
  14   0   4   50.39    6.60
  14   0  -4   52.59    5.70
   0  14  -4   45.30    6.40
 -14   0   4   52.39    5.50
   0 -14  -4   61.09    6.90
  14   0  -4   37.70    5.80
   0  14  -4   48.30    6.10
   0  14   4   45.00    5.80
 -14   0  -4   44.60    6.40
   0 -14   4   54.69    6.30
   2  14  -4  621.04   18.90
   2 -14   4  652.93   19.20
  14  -2  -4  585.74   18.10
 -14   2  -4  574.94   18.60
   2  14  -4  648.04   19.60
  -2  14   4  631.34   18.90
   2 -14   4  629.44   19.30
  14  -2  -4  617.24   17.30
  -2 -14  -4  651.53   19.00
  14   2   4  598.14   17.90
  -2  14  -4  565.24   18.40
   2 -14  -4  554.24   18.30
   2 -14  -4  588.44   16.40
  -2 -14   4  612.24   18.50
 -14   2   4  639.84   18.40
  14   2  -4  659.63   19.20
 -14  -2  -4  642.34   19.50
  -2  14  -4  572.64   18.00
   2  14   4  584.44   17.60
  -4 -14  -4  280.47   12.00
  14  -4  -4  204.68   10.20
  14  -4  -4  200.88   10.50
  14   4   4  204.18   10.70
   4  14  -4  256.67   12.30
   4 -14   4  249.88   11.50
  -4  14   4  286.47   12.30
   4  14  -4  270.57   12.10
   4 -14   4  277.87   12.40
 -14   4  -4  205.28   11.60
 -14  -4  -4  292.57   12.50
   4  14   4  212.18   10.10
  14   4  -4  307.57   12.30
  -4 -14   4  202.48   10.90
  14  -4   4  269.67   10.60
   4 -14  -4  199.38    9.50
   4 -14  -4  204.38   11.30
 -14   4   4  266.67   11.90
  -4  14  -4  191.18   10.70
  -6  14   4  279.47   12.70
  -6 -14  -4  315.77   12.20
  14  -6  -4  218.98   11.10
   6 -14   4  301.57   12.70
   6  14  -4  276.57   12.70
   6  14  -4  280.37   12.40
 -14   6  -4  216.28   11.90
   6 -14   4  294.17   12.40
  14  -6  -4  221.08   11.40
  14   6   4  226.28   11.10
   6  14   4  233.08   10.80
   6 -14  -4  217.38   12.00
 -14   6   4  286.27   12.40
  -6  14  -4  236.78   10.60
  -6 -14   4  226.78   11.80
 -14  -6  -4  290.17   12.50
   6 -14  -4  240.98   11.00
  14   6  -4  274.17   12.30
  -6  14  -4  241.68   11.60
  14  -6   4  285.37   11.20
  14  -8  -4  444.36   16.20
   8 -14   4  403.46   15.30
  14   8   4  468.35   15.90
   8  14  -4  413.56   15.30
  14  -8  -4  442.56   16.00
 -14   8  -4  451.35   16.90
  -8  14   4  426.26   16.00
   8  14  -4  436.86   15.80
   8 -14   4  418.36   15.40
  -8  14  -4  448.66   16.50
   8 -14  -4  445.46   16.70
  -8 -14   4  436.56   16.00
 -14  -8  -4  416.86   15.10
 -14   8   4  414.86   15.60
  -8  14  -4  445.26   15.50
   8 -14  -4  444.86   15.40
  14   8  -4  424.56   15.40
  14  -8   4  411.06   14.80
  14 -10  -4  493.55   17.50
  10  14  -4  489.85   17.30
  10  14  -4  448.36   16.60
  14 -10  -4  480.45   17.40
  10 -14   4  496.05   17.30
 -14  10  -4  518.25   18.60
  10 -14   4  482.95   16.80
 -10  14   4  463.95   17.70
  14  10  -4  477.05   17.20
 -10 -14   4  510.85   17.30
 -10  14  -4  512.35   17.50
  10 -14  -4  485.55   18.10
  10 -14  -4  467.45   16.90
 -10  14  -4  481.95   17.90
  14 -10   4  478.55   16.60
 -14  10   4  499.25   18.10
  12 -14   4  112.69    9.30
  14 -12  -4  101.99    9.40
 -14  12  -4  113.79    9.60
  12  14  -4  104.89    9.20
 -12  14   4  121.99   10.50
  14 -12  -4  101.39    9.40
  12 -14  -4  114.39    9.40
 -12  14  -4   97.39    9.10
  14 -12   4  117.19    9.50
  12 -14  -4   94.39    9.80
 -14  12   4  105.49   10.00
  14  12  -4  120.59    9.80
 -14  14   4   35.30    7.80
  14 -14   4   27.10    6.80
  14 -14  -4   33.40    7.60
 -14  14  -4   35.60    7.40
  14  14  -4   22.10    6.70
  14 -14  -4   30.00    7.40
 -15   1  -4   90.29    8.20
  15  -1  -4   92.89    7.80
  -1  15   4  114.89    8.50
  -1 -15  -4  113.49    8.70
   1 -15   4   95.19    7.80
   1  15  -4   94.19    7.80
   1  15  -4   93.69    8.40
   1 -15   4   86.29    8.00
  15   1   4  113.79    8.70
  15   1  -4   91.19    7.70
   1 -15  -4   97.29    8.20
  -1  15  -4   98.19    8.00
 -15  -1  -4   95.19    8.10
  -1  15  -4   87.39    8.30
  -1 -15   4  109.39    8.50
  -1 -15   4   85.39    8.30
   1  15   4   94.89    7.60
 -15   1   4  106.89    7.70
   3  15  -4   85.99    7.70
   3 -15   4   74.49    8.00
  15  -3  -4   67.49    7.00
   3 -15   4   92.09    7.90
  15   3   4   81.49    7.50
  -3 -15  -4   74.89    7.50
   3  15  -4   63.79    7.70
  -3  15   4   71.09    7.10
 -15   3  -4   75.99    7.80
 -15  -3  -4   93.09    8.00
   3 -15  -4   63.79    6.20
  15   3  -4   79.59    7.50
  -3 -15   4   72.39    7.80
 -15   3   4   88.99    7.70
  -3  15  -4   68.89    7.00
   3  15   4   72.69    7.10
   3 -15  -4   68.09    7.60
  15   5   4   94.19    7.90
  -5 -15  -4   98.09    7.80
  15  -5  -4   88.59    7.90
   5 -15   4   84.69    7.80
   5 -15   4   86.89    8.30
   5  15  -4   94.09    7.90
 -15   5  -4  109.89    9.30
  15  -5  -4  101.79    8.90
  -5  15   4   92.29    8.20
   5  15  -4  101.69    8.80
   5 -15  -4  104.29    7.90
  -5 -15   4   91.29    8.20
   5 -15  -4  104.99    9.00
 -15  -5  -4   86.69    7.80
  15   5  -4   90.69    8.00
 -15   5   4   91.89    7.90
  15  -5   4   85.79    7.00
  -5  15  -4   94.99    8.20
   5  15   4   92.49    7.50
 -15   7  -4   38.10    6.90
   7 -15   4   46.90    7.30
  15  -7  -4   48.70    6.70
   7  15  -4   42.10    6.60
  15  -7  -4   45.70    6.80
  15   7   4   47.60    6.50
   7  15  -4   53.49    7.20
   7 -15   4   51.49    7.00
  -7  15   4   48.40    7.00
 -15  -7  -4   50.49    6.70
  15  -7   4   56.69    6.30
  -7  15  -4   47.00    7.40
   7 -15  -4   48.90    6.50
  -7  15  -4   59.09    7.40
  -7 -15   4   51.69    7.40
  15   7  -4   44.10    6.50
   7 -15  -4   54.29    7.70
 -15   7   4   43.90    6.70
  -9  15   4   47.80    7.80
   9  15  -4   37.30    6.70
   9 -15   4   23.70    5.90
   9 -15   4   38.50    6.90
 -15   9  -4   36.80    6.90
  15  -9  -4   41.30    6.90
   9  15  -4   41.80    6.80
  15  -9  -4   32.30    6.80
  -9  15  -4   42.90    7.00
  -9 -15   4   34.30    6.80
  -9  15  -4   37.60    6.60
   9 -15  -4   29.90    7.20
  15  -9   4   25.30    5.60
   9 -15  -4   39.60    6.50
  15   9  -4   40.70    6.60
 -15   9   4   40.60    7.50
  15 -11  -4   15.20    6.30
  11 -15   4   16.60    6.30
  11  15  -4   21.40    6.40
 -11  15   4   22.40    7.40
  15 -11  -4   27.90    6.90
 -15  11  -4   25.60    7.00
  11  15  -4   27.10    6.50
  11 -15   4   30.40    6.80
  15  11  -4   21.10    6.40
  11 -15  -4   24.70    7.30
  15 -11   4   26.90    6.30
 -15  11   4   36.60    7.70
 -11  15  -4   21.70    6.30
 -11 -15   4   22.40    6.60
  11 -15  -4   32.20    6.80
 -13  15   4   37.60    8.10
 -15  13  -4   29.30    7.20
  15 -13  -4   11.00    6.80
  13 -15   4   20.50    6.80
  15 -13  -4   21.70    7.20
  13  15  -4   36.20    7.30
  13 -15  -4   27.90    7.60
 -15  13   4   23.50    7.50
  13 -15  -4   27.50    7.10
  15 -13   4   29.20    6.90
  15  13  -4   25.00    6.80
 -13  15  -4   31.50    7.60
   0 -16   4   91.69    7.90
  16   0   4   64.29    7.70
  16   0  -4   69.89    7.30
 -16   0  -4   74.89    7.70
   0  16  -4   62.89    7.80
   0  16   4   68.89    7.30
   0 -16  -4   68.39    7.90
   0  16  -4   60.39    6.90
   0 -16   4   63.29    7.90
  -2 -16  -4  262.77   12.70
 -16   2  -4  272.37   13.20
  16  -2  -4  281.57   12.90
   2  16  -4  276.57   13.30
   2 -16   4  274.37   12.90
   2 -16   4  270.57   13.20
  -2  16   4  283.27   12.70
  16   2   4  305.77   13.00
   2  16  -4  247.38   12.10
  -2  16  -4  272.87   12.80
 -16  -2  -4  260.07   12.70
   2  16   4  295.27   12.50
   2 -16  -4  284.07   13.60
  -2 -16   4  298.17   14.00
 -16   2   4  285.57   12.40
  -2 -16   4  274.77   13.00
  16   2  -4  270.37   12.80
  16  -4  -4  104.39    8.70
  16   4   4  118.99    9.00
   4 -16   4   80.69    7.90
  -4 -16  -4   92.99    8.40
   4  16  -4  106.99    9.30
 -16   4  -4  113.79    9.60
   4  16  -4  102.19    8.50
  -4  16   4   84.99    7.80
   4 -16   4   87.39    8.70
   4 -16  -4  132.39   10.70
   4 -16  -4   99.49    7.70
   4  16   4  107.69    8.40
 -16  -4  -4   91.89    8.10
  -4  16  -4  116.99    9.20
  16   4  -4   91.49    8.20
 -16   4   4   92.49    8.10
  -4 -16   4  110.79    9.00
  16  -6  -4  199.08   11.80
   6 -16   4  201.38   12.20
   6 -16   4  199.68   11.50
  16   6   4  204.28   11.50
  -6  16   4  207.78   12.10
 -16   6  -4  227.28   13.30
   6  16  -4  209.18   12.30
   6  16  -4  212.68   12.20
  -6  16  -4  190.68   11.50
  16   6  -4  212.28   11.60
 -16  -6  -4  211.98   11.90
  16  -6   4  199.58   10.60
 -16   6   4  226.78   12.50
   6 -16  -4  205.18   12.80
  -6 -16   4  219.98   12.20
   6 -16  -4  202.68   11.10
   8  16  -4  173.28   12.10
  16  -8  -4  203.98   12.20
   8  16  -4  212.68   11.80
   8 -16   4  193.18   12.40
 -16   8  -4  213.68   13.30
   8 -16   4  187.98   11.60
  -8  16   4  194.18   12.60
   8 -16  -4  221.68   13.40
 -16  -8  -4  189.18   17.20
  -8  16  -4  229.18   12.40
   8 -16  -4  201.38   11.70
  -8 -16   4  200.78   12.70
  16  -8   4  209.28   11.20
  16   8  -4  167.48   11.20
 -16   8   4  209.18   12.60
  10  16  -4  161.68   11.90
  16 -10  -4  207.58   12.70
  10  16  -4  197.68   12.50
  10 -16   4  199.38   12.40
  10 -16   4  210.58   12.90
 -16  10  -4  203.38   13.60
 -10  16   4  189.88   12.90
  16 -10   4  210.88   12.10
  10 -16  -4  194.28   12.40
  10 -16  -4  212.08   13.60
 -10  16  -4  188.98   12.30
  16  10  -4  201.48   12.00
 -16  10   4  200.78   13.10
 -10  16  -4  225.58   13.10
 -10 -16   4  246.48   12.90
 -16  12  -4  260.27   15.00
  12  16  -4  243.08   14.00
 -12  16   4  267.47   15.50
  16 -12  -4  254.47   14.20
  12 -16   4  249.97   14.40
 -12  16  -4  258.57   14.50
 -16  12   4  266.67   15.60
  16 -12   4  250.27   14.00
  16  12  -4  224.08   13.60
  12 -16  -4  276.37   15.40
  12 -16  -4  255.37   13.80
   1 -17   4   -3.60    5.20
 -17   1  -4    0.70    5.20
  17  -1  -4    8.30    5.40
  17   1   4    2.20    5.10
   1 -17   4    4.90    5.80
   1  17  -4    7.60    5.30
  -1  17   4    4.80    5.10
  -1 -17  -4    3.70    5.90
  17   1  -4    8.60    5.50
  17  -1   4    0.10    5.40
 -17  -1  -4    6.90    5.40
  -1 -17   4   -3.90    5.00
  -1  17  -4    8.00    5.40
  -1 -17   4   -0.10    6.00
   1 -17  -4    8.20    6.20
   1  17   4    7.10    5.00
  17   3   4    9.90    5.70
   3  17  -4   14.70    6.30
   3 -17   4    6.30    5.40
  -3  17   4   20.20    5.80
 -17   3  -4   16.50    6.40
  17  -3  -4   13.60    5.90
  -3 -17  -4   12.20    6.20
   3  17  -4   16.40    5.90
   3 -17   4   11.90    6.60
 -17  -3  -4   25.00    6.20
 -17   3   4   12.30    5.60
  -3  17  -4   12.50    5.60
  -3 -17   4   16.20    5.80
  -3 -17   4   16.00    6.20
  17   3  -4   22.40    6.10
   3 -17  -4   15.90    6.30
   5 -17   4   94.29    8.80
  -5 -17  -4   86.29    8.40
  -5  17   4   91.59    8.70
   5 -17   4   86.29    9.00
  17   5   4   73.69    7.90
 -17   5  -4   64.59    8.20
   5  17  -4   71.29    8.00
   5  17  -4   83.69    8.90
  17  -5  -4   65.19    7.90
   5 -17  -4   82.19    7.60
 -17   5   4  100.19    8.80
  -5  17  -4   87.29    8.50
  17   5  -4   89.19    8.40
   5 -17  -4   77.99    9.00
 -17  -5  -4   72.49    8.30
  -5 -17   4   83.69    9.00
 -17   7  -4   25.10    6.70
   7  17  -4   25.40    6.90
   7 -17   4   29.70    7.20
  17   7   4   24.70    9.80
   7 -17   4   14.50    6.20
  17  -7  -4   23.60    6.90
  -7  17   4   23.80    6.50
   7  17  -4   30.90    6.70
  -7  17  -4   31.80    6.80
 -17  -7  -4   33.70    6.70
   7 -17  -4   36.30    6.50
   7 -17  -4   31.30    7.60
  17  -7   4   16.50    5.40
  17   7  -4   22.30    6.40
 -17   7   4   28.40    7.10
  -7 -17   4   30.30    7.40
  17  -9  -4    6.80    6.10
  -9  17   4   33.00    7.70
   9  17  -4   13.80    6.60
   9  17  -4   13.60    6.20
   9 -17   4   19.10    6.50
 -17   9  -4   18.40    7.20
   9 -17   4   17.60    6.70
  17  -9   4   10.10    5.80
  -9  17  -4   18.30    6.50
  17   9  -4   19.60    6.30
  -9 -17   4   30.50    7.40
   9 -17  -4   15.80    6.10
   9 -17  -4   14.80    7.20
 -17   9   4   34.90    7.80
  11  17  -4   -7.00    5.80
  11 -17   4   -1.20    5.80
 -17  11  -4   13.50    7.30
  17 -11  -4    3.30    6.50
 -11  17   4  -10.00    6.30
  11 -17   4   -1.10    6.20
  11 -17  -4    4.00    6.30
  11 -17  -4   -1.70    7.00
 -17  11   4   -6.10    6.50
 -11  17  -4  -11.00    5.80
  17  11  -4    0.90    5.90
  17 -11   4    0.20    5.50
 -18   0  -4  306.37   14.80
   0 -18   4  323.77   14.30
   0 -18   4  307.27   15.20
   0 -18  -4  334.37   15.70
  18   0   4  308.67   15.00
   0  18   4  315.37   14.10
  18   0  -4  330.47   14.50
   0  18  -4  315.57   14.30
  18  -2  -4  163.58   11.30
  -2  18   4  144.79   10.90
   2 -18   4  135.89   10.70
   2 -18   4  130.99   10.60
 -18   2  -4  143.09   11.60
   2  18  -4  153.38   11.00
  18   2   4  149.19   11.50
  -2 -18  -4  145.19   11.30
  -2 -18   4  123.49   11.00
 -18  -2  -4  157.68   11.90
  18   2  -4  139.09   10.80
  -2  18  -4  140.29   10.80
  -2 -18   4  170.68   10.90
   2 -18  -4  162.88   12.40
  -4  18   4  101.39    9.00
  18   4   4  119.59    9.50
   4 -18   4  110.59   10.20
 -18   4  -4  129.79   10.90
  -4 -18  -4   96.19    9.30
   4 -18   4   95.99    9.10
   4  18  -4   90.89    8.90
  18  -4  -4  110.09    9.60
   4  18  -4  105.29   10.00
  -4 -18   4  113.99    9.50
  18   4  -4   95.89    8.90
  -4  18  -4  121.69   10.10
  -4 -18   4  119.59   10.10
   4 -18  -4  129.99   10.80
 -18   4   4   98.39    9.10
 -18  -4  -4   92.59    9.00
   6 -18   4   78.39    8.90
  18   6   4   83.99    8.70
   6  18  -4   73.59    8.90
   6 -18   4  101.69    9.50
   6  18  -4   86.59    9.00
 -18   6  -4   78.19    9.20
  -6  18   4  102.19    9.50
  18  -6  -4   97.89    9.70
  -6 -18   4   94.59    9.80
  18   6  -4   82.49    8.70
 -18  -6  -4  101.59    9.30
  -6  18  -4   92.39    9.50
   6 -18  -4   94.69    8.70
 -18   6   4   97.89    9.40
   6 -18  -4   83.49    9.70
 -18   8  -4   98.99   10.10
   8 -18   4  104.79   10.00
   8 -18   4   86.09    9.60
   8  18  -4   70.59    8.60
  18  -8  -4  102.19    9.80
   8  18  -4  104.69   10.20
  -8  18   4  104.69   10.00
  18  -8   4   97.99    9.00
   8 -18  -4   99.69    9.30
 -18   8   4   87.49    9.40
  -8  18  -4  115.29   10.70
   8 -18  -4   91.59   10.00
  -8 -18   4   97.59    9.80
  18   8  -4   77.39    8.70
  10 -18   4  162.68   12.60
  10  18  -4  154.58   11.80
  10 -18   4  149.69   11.70
  18 -10  -4  144.39   11.70
  10  18  -4  159.88   13.00
 -18  10  -4  149.99   12.00
 -10  18   4  149.09   11.90
  18 -10   4  164.88   12.20
  10 -18  -4  181.08   14.60
 -10 -18   4  142.59   11.50
  10 -18  -4  141.39   11.00
  18  10  -4  157.18   12.00
 -18  10   4  161.68   13.00
  19  -1  -4   23.00    6.70
   1  19  -4   31.10    7.00
 -19   1  -4   25.80    7.00
   1 -19   4   26.40    7.30
  19   1   4   39.40    7.60
   1 -19   4   37.10    7.10
  -1 -19  -4   24.80    7.30
  -1  19   4   26.00    6.20
  -1 -19   4   30.30    8.00
  -1 -19   4   38.50    7.40
  -1  19  -4   23.40    6.40
 -19  -1  -4   24.80    7.20
   1 -19  -4   26.90    7.80
  19   1  -4   29.90    6.90
  19  -1   4   29.60    7.20
 -19   3  -4   -2.80    6.50
  19   3   4    3.40    5.70
   3  19  -4    2.80    6.10
  -3 -19  -4    9.70    6.40
   3 -19   4    6.90    6.00
  19  -3  -4    8.10    6.20
  -3  19   4    3.40    5.90
   3 -19   4   11.90    7.10
  -3 -19   4    7.10    6.20
  -3  19  -4   10.30    6.20
  -3 -19   4   13.70    7.40
   3 -19  -4    3.80    6.90
 -19  -3  -4   -6.00    5.50
  19   3  -4    5.20    5.80
  -5 -19  -4    6.20    8.10
  19   5   4   -3.90    5.60
  -5  19   4    2.90    6.10
   5 -19   4    0.30    5.80
 -19   5  -4    6.70    6.50
  19  -5  -4   10.50    6.50
   5 -19   4   17.70    7.40
   5  19  -4    0.20    5.80
   5 -19  -4   16.30    7.50
  -5 -19   4    2.40    5.90
  -5  19  -4   10.50    6.20
  19   5  -4   -0.40    5.70
 -19  -5  -4    8.90    6.20
  -5 -19   4    7.20    7.10
 -19   5   4    4.70    6.20
   7 -19   4    3.80    7.00
   7 -19   4   18.10    7.10
   7  19  -4   11.20    6.60
  19  -7  -4   16.50    6.90
  -7  19   4    2.30    6.60
 -19   7  -4   13.80    7.40
  -7  19  -4    5.20    6.40
   7 -19  -4   10.80    8.00
  19   7  -4    8.60    6.40
 -19   7   4   11.70    7.20
   7 -19  -4   17.10    6.60
  -7 -19   4    8.40    6.90
 -20   0  -4  337.37   16.50
   0 -20   4  324.77   15.90
   0 -20  -4  333.17   16.60
   0  20  -4  326.17   15.50
   0 -20   4  338.47   16.90
  20   0  -4  309.97   15.50
  20   0   4  354.76   16.60
 -20   2  -4  124.49   11.10
  20   2   4  106.19   10.00
  20  -2  -4  108.79   10.30
   2 -20   4  116.09   11.40
   2  20  -4  133.59   11.10
   2 -20   4  115.99   10.40
  -2 -20  -4  132.19   11.30
 -20  -2  -4  121.89   10.60
   2 -20  -4  114.49   11.30
  -2 -20   4  111.59   11.30
  -2  20  -4   90.59    9.60
  20  -2   4  121.29   10.90
  -2 -20   4  114.89   10.30
  20   2  -4  109.89   10.30
 -20   4  -4   72.49    9.70
  -4 -20  -4   79.29    9.60
   4 -20   4   71.09    9.20
  -4  20   4   92.29    9.70
   4 -20   4   74.49   10.10
   4  20  -4   74.79    9.30
  20   4   4   68.99    8.80
  20  -4  -4   58.89    8.70
   4 -20  -4   65.29    9.80
  20   4  -4   89.19    9.60
  -4  20  -4   63.09    8.50
  -4 -20   4   60.99    9.60
 -20  -4  -4   59.89    8.70
  -4 -20   4   48.20    7.80
  20  -6  -4   11.90    8.90
 -20   6  -4   20.80   11.50
   6  20  -4   25.00    7.30
  -6  20   4   28.90    7.50
   6 -20   4   30.20    8.80
  -6 -20   4   18.80    7.90
  20   6  -4   45.30    7.70
  -6 -20   4   25.10    7.00
  -6  20  -4   22.70   10.90
 -20   6   4   22.30    7.10
   1   0   5  173.08    7.00
   0   1  -5  186.18    6.80
   0   1  -5  184.48    6.20
   0  -1  -5  180.38    5.70
   1   0   5  191.38    6.90
   0  -1   5  186.78    6.60
  -1   0  -5  183.78    7.10
   0   1  -5  230.48    7.40
   0   1  -5  187.58    6.70
   0   1   5  190.58    7.70
   1   0  -5  191.68    6.20
   1   0   5  191.38    6.80
   1   0  -5  184.68    7.60
  -1   0   5  187.28    7.40
   1   0  -5  174.38    7.10
  -1   0  -5  188.98    6.90
   0   1   5  191.18    7.10
  -1   0   5  177.38    7.50
  -1   0   5  186.88    6.80
   0  -1  -5  168.48    6.90
   1   0  -5  185.38    7.50
   0  -1   5  181.48    6.70
   0   1   5  184.38    7.50
   0  -1   5  180.58    6.70
   0  -1  -5  183.08    7.70
  -1   0  -5  231.68    7.30
  -1   0  -5  187.08    6.90
  -1   0  -5  187.08    5.70
   0  -1  -5  184.58    7.60
  -1  -2  -5 2594.34   50.79
   1   2  -5 2514.65   52.09
  -2   1  -5 2512.45   51.39
  -2   1  -5 2474.45   50.99
  -1  -2  -5 2491.25   53.79
  -2   1  -5 2473.95   51.19
  -2   1  -5 2468.75   51.99
   1   2  -5 2521.15   52.59
   2  -1  -5 2543.45   51.49
   1   2  -5 2485.05   52.69
  -2   1  -5 2506.55   51.89
   1  -2   5 2544.85   51.39
   1   2  -5 2497.95   52.59
  -2  -1   5 2474.65   53.19
   1  -2   5 2564.34   52.09
   2   1   5 2495.85   52.69
  -1  -2  -5 2506.65   52.29
   2  -1  -5 2412.56   53.79
  -1   2   5 2474.55   54.19
   2   1   5 2556.64   52.49
  -2  -1   5 2528.85   51.59
   1  -2   5 2463.85   51.19
   2  -1  -5 2463.45   52.39
  -1   2   5 2503.25   52.49
  -1   2   5 2418.06   54.09
  -1  -2  -5 2486.35   53.69
   2  -1  -5 2523.25   53.89
  -2  -1   5 2638.44   53.39
   1  -2  -5 2536.05   52.39
  -1  -2   5 2531.35   51.49
  -1   2  -5 2488.25   51.49
  -1   2  -5 2543.65   51.09
  -2   1   5 2492.55   52.19
  -1  -2   5 2438.46   52.29
   1  -2  -5 2518.15   51.09
   1  -2  -5 2493.55   54.09
   1  -2  -5 2459.75   53.89
  -2  -1  -5 2511.65   52.99
  -1  -2   5 2450.05   52.29
  -2   1   5 2447.96   54.09
  -2  -1  -5 2542.75   52.69
  -2  -1  -5 2555.44   50.69
   2   1  -5 2563.64   53.59
   1   2   5 2474.55   53.39
   2   1  -5 2605.34   52.09
  -1   2  -5 2476.15   52.09
   1   2   5 2500.35   52.39
   2   1  -5 2505.25   53.49
   2   1  -5 2547.25   52.79
   2  -1   5 2537.35   51.49
   2  -1   5 2474.25   52.29
   1   2   5 2482.25   53.39
  -2  -1  -5 2501.85   52.09
   2  -1   5 2527.55   51.59
  -1   2  -5 2536.85   51.79
  -2   1   5 2508.25   54.09
  -1   2  -5 2431.56   50.99
  -2  -1  -5 2431.06   52.79
   0  -3  -5   94.29    5.70
   0   3   5  108.89    5.80
  -3   0   5   94.39    6.60
   3   0  -5   92.09    5.80
   0   3   5   83.19    6.40
   0   3   5   86.49    6.30
   3   0  -5  108.49    6.80
  -3   0   5   89.99    6.50
  -3   0  -5   97.99    4.90
  -3   0  -5   87.79    4.80
  -3   0  -5   88.39    4.70
   0   3  -5   91.39    5.60
   0   3  -5   91.59    4.30
   0   3  -5   92.89    4.60
   0  -3   5   89.29    4.50
   0  -3  -5   95.89    6.80
   0   3  -5   89.19    4.40
   0   3  -5   90.99    4.80
   3   0   5   88.89    4.80
   0  -3   5   93.89    4.30
   3   0  -5   88.39    4.80
   0  -3  -5   96.19    3.80
   0  -3  -5   79.79    6.30
  -3   0  -5   92.19    3.80
  -3   0   5   94.89    5.00
   0  -3   5   93.69    4.40
   3   0   5  102.39    5.80
  -3   0  -5  103.39    5.60
   3   0   5   87.89    4.70
   3   0  -5   87.89    6.50
   2   3  -5  549.54   13.90
   2   3  -5  556.44   14.50
  -2  -3  -5  525.35   15.40
  -2   3   5  525.35   14.20
  -2  -3  -5  565.54   13.60
  -2  -3  -5  556.34   15.70
   3   2   5  506.55   14.20
   2  -3   5  520.65   13.60
   3   2   5  527.55   13.80
  -2   3   5  547.15   16.30
  -3  -2   5  529.85   12.40
   2   3  -5  548.25   14.40
  -3  -2   5  478.15   14.30
   2   3  -5  525.85   14.40
   3   2   5  515.95   14.30
  -2  -3  -5  553.44   11.60
   3  -2  -5  530.35   14.00
  -3   2  -5  512.95   12.40
  -3   2  -5  501.25   13.40
   3  -2  -5  509.15   15.70
  -2   3   5  557.84   16.30
  -3   2  -5  526.25   13.00
   3  -2  -5  522.25   12.80
   3  -2  -5  495.95   15.40
  -3  -2   5  506.95   14.50
  -2   3  -5  506.95   13.00
  -2  -3   5  508.55   13.80
  -3  -2  -5  527.95   14.40
  -2   3  -5  483.25   13.20
   3   2  -5  565.74   15.20
  -3  -2  -5  553.24   11.60
   2  -3  -5  547.95   15.90
   3   2  -5  561.34   14.60
   3   2  -5  545.55   15.20
  -2   3  -5  514.75   12.80
   2  -3  -5  520.45   12.40
  -3   2   5  520.75   16.00
   2  -3  -5  538.95   15.90
  -3  -2  -5  548.85   15.00
  -3  -2  -5  537.15   14.80
   3  -2   5  539.25   13.90
   2   3   5  498.25   13.60
  -3  -2  -5  554.54   13.40
   3   2  -5  564.14   14.00
   2  -3  -5  520.95   13.80
  -3   2   5  545.25   14.00
   2   3   5  522.25   14.80
  -2  -3   5  511.55   12.20
  -3   2   5  555.64   16.30
   2   3   5  498.95   14.80
  -4   1  -5  611.34   14.30
  -4   1  -5  624.84   14.50
   4   1   5  599.64   15.80
   4  -1  -5  602.14   17.80
   1   4  -5  543.25   14.40
  -4  -1   5  620.14   17.40
   4  -1  -5  586.44   15.10
   4   1   5  631.94   13.30
  -1   4   5  578.44   16.60
  -1  -4  -5  526.45   16.00
  -4  -1   5  652.33   17.50
  -1   4   5  535.85   16.30
  -1  -4  -5  542.25   13.80
  -1   4   5  537.75   14.30
   4  -1  -5  665.73   18.20
   1  -4   5  544.25   13.20
  -4  -1   5  618.94   14.60
  -1  -4  -5  540.75   16.00
   1   4  -5  529.45   13.60
   4  -1  -5  624.14   16.00
   1   4  -5  537.75   13.60
  -1  -4  -5  537.45   11.90
  -4   1  -5  605.74   14.70
   1   4  -5  526.35   13.80
  -4   1  -5  618.64   15.80
  -4   1  -5  616.74   14.10
   1   4  -5  552.64   12.80
   4   1   5  624.54   15.80
   4  -1   5  528.65   12.70
  -1  -4   5  612.94   15.20
  -1   4  -5  632.54   14.80
  -4   1   5  557.24   16.50
   1   4   5  620.64   17.60
   4   1  -5  511.05   14.40
  -4  -1  -5  544.95   14.40
   1  -4  -5  602.44   17.90
   4   1  -5  548.65   15.80
   1   4   5  607.24   17.60
  -4   1   5  544.85   16.30
   4  -1   5  558.74   12.60
   1  -4  -5  611.24   17.90
   4   1  -5  551.94   13.90
   4   1  -5  528.95   15.60
   4  -1   5  539.55   12.90
  -4  -1  -5  535.85   14.30
   1   4   5  632.84   16.10
  -1   4  -5  639.34   15.80
   1  -4  -5  608.04   14.20
  -4  -1  -5  532.25   14.20
   4  -1   5  554.24   14.20
  -1  -4   5  631.64   15.30
  -1   4  -5  607.64   15.10
  -4   1   5  539.95   13.70
   1  -4  -5  625.44   15.80
  -4  -1  -5  542.85   11.80
  -4  -1  -5  536.05   13.00
  -1  -4   5  637.54   14.40
  -4  -3   5  416.96   10.00
   3   4  -5  356.36   10.60
  -4   3  -5  407.36   11.60
   4  -3  -5  393.46   14.20
  -4  -3   5  403.36   13.00
   4   3   5  419.06   12.90
  -3  -4  -5  366.36   12.50
   4  -3  -5  427.36   14.30
   4   3   5  415.36   13.00
  -4  -3   5  406.76   13.00
   3   4  -5  372.96   11.50
   3   4  -5  364.56   11.40
  -3  -4  -5  361.86   10.00
  -3   4   5  374.46   11.00
   3  -4   5  363.26   10.00
   3  -4   5  375.56   10.40
   4  -3  -5  403.56   11.90
   3  -4   5  341.27   10.20
   3   4  -5  365.36   11.20
  -3   4   5  350.56   13.00
  -4   3  -5  414.66   10.70
  -4   3  -5  391.36   10.90
   4   3   5  401.56   11.90
  -3   4   5  357.36   13.20
  -3  -4  -5  369.16   12.50
   4  -3  -5  404.56   11.10
   3  -4  -5  392.26   14.20
  -3   4  -5  421.56   11.10
   4   3  -5  363.36   11.20
   4   3  -5  367.76   10.70
  -4  -3  -5  356.66   11.10
   4   3  -5  358.76   11.90
   3   4   5  408.66   11.90
  -4  -3  -5  358.46    9.70
   3  -4  -5  401.46   10.70
  -4  -3  -5  362.96   11.90
   4   3  -5  367.06   12.10
   3   4   5  407.36   13.50
  -4   3   5  349.57   10.60
   3  -4  -5  408.46   12.10
  -3   4  -5  435.06   11.40
   3  -4  -5  438.06   14.50
  -3   4  -5  406.46   11.30
   4  -3   5  355.86   10.50
  -4   3   5  349.47   13.00
   3   4   5  407.76   13.30
  -3  -4   5  414.56    9.90
  -4   3   5  337.57   13.00
   4  -3   5  355.56    9.60
  -4  -3  -5  357.66   11.80
  -3  -4   5  390.76   12.30
  -3  -4   5  414.96   12.40
   0  -5   5 1356.86   29.30
   0   5   5 1359.66   33.20
   5   0   5 1364.06   30.90
   0   5   5 1359.86   33.30
  -5   0  -5 1372.46   29.20
   5   0   5 1426.66   28.60
   5   0   5 1355.36   30.30
   0   5   5 1355.46   30.80
   5   0  -5 1394.46   31.00
   0  -5  -5 1353.16   33.40
  -5   0  -5 1394.56   30.40
   5   0   5 1368.16   30.10
   0   5  -5 1370.16   29.40
  -5   0  -5 1373.96   30.80
   0  -5  -5 1342.57   30.40
   0   5  -5 1383.36   30.40
   0   5  -5 1356.06   30.80
   0  -5  -5 1400.06   33.40
   0  -5  -5 1397.96   28.70
  -5   0   5 1373.76   33.00
   0  -5   5 1347.27   29.30
   0   5  -5 1409.86   29.40
   0   5  -5 1349.86   29.20
  -5   0  -5 1343.87   30.10
   5   0  -5 1333.07   33.00
  -5   0   5 1367.86   29.70
   0  -5   5 1352.76   29.20
   5   0  -5 1429.26   30.50
   5   0  -5 1435.86   33.20
  -5   0  -5 1397.16   28.60
  -5   0   5 1345.07   33.00
  -5   2  -5  335.77   10.50
   5  -2  -5  313.27   12.70
  -2  -5  -5  417.06   14.00
   2  -5   5  413.76   10.90
  -5   2  -5  338.37    9.00
  -2   5   5  411.36   12.00
   5   2   5  326.67   10.90
  -2  -5  -5  407.86    8.80
  -2  -5  -5  398.76   11.10
  -5  -2   5  323.77   12.00
   5  -2  -5  340.37   10.00
  -2   5   5  403.66   14.10
  -5   2  -5  343.87    9.30
   5  -2  -5  335.47   10.80
   5   2   5  341.37   10.90
   2   5  -5  392.26   11.70
  -2   5   5  396.76   14.20
   2   5  -5  404.26   11.60
   5  -2  -5  334.67   12.90
   2  -5   5  386.56   11.40
   2   5  -5  417.36   11.90
  -5  -2   5  324.87   12.00
   5   2   5  345.47   10.70
   2   5  -5  398.06   12.00
  -5   2  -5  351.46    8.60
  -2  -5  -5  406.46   14.00
  -5  -2   5  347.67    9.00
  -5   2   5  400.06   11.40
  -5  -2  -5  414.46   10.30
   5   2  -5  423.56   12.10
   5   2  -5  404.26   13.50
   5   2  -5  384.86   13.20
  -5  -2  -5  401.26   12.50
   2   5   5  344.47   12.40
   5  -2   5  408.86    9.70
   2   5   5  333.17   12.50
   2  -5  -5  347.77   10.80
   2  -5  -5  348.37   13.10
  -5   2   5  423.96   14.40
   2  -5  -5  343.17    9.20
   2   5   5  338.17   10.50
  -2   5  -5  354.86    9.70
   5  -2   5  408.06   10.30
  -5   2   5  396.76   14.20
  -2  -5   5  322.17   10.40
  -2  -5   5  337.37    8.50
   5  -2   5  405.06   11.80
   2  -5  -5  339.47   13.00
  -2   5  -5  335.27   10.30
  -2   5  -5  334.77   10.00
   5   2  -5  425.46   11.90
  -5  -2  -5  401.76   11.90
  -5  -2  -5  415.26   12.60
   5   4   5  606.34   18.00
   5  -4  -5  644.24   19.70
   5  -4  -5  654.93   16.00
  -4   5   5  649.93   16.80
   4  -5   5  629.34   16.10
  -5  -4   5  651.53   18.30
  -4  -5  -5  657.23   15.50
  -5  -4   5  615.44   18.10
   4   5  -5  659.33   17.90
  -4  -5  -5  650.43   18.80
   4   5  -5  660.83   17.00
  -4   5   5  635.14   19.70
   4  -5   5  606.84   15.90
   5   4   5  634.44   16.80
  -5  -4   5  652.53   14.10
  -5   4  -5  626.34   15.60
   5  -4  -5  636.04   19.70
   5   4   5  642.04   18.30
   5  -4  -5  631.34   16.90
   4  -5   5  626.44   15.80
   4   5  -5  658.13   17.90
  -5   4  -5  634.74   16.30
  -4  -5  -5  630.44   18.80
  -4   5   5  663.93   19.90
  -5   4  -5  627.14   15.60
   5   4  -5  635.74   16.80
   4   5   5  640.44   18.80
  -4   5  -5  637.54   16.10
   4  -5  -5  652.53   15.70
   5  -4   5  643.74   16.40
   5   4  -5  608.74   18.10
   4   5   5  622.44   16.70
  -4  -5   5  649.04   13.80
  -4  -5   5  654.23   17.80
  -4   5  -5  619.44   16.00
   4   5   5  620.44   18.60
   5   4  -5  672.33   18.50
   4  -5  -5  649.14   19.90
   4  -5  -5  649.54   19.80
  -5  -4  -5  640.74   16.90
   5  -4   5  625.84   15.60
  -5   4   5  644.54   19.70
  -4   5  -5  625.84   15.80
  -5   4   5  641.44   19.70
  -5  -4  -5  649.24   18.60
   5  -4   5  641.54   15.60
   4  -5  -5  647.24   16.90
  -5  -4  -5  651.83   18.50
  -5   4   5  643.14   16.60
  -5  -4  -5  632.54   15.00
   5   4  -5  638.84   16.60
  -1  -6  -5   76.39    7.00
  -1   6   5   76.99    5.80
   6   1   5  109.89    6.20
   1  -6   5   65.79    4.30
   1  -6   5   72.79    5.40
   6  -1  -5  114.69    6.50
  -1  -6  -5   79.69    5.40
   6  -1  -5  106.79    8.10
  -6  -1   5  123.09    8.10
  -1  -6  -5   81.69    3.40
   6   1   5  110.79    3.70
   1   6  -5   63.59    5.10
   1   6  -5   85.09    3.90
  -1  -6  -5   84.59    7.40
  -6   1  -5  111.39    5.20
  -6   1  -5  112.69    5.30
  -6   1  -5  111.49    4.80
  -6  -1   5  103.39    7.70
  -1   6   5   79.59    7.20
  -6  -1   5  114.59    5.20
  -6   1  -5  108.69    6.50
   1   6  -5   74.29    4.80
  -6   1  -5  114.49    4.60
   6   1   5  119.29    6.70
   6  -1  -5  104.69    8.00
   1   6  -5   73.59    5.30
   1   6  -5   85.29    5.00
   6  -1  -5  108.19    6.10
  -1   6   5   73.59    6.60
   6   1  -5   78.39    5.40
  -1   6  -5  111.59    4.20
   1   6   5  116.59    6.80
   1   6   5  108.39    8.00
  -1   6  -5  111.89    6.30
  -1   6  -5  113.19    5.20
   1  -6  -5  108.49    4.60
  -1  -6   5  102.69    4.50
  -6   1   5   84.59    7.50
  -6  -1  -5   77.39    5.50
   6  -1   5   76.19    3.80
  -6  -1  -5   83.49    5.60
   6  -1   5   76.99    4.50
   6   1  -5   71.89    5.80
   6   1  -5   81.79    7.20
   6  -1   5   73.19    5.60
  -6   1   5   77.69    5.20
  -1  -6   5  124.29    5.70
  -1   6  -5  114.69    6.20
   6  -1   5   80.89    4.60
  -1   6  -5  116.59    4.40
   1  -6  -5  105.49    8.20
  -6   1   5   75.69    6.80
  -1  -6   5  115.29    5.60
  -6  -1  -5   81.79    3.90
  -6  -1  -5   74.19    5.70
   6   1  -5   77.19    7.00
   1  -6  -5  114.09    6.40
   1  -6  -5  119.59    8.30
   1   6   5  110.09    8.20
  -3   6   5  265.37   11.90
   3  -6   5  248.48    8.50
  -6  -3   5  240.08   10.60
   3   6  -5  261.87    9.60
   3   6  -5  252.87    9.70
   3   6  -5  255.37    9.70
  -3   6   5  252.67   11.70
   3  -6   5  237.68    8.60
  -6   3  -5  249.88    9.10
   6  -3  -5  234.18   11.50
   6   3   5  255.57   10.00
   6  -3  -5  255.37   11.80
  -6  -3   5  248.18   10.70
  -6  -3   5  238.28    6.90
   6  -3  -5  238.98    9.20
  -3  -6  -5  274.57   11.60
  -3  -6  -5  254.97    8.40
   3   6  -5  243.98    9.00
   6   3   5  249.08   10.00
   6   3   5  240.18    9.10
  -3   6   5  257.67    9.30
   6  -3  -5  249.18    8.50
  -3  -6  -5  260.37   11.50
  -6   3  -5  242.78    7.70
  -6   3  -5  247.28    7.60
   3  -6   5  254.97    8.50
  -6  -3  -5  253.97   10.20
   6  -3   5  258.27    7.80
  -3   6  -5  237.68    8.10
   3  -6  -5  233.18    9.10
  -3  -6   5  240.58    9.40
   6  -3   5  243.38    9.20
  -3   6  -5  235.98    8.40
   6   3  -5  257.27   11.10
   6  -3   5  261.57    7.80
   3  -6  -5  260.87   11.90
   3  -6  -5  234.18    7.70
   6   3  -5  261.87    9.20
  -6  -3  -5  243.58    7.20
  -6  -3  -5  265.87   10.30
  -3   6  -5  235.58    8.50
  -6   3   5  265.27    9.10
   3   6   5  242.68   10.90
  -6   3   5  267.07   11.80
   3   6   5  238.48    9.00
  -6   3   5  259.17   11.80
   6   3  -5  249.28    9.40
   6   3  -5  255.27   11.00
  -3  -6   5  232.08    9.10
   3   6   5  257.47   11.30
   3  -6  -5  254.27   11.60
  -6  -3  -5  252.97    9.20
  -5   6   5 1153.58   30.40
   5  -6   5 1104.69   25.50
   5   6  -5 1122.09   26.50
   6  -5  -5 1324.17   33.00
  -5  -6  -5 1096.99   29.20
  -5   6   5 1090.79   26.40
   6  -5  -5 1197.88   28.00
   6  -5  -5 1250.67   29.00
   6   5   5 1213.08   28.70
   6  -5  -5 1257.67   32.70
  -6   5  -5 1203.68   27.50
   5  -6   5 1099.29   25.60
   6   5   5 1229.48   31.10
   5   6  -5 1113.89   26.50
  -6  -5   5 1223.68   30.90
  -5   6   5 1146.89   30.40
  -6   5  -5 1217.68   27.80
  -5  -6  -5 1122.79   24.80
  -6   5  -5 1220.28   28.40
   5  -6  -5 1252.87   28.90
   6  -5   5 1128.59   25.50
   5  -6  -5 1229.18   32.50
  -5   6  -5 1217.28   28.00
   6   5  -5 1086.89   26.50
   6   5  -5 1131.69   26.50
   5   6   5 1241.18   28.70
  -6   5   5 1111.69   30.20
  -6  -5  -5 1115.59   24.40
  -6  -5  -5 1137.29   26.70
  -6   5   5 1209.38   30.70
   6  -5   5 1085.99   25.10
  -5  -6   5 1234.98   30.50
  -5   6  -5 1222.78   28.10
  -5   6  -5 1220.48   27.80
   5   6   5 1198.18   31.50
   5  -6  -5 1231.08   27.80
  -6   5   5 1093.29   26.30
  -7   0  -5  384.26   12.00
   0  -7  -5  363.36   11.70
   0   7  -5  392.46   10.90
   0  -7  -5  397.56    9.90
  -7   0   5  426.46   14.90
   7   0  -5  378.96   14.50
   0   7  -5  391.36   12.10
   7   0  -5  403.56   12.20
   0   7   5  425.46   12.50
   0   7  -5  393.46   11.80
   0   7   5  391.96   14.80
   0   7  -5  393.36   10.80
   0   7   5  438.06   15.10
   7   0   5  381.96   12.00
   7   0   5  402.56    9.70
   7   0  -5  403.66   14.70
   0  -7   5  411.86   11.00
   7   0  -5  393.76   11.90
  -7   0  -5  389.76   11.80
   0  -7   5  363.56   11.90
   0  -7  -5  390.06   14.90
   0  -7  -5  382.96   14.70
   0   7  -5  415.86   10.20
   7   0   5  390.46   11.60
   0  -7   5  398.46   10.90
  -7   0   5  394.26   10.90
   7   0   5  406.96   11.80
   0  -7   5  388.46   10.10
  -7   0   5  385.76   14.50
  -7   0  -5  397.46    9.70
  -7   2  -5  130.59    5.40
   2  -7   5  160.08    7.50
  -2   7   5  181.38   10.30
  -7   2  -5  135.79    5.20
   2   7  -5  153.08    7.90
  -7   2  -5  125.39    7.00
  -7  -2   5  139.29    8.80
  -2  -7  -5  177.18   10.20
  -2   7   5  190.88   10.30
   7   2   5  122.49    6.90
  -7   2  -5  131.39    6.40
  -2  -7  -5  177.98   10.00
   7   2   5  130.19    7.30
   2   7  -5  179.58    7.70
   7  -2  -5  143.69    7.40
  -2  -7  -5  160.98    7.20
   7   2   5  139.39    7.40
   2   7  -5  184.98    7.80
  -7  -2   5  115.49    8.60
  -2   7   5  173.18    7.80
   7  -2  -5  134.09    9.30
   7  -2  -5  149.59    9.50
  -7  -2   5  127.69    5.30
  -7   2  -5  134.99    5.60
   7  -2  -5  132.39    6.60
   2  -7   5  167.88    6.70
   2   7   5  114.49    8.90
  -2  -7   5  115.79    7.10
   7   2  -5  181.38    7.70
  -2   7  -5  129.29    5.80
   7  -2   5  178.68    6.30
   2   7   5  134.19    7.10
  -7   2   5  172.98   10.30
   7  -2   5  189.58    6.70
   7  -2   5  179.38    5.90
   2  -7  -5  128.69    9.20
   7   2  -5  186.58    8.00
   7  -2   5  175.38    8.10
  -7   2   5  184.58    7.40
   7   2  -5  183.28    9.80
  -7  -2  -5  172.18    8.00
  -7  -2  -5  174.18    8.40
   2  -7  -5  134.19    5.50
   2   7   5  133.59    8.90
  -7   2   5  192.68   10.60
  -2  -7   5  125.39    6.70
   2  -7  -5  122.09    7.10
  -2   7  -5  131.59    6.50
  -7  -2  -5  184.68    5.60
   7  -2   5  189.58    6.30
   7   2  -5  172.18    9.90
   2  -7  -5  151.48    9.70
  -2   7  -5  129.69    6.80
  -4  -7  -5  523.35   17.60
  -7   4  -5  473.35   13.00
   7  -4  -5  501.95   14.50
   7  -4  -5  513.45   17.80
   7  -4  -5  483.45   13.70
   4  -7   5  501.35   13.90
  -7  -4   5  495.95   16.60
  -4   7   5  513.85   18.00
   4  -7   5  522.65   14.20
   4   7  -5  507.05   14.50
  -4  -7  -5  503.85   13.40
  -4   7   5  527.05   18.20
  -4   7   5  498.85   14.70
   4   7  -5  502.95   14.90
   7  -4  -5  510.65   17.80
   7   4   5  495.85   14.50
  -7   4  -5  489.35   12.60
   7   4   5  480.45   15.90
  -7   4  -5  480.75   14.10
   4   7   5  487.65   17.00
   7  -4   5  501.05   13.30
  -7  -4  -5  515.45   14.80
  -7   4   5  521.35   18.10
   7   4  -5  514.25   14.70
  -4  -7   5  529.55   17.70
   7   4  -5  518.65   14.60
  -4   7  -5  475.85   13.80
   4  -7  -5  490.45   17.60
   4  -7  -5  485.85   14.40
  -7   4   5  517.75   14.40
   4  -7  -5  489.75   13.10
  -4   7  -5  480.45   13.80
   7  -4   5  523.35   13.00
  -4   7  -5  490.55   13.40
  -7   4   5  511.65   18.00
   4   7   5  472.95   14.20
   4  -7  -5  498.55   17.70
  -7   6  -5  152.58    7.80
  -6   7   5  145.69   10.50
  -7   6  -5  152.78    7.00
   6   7  -5  144.99    8.10
   7   6   5  181.18    8.40
  -7   6  -5  171.68    7.50
  -6  -7  -5  142.69    6.10
   7  -6  -5  164.28    8.50
  -6   7   5  129.09    7.70
   6   7  -5  143.79    7.60
   7  -6  -5  164.18    7.60
   6  -7   5  137.39    6.80
   6  -7   5  137.39    6.80
   7  -6  -5  159.88   11.20
  -6   7   5  132.19   10.70
  -7   6   5  153.28   11.80
  -7   6   5  146.19   10.40
  -6   7  -5  160.48    7.70
   6   7   5  164.78    8.10
  -7   6   5  135.49    7.60
   6   7   5  155.38   10.20
   7   6  -5  138.09    7.90
   7   6  -5  144.09    7.90
   7  -6   5  150.18    6.50
   6  -7  -5  174.18    7.60
  -6   7  -5  158.68    7.90
   7  -6   5  139.89    6.60
   6  -7  -5  155.08   10.90
  -7  -6  -5  139.39    7.70
  -6   7  -5  164.58    7.50
   6  -7  -5  169.58    8.60
  -8   1  -5  397.46   12.50
  -8  -1   5  382.66   10.70
  -1   8   5  355.36   14.50
   1  -8   5  344.87    9.70
  -1  -8  -5  325.47   14.40
   8  -1  -5  390.76   15.20
   1   8  -5  346.77   10.90
  -1   8   5  365.96   11.60
   1   8  -5  343.87   11.50
   8   1   5  386.16   17.00
  -1  -8  -5  327.67   14.20
   8  -1  -5  418.66   12.40
   1  -8   5  343.97    9.70
   8  -1  -5  386.36   12.00
  -1  -8  -5  327.97   11.00
  -1   8   5  348.57   14.30
   1  -8   5  351.66   11.40
  -8  -1   5  421.96   15.30
  -1  -8  -5  335.67    8.70
   1   8  -5  339.07   11.10
   1  -8   5  338.77    9.50
  -8   1  -5  383.76   11.70
   8  -1  -5  384.56   15.20
   8   1   5  377.76   12.30
  -1  -8   5  373.76   11.70
  -8  -1  -5  336.47   12.00
  -8   1   5  348.47   14.60
   8   1  -5  334.77   11.50
   1  -8  -5  375.56   12.40
   1   8   5  362.86   15.30
  -1   8  -5  376.86   11.90
  -1   8  -5  390.26   12.40
   8  -1   5  348.57   11.40
  -1  -8   5  379.16   12.40
   8  -1   5  347.07    9.20
  -8   1   5  351.86   14.30
   1  -8  -5  412.26   15.70
  -8   1   5  330.27   10.50
   8  -1   5  361.46   12.40
   1  -8  -5  415.16   15.70
  -1   8  -5  408.06   10.50
  -8  -1  -5  340.87   11.40
   1   8   5  378.46   12.40
   8  -1   5  329.37   10.50
   1  -8  -5  413.06   10.40
   8   1  -5  348.97   13.90
   8   1  -5  342.77   11.10
  -1   8  -5  387.36   10.60
  -1  -8   5  381.96   13.30
   1   8   5  400.16   15.50
  -8  -3   5  960.60   26.30
   8  -3  -5  926.11   26.90
  -8  -3   5  951.50   21.80
  -8   3  -5  941.61   21.60
  -3  -8  -5  981.20   27.00
   8  -3  -5  918.41   23.20
   3  -8   5  903.11   22.70
  -3  -8  -5  925.11   22.20
   8   3   5  926.41   23.20
  -8   3  -5  922.61   20.80
  -3   8   5  897.01   26.80
  -8   3  -5  924.21   21.50
   3   8  -5  921.61   23.10
   8  -3  -5  902.01   22.70
   3  -8   5  942.21   22.90
  -3   8   5  959.90   23.50
  -3   8   5  960.00   27.20
   3   8  -5  963.70   23.60
   8  -3  -5  943.61   27.40
  -8   3  -5  907.81   23.00
  -8   3   5  969.90   27.30
  -8  -3  -5  918.71   23.30
   8  -3   5  919.31   20.90
  -8   3   5  897.51   27.30
   8   3  -5  955.20   23.20
  -3   8  -5  931.61   21.80
  -3   8  -5  894.11   22.60
   8   3  -5  973.40   27.00
   8   3  -5  926.01   23.20
   3   8   5  937.81   26.60
  -3   8  -5  941.41   22.90
   3   8   5  940.01   23.00
   3  -8  -5  937.21   27.00
   3  -8  -5  930.91   21.60
   8  -3   5  984.20   21.80
  -8   3   5  939.41   22.80
   3  -8  -5  968.80   23.40
   8  -3   5  929.41   23.40
   8  -3   5  957.30   21.60
   3  -8  -5  974.50   27.30
  -3  -8   5  905.91   23.10
  -8   5  -5  367.66   10.50
   5   8  -5  359.66   12.20
  -8   5  -5  345.37    9.50
  -5  -8  -5  371.36   11.10
   8  -5  -5  372.26   11.70
   8   5   5  362.16   12.30
   8  -5  -5  352.66   12.20
  -5   8   5  366.66   15.80
   5   8  -5  389.46   12.70
   5  -8   5  365.16   11.80
  -8   5  -5  355.96   12.10
  -5   8   5  376.56   19.30
   5  -8   5  379.66   11.90
  -5   8   5  381.66   12.80
  -8   5  -5  357.56   11.00
   8  -5  -5  347.87   15.50
  -8  -5  -5  369.86   12.40
   8   5  -5  367.46   12.40
  -5   8  -5  362.66   11.70
  -8   5   5  378.76   16.00
   5  -8  -5  345.97   12.30
   5   8   5  343.97   11.80
   8  -5   5  378.36   10.60
  -5   8  -5  349.37   11.70
   8  -5   5  386.66   11.30
   5   8   5  357.46   15.20
  -8   5   5  386.26   12.50
   5  -8  -5  346.07   11.00
   8   5  -5  373.76   12.50
  -5   8  -5  348.67   11.20
   5  -8  -5  372.26   15.80
   8  -5   5  381.36    9.90
   7  -8   5  597.54   15.90
   8  -7  -5  554.14   16.60
  -8   7  -5  546.05   15.40
   8   7   5  566.74   16.40
   8  -7  -5  534.55   15.70
  -8   7  -5  539.15   16.20
  -8   7  -5  571.44   15.20
  -7   8   5  570.94   16.90
   7   8  -5  588.54   16.90
   7   8  -5  574.64   16.80
  -8   7  -5  536.15   13.20
   7  -8   5  583.64   16.10
   8  -7   5  564.94   13.70
  -8  -7  -5  579.54   16.70
  -7   8  -5  519.45   15.70
  -7   8  -5  554.04   15.70
   7  -8  -5  529.65   16.40
  -7   8  -5  564.44   15.60
   8   7  -5  571.04   16.80
   7   8   5  556.04   16.10
   8  -7   5  587.94   15.40
   8   7  -5  564.84   16.80
   7  -8  -5  550.74   15.70
  -8   7   5  578.84   16.90
   8  -7   5  584.44   16.10
   9   0  -5  589.54   16.30
   0   9  -5  608.24   16.80
   9   0   5  595.14   16.70
   0   9   5  588.24   16.60
   9   0  -5  598.94   16.40
  -9   0   5  590.84   20.00
   0  -9   5  606.24   17.10
   0  -9  -5  575.84   16.30
   0   9  -5  583.44   15.70
  -9   0  -5  592.54   16.70
   0   9  -5  590.14   16.40
   0  -9   5  587.44   16.60
  -9   0   5  582.04   15.20
   0  -9  -5  603.94   20.20
   9   0  -5  606.94   20.10
   0   9   5  610.64   20.50
   0  -9  -5  584.04   14.20
   2   9  -5  381.46   12.70
   2   9  -5  396.26   13.10
  -9  -2   5  372.66   10.40
  -2  -9  -5  405.66   16.40
  -2   9   5  402.36   13.20
   9  -2  -5  344.47   15.40
   2  -9   5  413.66   13.00
   2  -9   5  406.36   11.10
   2  -9   5  402.16   12.60
  -9   2  -5  368.56   12.40
   9  -2  -5  384.76   12.40
  -2  -9  -5  412.36   12.60
   9  -2  -5  358.36   12.00
  -9  -2   5  401.56   15.60
  -2   9   5  427.66   16.70
   9   2   5  375.36   12.40
   9  -2   5  410.16   11.10
  -9   2   5  415.26   12.30
  -9  -2  -5  406.86   13.20
   9   2  -5  424.56   16.30
  -2   9  -5  375.36   12.10
   2   9   5  381.76   12.50
   2  -9  -5  372.46   10.70
   2  -9  -5  372.36   12.40
   2   9   5  364.26   15.40
   9   2  -5  444.86   13.00
   2  -9  -5  398.86   16.00
  -9   2   5  438.06   16.60
  -2   9  -5  378.86   10.70
   9  -2   5  403.16   13.10
  -2  -9   5  378.06   12.60
   9   2  -5  407.06   13.00
  -2   9  -5  364.26   12.30
  -4   9   5  312.77   11.50
   9  -4  -5  306.57   11.20
  -9   4  -5  321.37   10.10
   4   9  -5  314.57   11.50
   4  -9   5  312.07   11.00
   4  -9   5  320.27   11.20
   4   9  -5  315.37   11.80
  -9   4  -5  296.07   11.30
  -4   9   5  313.87   14.70
  -4  -9  -5  320.27   10.60
   9  -4  -5  320.97   11.50
   9  -4  -5  327.37   15.10
  -9  -4   5  313.77   14.50
   9   4   5  316.37   11.40
  -9  -4  -5  304.77   11.60
   4  -9  -5  312.17   11.40
   9  -4   5  326.67   10.00
  -9   4   5  340.77   15.30
   4  -9  -5  314.27   10.20
  -9   4   5  339.17   11.40
  -4   9  -5  318.57   11.30
  -4  -9   5  316.07   11.50
   4   9   5  322.27   11.50
   9   4  -5  333.17   11.70
   9   4  -5  320.27   11.30
   4   9   5  338.27   14.80
  -4   9  -5  325.37   11.20
   4  -9  -5  317.27   14.90
  -4   9  -5  305.47   10.30
   6   9  -5  106.29    7.60
   6   9  -5   92.49    7.30
   6  -9   5  102.09    7.20
  -6   9   5   99.09    7.80
   6  -9   5  110.49    7.30
  -9   6  -5   82.89    6.00
   9  -6  -5   87.49    6.60
   9  -6  -5   74.39    6.70
  -6  -9  -5  103.89    6.50
  -9   6  -5   93.69    7.00
   9   6   5   75.49    6.30
   9   6  -5   91.09    7.60
  -9   6   5   94.69    7.40
  -6  -9   5   69.49    6.30
   9  -6   5  100.29    6.30
  -9  -6  -5  100.29    7.90
  -6   9  -5   79.79    6.30
   9  -6   5  115.39    9.20
   6  -9  -5   83.89    7.10
   6  -9  -5   74.29    5.70
  -6   9  -5   78.89    6.30
  -6   9  -5   75.99    6.00
   6   9   5   75.19    6.30
   9   6  -5   94.89    7.30
   9  -8  -5   90.39    7.00
   9  -8  -5   93.99    7.50
   9   8   5   83.49    6.80
  -9   8  -5   88.99    7.00
   8  -9   5  127.79    8.00
   8   9  -5  112.19    8.60
   8  -9   5  128.19    7.70
  -8   9   5  113.99    8.50
  -9   8  -5   85.09    6.50
   8   9  -5  126.69    8.90
   9  -8   5  131.19    7.60
  -8  -9   5   92.49    7.60
  -9   8   5  121.09    8.70
   8  -9  -5   81.19    7.50
   9  -8   5  121.79    7.00
  -8   9  -5   83.39    6.70
   8  -9  -5   76.29    6.40
   9   8  -5  124.49    8.70
   8   9   5   86.89    6.80
   9   8  -5  102.79    8.10
  -8   9  -5   89.69    7.10
  10  -1  -5  434.56   13.80
  -1  10   5  470.15   18.20
   1  10  -5  430.36   14.00
  10  -1  -5  432.26   13.70
   1  10  -5  429.96   14.40
   1 -10   5  453.95   14.30
  -1  10   5  444.26   14.20
  10  -1  -5  444.76   17.70
  10   1   5  436.96   14.00
 -10  -1   5  462.45   17.60
  -1 -10  -5  456.25   18.00
  -1 -10  -5  481.95   14.20
 -10   1  -5  426.76   14.10
 -10  -1   5  429.46   12.20
  -1  10  -5  430.16   14.20
  10   1  -5  455.95   14.10
   1 -10  -5  468.65   18.20
  10  -1   5  450.65   14.50
  -1 -10   5  433.26   14.10
   1 -10  -5  438.96   13.90
 -10   1   5  459.75   17.90
  -1  10  -5  450.25   13.90
 -10  -1  -5  460.05   14.40
  10  -1   5  482.55   12.90
  10   1  -5  475.65   18.00
 -10   1   5  437.26   13.10
   1 -10  -5  448.16   12.00
   1  10   5  438.16   14.00
  10   1  -5  476.45   14.00
   1  10   5  455.05   17.90
  -3 -10  -5   82.99    8.80
  10   3   5   72.69    6.40
   3  10  -5   67.69    6.10
   3  10  -5   62.49    5.90
   3 -10   5   72.09    6.40
  10  -3  -5   60.69    8.00
  10  -3  -5   57.49    5.90
 -10   3  -5   80.79    6.60
  -3 -10  -5   76.99    5.90
  -3  10   5   63.99    6.30
 -10  -3   5   76.59    8.40
  10  -3  -5   61.79    5.70
  -3  10   5   77.79   10.80
   3 -10   5   79.19    6.20
 -10   3   5   67.99    5.60
  -3  10  -5   61.49    6.10
   3 -10  -5   67.39   10.10
   3  10   5   70.29    6.00
  10  -3   5   67.89    4.80
  -3 -10   5   77.09    6.60
  10   3  -5   73.59    6.20
  -3  10  -5   72.89    6.20
   3 -10  -5   71.19    5.00
 -10   3   5   69.29    8.50
   3  10   5   69.19    8.00
 -10  -3  -5   59.09    6.10
  10   3  -5   60.79    5.70
  -3  10  -5   67.59    5.00
  -3  10  -5   61.39    6.00
   3 -10  -5   79.69    6.70
   5  10  -5   73.49    6.50
   5 -10   5   68.29    6.00
   5  10  -5   54.59    6.10
   5 -10   5   58.89    5.60
 -10   5  -5   60.49    6.30
  10   5   5   68.89    6.30
  -5 -10  -5   63.09    5.40
  10  -5  -5   70.89    6.20
  -5  10   5   56.59    6.10
  10  -5  -5   62.99    6.20
 -10  -5  -5   60.49    5.80
 -10   5   5   56.19    5.80
   5  10   5   72.29    6.20
  10  -5   5   58.09    5.00
  -5  10  -5   59.79    5.90
  10   5  -5   62.49    5.90
  -5  10  -5   80.69    6.60
  -5  10  -5   64.19    5.50
   5  10   5   64.29    8.20
  -5 -10   5   53.09    6.20
   5 -10  -5   70.79    5.50
   5 -10  -5   78.99    7.10
  10   5  -5   76.99    6.60
   7  10  -5  927.51   24.40
  10  -7  -5  998.30   26.00
   7 -10   5  925.61   23.80
  10  -7  -5  992.80   25.50
  10   7   5 1022.30   25.60
   7  10  -5  963.50   24.70
   7 -10   5  928.51   23.60
  -7  10   5  917.41   24.60
 -10   7  -5  984.00   25.90
   7 -10  -5  976.20   26.20
   7 -10  -5 1017.10   24.90
  -7  10  -5  997.50   25.40
  10  -7   5  939.01   23.40
   7  10   5 1000.90   25.40
 -10   7   5  908.91   24.40
  10   7  -5  948.21   24.00
  10   7  -5  887.21   24.30
  -7  10  -5 1031.70   25.40
 -10  -7  -5  956.80   24.50
  -7  10  -5 1021.10   25.30
  -7 -10   5  982.50   25.80
 -10   9  -5  158.68    9.40
   9  10  -5  116.39    8.80
  10  -9  -5  158.58   10.20
   9 -10   5  127.09    8.00
  10   9   5  164.58    9.70
  -9  10   5  104.39    8.10
   9 -10   5  133.19    8.30
   9  10  -5  127.49    8.80
 -10   9  -5  166.98    9.90
 -10  -9   5  170.18    9.60
  10  -9  -5  148.79    9.00
  10  -9   5  115.09    8.30
  -9  10  -5  152.18    9.50
  10   9  -5  108.89    8.80
   9 -10  -5  173.88   10.30
   9 -10  -5  170.38    9.10
  -9  10  -5  157.38    9.20
  -9 -10   5  153.88    9.50
  10   9  -5  125.19    8.90
 -10   9   5   96.99    7.80
   9  10   5  160.38    9.10
  11   0  -5  498.55   19.30
  11   0  -5  473.55   15.20
   0  11  -5  452.05   15.00
   0 -11   5  466.95   15.20
 -11   0   5  537.85   19.80
   0 -11  -5  474.65   27.20
   0  11   5  499.95   15.40
 -11   0  -5  482.45   15.40
  11   0  -5  503.65   14.90
 -11   0   5  494.65   13.90
  11   0   5  484.65   15.40
   0 -11  -5  498.35   15.40
   0  11  -5  488.05   15.60
 -11   2  -5  151.88    8.90
  11  -2  -5  134.09    8.30
  11   2   5  146.89    8.70
 -11  -2   5  166.88   12.00
   2 -11   5  132.39    8.30
  -2 -11  -5  146.29   11.70
  -2  11   5  140.19    8.60
  -2 -11  -5  140.19    8.40
   2  11  -5  114.69    8.50
  11  -2  -5  153.18    8.80
   2 -11   5  118.89    8.50
  11  -2   5  136.59    9.10
   2 -11  -5  153.88    9.00
 -11  -2  -5  119.09    8.20
 -11   2   5  134.29    7.80
  -2 -11   5  146.99    9.00
  11  -2   5  118.39    6.30
  -2  11  -5  155.08    8.60
   2  11   5  143.99    8.40
  11   2  -5  148.19    8.50
  -2  11  -5  156.48    9.10
   2 -11  -5  145.29    7.00
   2  11   5  144.19   11.80
  11   2  -5  134.99    8.40
   4  11  -5  306.37   12.00
  -4 -11  -5  330.27   11.30
   4  11  -5  304.57   12.30
  11   4   5  343.37   12.60
 -11   4  -5  332.77   12.80
  11  -4  -5  330.97   12.50
  11  -4  -5  346.17   12.50
   4 -11   5  311.77   11.80
  -4  11   5  314.47   12.30
   4 -11   5  333.37   12.20
  11  -4   5  321.47   10.50
   4  11   5  360.56   12.70
  -4  11  -5  348.77   12.80
 -11   4   5  319.57   11.90
   4 -11  -5  339.67   11.30
   4  11   5  333.67   16.40
  -4  11  -5  355.66   11.50
  11   4  -5  320.67   12.10
  -4 -11   5  340.17   12.90
  -4  11  -5  339.07   12.50
 -11  -4  -5  324.47   12.50
  11   4  -5  338.17   12.10
   4 -11  -5  354.36   13.20
   6 -11   5  988.30   25.40
  11  -6  -5 1031.60   26.30
  11  -6  -5 1019.70   26.00
   6  11  -5  972.90   25.70
  -6 -11  -5 1025.60   24.40
   6  11  -5 1003.60   26.10
  11   6   5  988.70   26.00
 -11   6  -5 1021.50   26.40
   6 -11   5 1006.40   25.40
  -6  11   5  969.60   25.80
   6  11   5 1000.10   25.70
  -6 -11   5 1002.60   26.20
  -6  11  -5 1006.40   25.90
  11  -6   5  991.10   24.60
  11   6  -5  986.50   25.80
 -11   6   5  999.90   25.80
  -6  11  -5 1000.90   25.20
 -11  -6  -5  988.30   25.70
   6 -11  -5 1050.59   26.70
  -6  11  -5 1008.10   25.80
  11   6  -5 1016.40   25.30
   6 -11  -5 1030.80   25.20
  11   8   5  113.59    8.20
   8  11  -5   72.29    7.00
   8 -11   5   92.39    7.10
 -11   8  -5  104.79    8.20
  -8  11   5   63.59    7.20
   8  11  -5   68.39    6.90
  11  -8  -5  113.59    9.10
  11  -8  -5  114.89    9.00
   8 -11   5   79.59    7.10
   8  11   5  115.99    8.80
  -8 -11   5  120.79    8.70
  11  -8   5   81.89    6.60
  -8  11  -5  113.79    8.20
 -11  -8  -5   70.39    6.80
  -8  11  -5  119.09    8.80
   8 -11  -5  119.89    8.40
   8 -11  -5  123.39   10.20
  11   8  -5   67.89    6.80
  11   8  -5   77.99    6.90
 -11   8   5   92.19    8.00
 -11 -10   5   11.50    5.00
 -10  11   5   19.80    5.90
  11 -10  -5   18.00    5.40
  10 -11   5   21.30    6.80
  10 -11   5   28.00    5.50
  10  11  -5   32.40    6.00
  11  10   5   19.30    5.30
  10  11  -5   26.60    5.90
 -11  10  -5   15.50    5.60
  11 -10  -5    9.80    5.60
  11 -10   5   34.10    5.60
 -10  11  -5   14.00    5.20
 -10 -11   5   12.40    5.40
 -10  11  -5   15.50    5.60
  10 -11  -5   11.90    5.00
  10  11   5   10.10    5.00
  10 -11  -5   15.20    5.90
 -11  10   5   27.60    6.20
  11  10  -5   23.50    5.60
  11  10  -5   35.40    6.00
 -12   1  -5  381.86   13.90
  12  -1  -5  392.86   13.50
  -1 -12  -5  432.36   14.50
  -1  12   5  421.76   14.40
   1 -12   5  412.36   14.50
   1  12  -5  420.96   14.20
   1 -12   5  396.66   14.00
   1  12  -5  432.26   14.80
  12   1   5  374.26   13.60
  12  -1  -5  361.66   13.00
  -1  12  -5  373.06   13.80
 -12   1   5  421.56   13.10
  12  -1   5  418.06   14.50
  -1 -12   5  364.76   13.70
   1  12   5  388.96   13.60
 -12  -1  -5  410.36   14.40
  12   1  -5  433.66   14.40
   1 -12  -5  362.56   13.30
  12   1  -5  427.46   13.80
  -1  12  -5  360.86   13.40
   3  12  -5  130.09    8.60
 -12   3  -5  120.19    9.30
  -3 -12  -5  121.29    8.60
  -3  12   5  134.19    8.90
   3  12  -5  116.39    9.20
  12   3   5  117.39    9.00
  12  -3  -5  126.59    8.40
  12  -3  -5  123.39    8.60
   3 -12   5  117.39    8.70
   3 -12   5  127.19    8.30
 -12  -3  -5  125.89    9.00
  12   3  -5  134.79    8.70
  12  -3   5  121.99    6.80
  -3 -12   5  133.09    9.20
 -12   3   5  130.19    8.30
   3  12   5  119.59    8.70
  -3  12  -5  126.09    8.90
  -3  12  -5  130.29    8.90
   3 -12  -5  128.99    7.20
  12   3  -5  130.89    8.40
   3 -12  -5  130.79    9.10
   5  12  -5  154.88    9.70
   5 -12   5  150.48    9.10
   5  12  -5  131.19    9.40
  -5  12   5  152.38    9.60
  12   5   5  143.49    9.50
  12  -5  -5  142.09    9.40
  12  -5  -5  156.78    9.20
  -5 -12  -5  141.49    8.60
 -12   5  -5  136.99    9.90
   5 -12   5  151.98    9.30
  -5  12  -5  141.99    8.20
   5  12   5  130.99    8.80
  -5 -12   5  154.48    9.80
   5 -12  -5  139.49    9.80
 -12   5   5  138.69    8.80
  12   5  -5  149.59    9.30
 -12  -5  -5  135.09    9.50
  -5  12  -5  139.79    9.00
   5 -12  -5  141.69    8.10
  -5  12  -5  127.99    9.70
  12   5  -5  151.58    9.00
  12  -5   5  147.79    7.80
  12   7   5  138.19    9.60
   7  12  -5  124.59    9.40
   7  12  -5  139.49   10.00
  -7  12   5  130.99    9.50
 -12   7  -5  142.39   10.30
   7 -12   5  112.59    8.50
   7 -12   5  120.49    8.60
  12  -7  -5  151.68   10.10
  12  -7  -5  148.89    9.30
  12  -7   5  124.09    8.10
   7 -12  -5  134.19    8.60
 -12   7   5  138.69    9.80
  -7  12  -5  130.29    8.70
   7 -12  -5  127.79   10.40
 -12  -7  -5  127.19    9.30
  -7 -12   5  118.99    9.30
   7  12   5  137.49    9.00
  -7  12  -5  132.19    9.00
  12   7  -5  142.39    9.10
  12   7  -5  126.99    9.10
  -9  12   5  158.08   10.90
 -12   9  -5  179.58   11.10
  12  -9  -5  190.68   10.60
  12  -9  -5  172.18   11.60
  12   9   5  172.08   10.50
   9  12  -5  150.78   10.00
   9 -12   5  157.28   10.10
 -12  -9   5  186.48   10.70
   9 -12   5  168.88    9.70
   9  12  -5  172.68   10.40
 -12  -9  -5  162.38   10.20
   9  12   5  192.38   10.50
   9 -12  -5  193.08   11.70
 -12   9   5  159.48   11.00
  12   9  -5  170.58   10.60
  12   9  -5  165.68   10.00
  -9 -12   5  195.68   10.70
   9 -12  -5  194.28   10.40
  -9  12  -5  195.68   11.00
  -9  12  -5  172.38   10.40
  12  -9   5  159.78    9.20
  12 -11  -5   74.19    8.60
  11  12  -5   52.49    7.10
  11  12  -5   63.69    7.50
  12 -11  -5   69.39    7.50
  12  11   5   74.69    7.70
 -12 -11   5   71.09    7.70
 -11  12   5   62.39    8.10
 -12  11  -5   79.59    8.20
  11 -12   5   49.40    6.90
  12  11  -5   46.00    7.20
  12 -11   5   71.19    7.30
 -11  12  -5   72.69    7.80
  11 -12  -5   77.89    7.70
 -12  11   5   58.79    7.80
  12  11  -5   62.89    7.10
 -11 -12   5   73.39    7.70
  11 -12  -5   72.19    8.50
  11  12   5   71.59    7.30
   0 -13  -5  103.49    8.00
 -13   0  -5  102.29    8.10
   0 -13   5  100.59    7.70
   0  13  -5   80.29    6.90
   0  13   5  108.49    8.20
  13   0  -5   93.59    7.30
  13   0   5  100.19    8.10
  13   0  -5  107.59    8.00
 -13   0   5  119.09    7.70
   0  13  -5   87.69    8.00
   0 -13   5   88.59    7.70
  -2  13   5  180.08    9.90
  13  -2  -5  218.48   10.60
   2 -13   5  180.28   10.30
 -13   2  -5  218.88   11.40
  -2 -13  -5  176.58   10.20
  13   2   5  216.28   10.80
   2  13  -5  177.78   10.40
   2 -13   5  146.39    9.20
  13  -2  -5  230.98   10.30
   2  13  -5  170.58   10.10
   2 -13  -5  204.48   10.90
  -2  13  -5  228.18   11.30
 -13  -2  -5  168.48   10.00
 -13   2   5  171.68    9.20
  -2  13  -5  210.18   10.50
  13   2  -5  187.68    9.50
  13  -2   5  178.68   10.50
  13   2  -5  174.98   10.00
   2  13   5  215.78   10.70
  -2 -13   5  212.38   11.10
  -4  13   5  169.48   10.20
  13  -4  -5  203.78   10.60
   4 -13   5  161.88   10.00
   4  13  -5  159.68    9.80
  -4 -13  -5  150.88    9.10
 -13   4  -5  196.88   11.00
   4  13  -5  182.18   10.70
   4 -13   5  155.08    9.40
  13   4   5  201.98   10.50
  13  -4  -5  205.58   10.60
  13   4  -5  172.08   10.20
 -13  -4  -5  167.48   10.40
  -4 -13   5  215.38   11.20
 -13   4   5  160.78    9.50
   4 -13  -5  208.78    9.20
  -4  13  -5  219.98   11.10
   4  13   5  210.38   10.60
  -4  13  -5  189.38   10.40
   4 -13  -5  206.58   11.00
  13  -4   5  177.58    8.20
  13   4  -5  160.58    9.20
  13   6   5  294.77   13.00
   6  13  -5  363.26   14.20
  13  -6  -5  324.47   13.20
 -13   6  -5  336.67   14.20
   6  13  -5  351.76   14.30
  13  -6  -5  316.17   13.20
  -6  13   5  361.76   14.40
   6 -13   5  378.36   14.10
   6 -13   5  377.96   14.10
   6 -13  -5  335.67   12.30
 -13  -6  -5  350.56   14.10
  13  -6   5  374.46   12.80
  -6  13  -5  315.07   13.40
 -13   6   5  352.16   14.00
  13   6  -5  362.16   13.30
  -6 -13   5  306.77   13.20
  -6  13  -5  321.17   12.20
   6  13   5  335.57   12.90
   6 -13  -5  318.47   13.70
  13   6  -5  352.06   13.80
   8  13  -5   67.99    7.40
   8 -13   5   62.09    7.10
   8 -13   5   79.39    7.40
  13   8   5   87.49    7.90
 -13   8  -5   73.19    7.90
  13  -8  -5   98.09    8.40
  13  -8  -5   78.89    7.60
   8  13  -5   75.09    7.60
  -8  13   5   74.69    7.90
 -13   8   5   82.19    8.10
  -8 -13   5   69.29    7.70
  -8  13  -5   74.89    7.60
  13  -8   5   67.49    6.60
 -13  -8  -5   63.19    7.30
  -8  13  -5   71.09    7.00
   8 -13  -5   71.79    8.00
   8 -13  -5   76.59    7.20
   8  13   5   79.69    7.30
  13   8  -5   80.29    7.10
  13   8  -5   67.49    7.30
 -13  10  -5  255.87   13.30
  13 -10  -5  244.78   12.80
 -10  13   5  273.27   13.90
 -13 -10   5  265.67   13.90
  13  10   5  281.97   12.70
  10 -13   5  292.97   12.20
  13 -10  -5  247.58   13.50
  10  13  -5  290.37   13.60
  10 -13   5  270.17   13.00
  10  13  -5  270.17   13.40
  10 -13  -5  237.48   12.30
 -13  10   5  273.07   13.20
 -10  13  -5  258.77   12.80
  10  13   5  226.78   14.50
 -10  13  -5  267.97   13.10
  13  10  -5  254.47   13.30
  13  10  -5  276.57   19.30
  13 -10   5  267.67   12.00
 -10 -13   5  237.68   12.80
  10 -13  -5  273.97   13.80
 -12  13   5   88.29    9.20
  13 -12  -5   83.79    8.60
  13 -12  -5   86.09    9.30
  12  13  -5   98.69    9.10
  12  13  -5   93.29    8.70
  12 -13   5   95.29    8.90
 -13  12  -5   82.09    8.90
 -12  13  -5   99.49    9.20
  13  12  -5   92.59    9.00
 -13  12   5   91.49    9.40
 -12 -13   5   87.39    8.50
  13 -12   5  106.69    9.10
  12 -13  -5   81.89    8.60
  12 -13  -5  101.99   10.00
  14   1   5   94.89    8.00
   1  14  -5  109.09    8.80
   1  14  -5  127.99    9.80
  14  -1  -5   90.39    7.90
  -1  14   5  122.39    9.30
   1 -14   5  114.09    8.70
  14  -1  -5   91.39    7.50
 -14   1  -5   84.69    7.80
   1 -14   5  108.79    8.70
  -1 -14  -5  132.59    9.30
  -1 -14   5   92.49    8.50
  14   1  -5  115.39    8.40
 -14  -1  -5  116.59    8.80
   1 -14  -5  104.39    8.60
  -1 -14   5   85.59    7.50
   1  14   5   99.89    8.10
  -1  14  -5  102.59    8.60
 -14   1   5  118.89    8.30
  14   1  -5  120.09    9.00
  -1  14  -5   82.69    7.70
  14  -1   5  118.99    9.60
   3 -14   5  462.55   16.30
   3  14  -5  494.75   17.20
  14  -3  -5  467.85   16.10
  14   3   5  442.26   15.80
  -3 -14  -5  494.05   16.40
 -14   3  -5  471.55   16.60
  14  -3  -5  464.85   15.50
   3 -14   5  506.35   17.10
   3  14  -5  495.75   16.90
  -3  14   5  478.15   16.80
  -3 -14   5  461.85   16.80
 -14   3   5  510.75   16.10
  14   3  -5  540.05   16.10
   3 -14  -5  457.05   16.70
   3  14   5  469.65   15.80
  -3  14  -5  455.05   16.30
 -14  -3  -5  513.85   17.30
  14   3  -5  483.05   16.60
  -3  14  -5  473.45   16.10
   5  14  -5  129.29    9.60
   5 -14   5  125.49    9.90
   5 -14   5  131.59    9.30
   5  14  -5  127.49   10.10
  -5  14   5  119.09    9.60
  14  -5  -5   95.39    8.00
 -14   5  -5  133.79    9.70
  -5 -14  -5  117.99    9.00
  14   5   5   94.29    8.10
  14  -5  -5  118.79    9.40
   5 -14  -5  114.39    9.30
  -5  14  -5  103.19    8.20
   5  14   5   91.19    7.70
 -14   5   5  131.49    9.20
 -14  -5  -5  127.89    9.50
   5 -14  -5   97.59    7.20
  -5 -14   5  103.39    8.80
  14  -5   5  117.89    8.10
  14   5  -5  124.89    9.30
   7 -14   5   27.40    6.00
  -7  14   5   20.80    6.00
   7  14  -5   18.20    5.70
   7 -14   5   20.80    5.90
 -14   7  -5   24.40    6.30
  14   7   5   12.50    5.40
  14  -7  -5   17.30    5.90
   7  14  -5   18.90    6.10
  14  -7  -5   14.60    5.70
   7  14   5   25.90    5.60
 -14  -7  -5   13.70    5.30
  -7 -14   5   15.80    6.10
  14  -7   5   29.90    5.40
  -7  14  -5   13.20    5.40
   7 -14  -5   19.50    5.20
   7 -14  -5    9.40    5.90
  14   7  -5   17.90    5.70
 -14   7   5   25.00    6.00
   9  14  -5  381.26   15.00
  14   9   5  336.07   14.40
  14  -9  -5  323.97   14.40
 -14   9  -5  338.07   15.30
   9 -14   5  347.57   14.40
  -9  14   5  344.37   15.00
   9 -14   5  359.66   14.60
  14  -9  -5  339.67   15.00
   9  14  -5  309.37   14.40
  14   9  -5  351.86   14.80
   9 -14  -5  323.27   15.80
  -9  14  -5  356.66   14.40
  -9 -14   5  353.06   15.20
   9 -14  -5  332.77   13.90
 -14   9   5  350.16   14.90
  14  -9   5  349.17   13.80
 -14  -9  -5  354.16   14.60
  -9  14  -5  339.87   14.50
  11 -14   5   68.99    8.10
  14 -11  -5   52.09    7.70
 -14  11  -5   47.00    7.70
  11  14  -5   65.29    8.20
 -11  14   5   70.99    8.90
  14 -11  -5   50.79    7.90
  11  14  -5   65.99    8.10
 -11 -14   5   47.90    7.50
  14  11  -5   68.99    8.20
 -14  11   5   68.69    8.90
  11 -14  -5   44.10    8.00
 -11  14  -5   42.40    7.00
  11 -14  -5   52.39    7.50
  14 -11   5   64.39    7.40
  14 -13  -5   24.90    6.90
  13 -14   5   12.60    6.40
 -13  14   5    7.90    6.70
  13  14  -5   18.70    6.70
  14 -13  -5   32.90    7.70
 -14  13  -5   31.20    7.50
  13 -14  -5   22.30    7.90
 -14  13   5   14.30    7.20
  13 -14  -5   13.10    6.70
  14  13  -5   13.80    6.40
  14 -13   5   22.00    6.50
 -13  14  -5   17.50    7.10
 -15   0  -5   89.09    8.50
   0 -15   5   92.79    8.80
   0  15   5   79.69    7.60
   0 -15  -5   90.49    8.20
   0  15  -5   85.69    7.70
   0 -15   5  111.19    8.60
  15   0  -5  101.09    8.30
  15   0   5  107.99    8.80
   0  15  -5   85.39    8.10
  15  -2  -5   86.59    7.60
   2  15  -5   74.69    7.50
   2 -15   5   72.49    7.60
  15   2   5   62.59    7.10
  15  -2  -5   60.99    7.00
 -15   2  -5   82.49    8.30
  -2 -15  -5   77.29    7.60
   2  15  -5  107.99    9.10
  -2  15   5   81.49    8.10
   2 -15   5   73.19    8.10
  -2 -15   5   66.69    7.80
  -2  15  -5   63.89    7.20
   2 -15  -5   76.99    8.00
  15  -2   5   62.99    7.70
  -2  15  -5   78.99    8.30
   2  15   5   57.29    6.80
 -15   2   5   73.69    7.00
 -15  -2  -5   79.59    7.90
  15   2  -5   72.99    7.50
  -4 -15  -5   42.00    6.50
  -4  15   5   39.20    6.50
  15  -4  -5   59.09    7.00
  15  -4  -5   47.00    6.70
  15   4   5   38.70    6.50
   4 -15   5   30.90    6.20
   4 -15   5   33.20    6.90
   4  15  -5   44.90    7.20
 -15   4  -5   49.90    7.30
   4  15  -5   35.60    6.20
   4  15   5   64.39    7.10
  -4  15  -5   67.29    7.70
  15   4  -5   36.60    6.30
 -15   4   5   40.50    6.20
  -4 -15   5   55.99    7.60
   4 -15  -5   45.90    7.30
 -15  -4  -5   39.00    6.70
   6  15  -5   75.49    8.20
   6 -15   5   76.49    8.20
   6  15  -5   75.19    7.90
   6 -15   5   67.39    7.50
  -6  15   5   67.09    7.80
 -15   6  -5   88.99    8.80
  15   6   5   70.09    7.50
  15  -6  -5   93.79    8.30
  15  -6  -5   97.99    8.80
 -15   6   5   77.59    8.10
  -6 -15   5   88.29    8.80
 -15  -6  -5   69.89    7.70
   6 -15  -5   90.79    8.80
   6  15   5   85.19    7.80
  15  -6   5   87.49    9.00
  15   6  -5   70.69    7.60
   6 -15  -5   91.49    7.40
  -6  15  -5  101.89    8.80
   8  15  -5  161.78   11.50
 -15   8  -5  154.98   12.30
  15   8   5  155.68   11.10
   8 -15   5  183.18   11.80
   8  15  -5  171.88   11.70
  15  -8  -5  157.28   11.10
  -8  15   5  155.08   12.00
   8 -15   5  159.68   11.00
  15  -8  -5  157.18   11.40
  15   8  -5  184.18   11.30
 -15   8   5  167.68   11.90
  -8 -15   5  189.08   11.80
   8 -15  -5  135.59   10.20
 -15  -8  -5  147.99   11.20
  15  -8   5  178.18   10.30
  -8  15  -5  163.48   11.50
   8 -15  -5  168.28   12.40
  10  15  -5  179.28   11.80
  10 -15   5  169.48   11.60
  10  15  -5  169.58   11.70
 -10  15   5  182.48   12.50
 -15  10  -5  175.58   12.50
  10 -15   5  178.78   11.70
  15 -10  -5  169.58   11.90
  15 -10  -5  180.18   12.50
  10 -15  -5  154.78   11.20
  15 -10   5  164.48   10.60
 -15  10   5  169.18   12.10
 -10 -15   5  173.18   12.40
  15  10  -5  196.78   12.40
 -10  15  -5  175.78   11.90
 -10  15  -5  181.58   11.70
  10 -15  -5  159.98   12.80
 -12  15   5   74.89    9.30
  12  15  -5   49.60    7.90
 -15  12  -5   52.49    8.60
  15 -12  -5   49.70    8.20
  15 -12  -5   60.59    8.90
  12 -15   5   62.59    8.20
  15 -12   5   69.79    8.30
 -12  15  -5   53.39    8.20
  15  12  -5   76.29    8.90
 -15  12   5   61.89    8.90
  12 -15  -5   45.90    7.80
  12 -15  -5   60.39    9.30
   1 -16   5   92.79    9.00
  -1 -16  -5   77.79    8.10
 -16   1  -5   83.69    8.50
   1  16  -5   88.99    8.30
   1 -16   5   85.19    7.90
  16  -1  -5  123.59    9.40
  -1  16   5   77.09    7.90
  16   1   5  105.69    9.10
   1  16  -5   87.69    8.90
  -1 -16   5   89.89    8.70
  -1 -16   5   99.09    8.60
 -16  -1  -5   78.29    8.10
  16  -1   5   74.09    8.20
  16   1  -5   75.69    7.80
  -1  16  -5   95.99    8.60
   1  16   5  110.19    8.60
  -1  16  -5   94.89    8.70
   1 -16  -5   99.09    9.00
   3  16  -5  131.19   10.90
   3  16  -5  140.69   10.30
  -3 -16  -5  127.99   10.50
  16  -3  -5  151.18   10.70
  -3  16   5  113.79    9.30
   3 -16   5  130.69   10.00
   3 -16   5  139.79   11.10
  16   3   5  147.69   10.90
 -16   3  -5  144.09   11.10
  -3 -16   5  150.28   11.40
  16  -3   5  148.19   11.50
  -3  16  -5  150.28   11.00
  16   3  -5  137.09   10.20
   3 -16  -5  160.88   11.40
   3  16   5  152.18   10.40
 -16  -3  -5  137.29   10.50
 -16   3   5  124.99    9.10
  -5  16   5   39.40    7.10
  16  -5  -5   50.19    7.70
   5 -16   5   26.90    7.00
  16   5   5   55.09    7.50
 -16   5  -5   46.20    7.60
  -5 -16  -5   37.90    6.50
   5  16  -5   26.80    6.90
   5 -16   5   33.20    6.60
   5  16  -5   37.50    6.80
 -16  -5  -5   34.30    6.90
   5 -16  -5   49.50    8.00
 -16   5   5   37.80    6.70
  16   5  -5   43.60    6.70
   5  16   5   39.90    6.50
  -5 -16   5   61.59    8.30
  -5  16  -5   45.50    7.10
   7 -16   5   53.29    7.70
  16   7   5   35.80    6.60
   7  16  -5   45.60    7.60
  16  -7  -5   26.50    6.70
  -7  16   5   48.40    7.60
   7 -16   5   26.40    6.50
   7  16  -5   47.50    7.30
 -16   7  -5   40.20    7.80
 -16  -7  -5   39.30    7.20
  16   7  -5   41.90    7.00
  -7  16  -5   40.20    7.20
 -16   7   5   52.69    7.60
   7 -16  -5   34.70    6.20
   7 -16  -5   40.30    8.00
  -7 -16   5   12.40    6.60
   9  16  -5  154.18   11.80
   9  16  -5  186.58   12.00
   9 -16   5  163.18   11.60
 -16   9  -5  204.28   14.10
  16  -9  -5  183.88   12.30
  -9  16   5  183.68   13.30
  16  -9  -5  207.38   13.00
   9 -16   5  156.58   12.10
  16  -9   5  193.88   11.40
  -9 -16   5  178.28   13.10
 -16  -9  -5  176.48   18.00
 -16   9   5  189.08   13.10
  -9  16  -5  187.28   12.40
   9 -16  -5  193.08   13.60
  16   9  -5  176.88   11.90
   9 -16  -5  182.98   11.60
  11  16  -5  112.39   10.20
  11 -16   5  107.59   10.00
  16 -11  -5  111.29   10.40
  16 -11  -5  105.19   10.00
  11  16  -5  109.59   10.00
 -11  16   5  112.69   10.90
 -16  11  -5  112.69   10.70
 -11 -16   5  102.09    9.80
 -11  16  -5  113.49   10.10
  16  11  -5   99.39    9.90
  16 -11   5  120.69    9.80
  11 -16  -5  101.59    9.50
 -16  11   5  102.19   10.70
  11 -16  -5  102.89   10.80
  17   0   5  293.47   14.20
  17   0  -5  279.97   13.80
   0 -17  -5  308.47   14.80
   0 -17   5  298.67   13.70
   0 -17   5  297.37   14.60
 -17   0  -5  284.97   14.60
   0  17  -5  292.97   13.90
   0  17  -5  293.57   14.70
   0  17   5  287.27   13.70
  17  -2  -5  142.09   10.70
   2  17  -5  107.89    9.20
  -2 -17  -5  121.39    9.70
 -17   2  -5  122.69   10.20
  17   2   5  106.99    9.30
  -2  17   5  117.59    9.70
   2  17  -5  102.49    9.40
   2 -17   5  118.69    9.40
   2 -17   5  119.09   10.40
  -2 -17   5  140.59   10.40
  17   2  -5  117.49    9.60
  -2  17  -5  115.89    9.50
 -17  -2  -5  124.39   10.10
   2  17   5  109.99    9.00
  17  -2   5  124.59   10.50
  -2 -17   5  134.79   10.80
   2 -17  -5  116.29   10.10
   4  17  -5   76.39    8.40
   4 -17   5   60.79    8.00
 -17   4  -5   41.80    7.90
  17  -4  -5   44.70    7.70
   4  17  -5   61.39    8.50
   4 -17   5   57.39    8.50
  17   4   5   49.40    7.40
  -4 -17  -5   59.59    7.70
  -4  17   5   42.40    7.40
   4  17   5   46.50    7.50
   4 -17  -5   46.40    7.90
 -17  -4  -5   50.19    7.30
  -4 -17   5   54.49    8.40
  17   4  -5   68.39    8.20
  -4  17  -5   65.49    8.10
 -17   4   5   55.99    7.70
  -6  17   5   80.09    9.20
 -17   6  -5  112.39   10.10
   6  17  -5   89.09    9.00
  17   6   5  116.09    9.70
   6 -17   5   81.79    9.20
   6  17  -5  102.29   10.00
  17  -6  -5   95.99    9.40
   6 -17   5   82.29    8.60
  -6 -17   5  111.89    9.90
  17   6  -5   81.19    8.70
  -6  17  -5   96.29    9.20
 -17   6   5  111.39    9.60
 -17  -6  -5   77.79    8.80
   6 -17  -5  113.19   10.40
   8 -17   5   26.90    7.10
  17  -8  -5   24.20    7.00
   8  17  -5   26.60    7.00
   8 -17   5   26.90    7.30
   8  17  -5   42.40    7.70
  -8  17   5   30.40    7.50
 -17   8  -5   10.40    7.00
 -17   8   5   51.29    7.90
   8 -17  -5   26.10    6.60
  -8  17  -5   26.00    7.10
 -17  -8  -5   26.50    6.90
   8 -17  -5   37.20    8.30
  -8 -17   5   33.70    7.70
  17   8  -5   32.90    6.90
  17 -10  -5   78.79    9.20
  10  17  -5   58.79    8.60
 -17  10  -5   47.80    8.70
 -10  17   5   39.70    8.20
  10 -17   5   36.20    7.70
  10 -17   5   50.19    8.20
  10  17  -5   43.20    8.10
 -10  17  -5   50.69    8.40
  17 -10   5   59.39    7.90
  10 -17  -5   63.19    8.20
 -10 -17   5   53.99    8.40
  17  10  -5   50.19    8.20
  10 -17  -5   62.39    9.70
 -17  10   5   61.09    9.00
  -1 -18  -5   70.89    8.80
  18   1   5   94.79    9.50
   1  18  -5   71.49    8.40
  -1  18   5   69.59    8.10
   1  18  -5   77.39    9.00
  18  -1  -5  100.09    9.40
   1 -18   5   86.89    9.10
 -18   1  -5   84.79    9.00
   1 -18   5   77.39    9.50
  18   1  -5   96.59    9.40
  18  -1   5   82.69    9.20
  -1 -18   5   98.89   10.10
  -1 -18   5   94.19    9.20
   1 -18  -5  107.29   10.10
 -18  -1  -5   78.09    8.70
  -1  18  -5   89.59    8.90
   1  18   5   84.69    8.60
   3  18  -5   55.99    7.90
   3 -18   5   59.79    8.50
  18  -3  -5   77.49    9.10
 -18   3  -5   88.39    9.40
  18   3   5   73.69    8.40
  -3  18   5   73.39    8.80
  -3 -18  -5   64.29    8.20
   3 -18   5   52.49    7.70
   3  18  -5   57.79    8.20
   3 -18  -5   87.79    9.60
  -3  18  -5   72.29    8.40
  18   3  -5   53.59    7.60
 -18  -3  -5   60.79    8.30
  -3 -18   5   71.19    8.50
  18  -3   5   40.10    8.40
  -3 -18   5   83.19    9.70
   5  18  -5   65.39    8.40
  18   5   5   72.29    8.30
   5 -18   5   65.69    8.80
  -5  18   5   76.99    8.70
   5  18  -5   65.59    8.70
  18  -5  -5   70.79    8.90
   5 -18   5   50.69    7.90
 -18   5  -5   67.09    9.00
 -18  -5  -5   61.49    8.30
  -5  18  -5   71.19    8.80
 -18   5   5   62.09    8.50
  -5 -18   5   79.19    9.80
  18   5  -5   56.79    7.90
   5 -18  -5   73.59    9.50
  18   7   5   31.40    8.20
   7 -18   5   53.19    8.80
   7  18  -5   38.40    7.40
 -18   7  -5   24.00    7.50
   7  18  -5   42.70    8.10
  -7  18   5   47.10    8.10
  18  -7  -5   35.80    7.80
   7 -18   5   28.30    7.10
 -18   7   5   31.60    7.50
  -7  18  -5   31.10    7.50
   7 -18  -5   28.00    8.10
 -18  -7  -5   41.50    7.80
  18   7  -5   32.70    7.20
  -7 -18   5   43.80    8.40
   9  18  -5   59.19    8.70
 -18   9  -5   73.69   10.00
   9 -18   5   61.69    8.70
  -9  18   5   75.09    9.90
   9  18  -5   52.39    8.70
  18  -9  -5   66.49    9.10
   9 -18   5   63.09    8.90
   9 -18  -5   62.19    8.40
  -9  18  -5   64.49    8.90
 -18   9   5   56.49    9.10
  -9 -18   5   68.99    9.40
  18   9  -5   35.30    7.60
   9 -18  -5   54.79    9.40
   0 -19   5    5.50    6.90
  19   0  -5   11.20    6.20
  19   0   5   14.70    6.70
   0  19   5   20.40    6.50
   0  19  -5   12.00    6.30
   0 -19  -5   13.00    7.10
 -19   0  -5    6.10    6.50
   0 -19   5   12.20    6.50
   2 -19   5   81.79    9.20
   2  19  -5   78.99    9.10
  -2 -19  -5   63.09    8.70
   2 -19   5   72.19    9.30
  19   2   5   57.69    8.50
  19  -2  -5   59.99    8.60
 -19   2  -5   59.89    8.30
  -2  19   5   71.09    8.50
  -2 -19   5   61.39    8.40
 -19  -2  -5   55.19    8.20
  19  -2   5   68.29    9.20
   2 -19  -5   54.69    9.00
  -2  19  -5   76.39    9.00
  19   2  -5   80.59    9.40
  -2 -19   5   38.20    8.20
   4 -19   5   77.39    9.20
   4  19  -5   73.89    8.90
  -4  19   5   80.49    9.30
   4 -19   5   88.29   10.10
  19  -4  -5   76.69    9.10
  -4 -19  -5   87.79    9.30
  19   4   5   84.59    9.30
   4  19  -5   59.29    9.10
 -19   4  -5   66.79    9.30
   4 -19  -5   69.19    9.40
  19   4  -5   86.49    9.30
 -19  -4  -5   92.69    9.70
  -4  19  -5   66.39    8.50
  -4 -19   5   63.79    9.40
  -4 -19   5   58.49    8.50
  19  -4   5   90.99   10.60
   6  19  -5   37.60    8.10
  19  -6  -5   37.60    8.00
  -6  19   5   56.19    8.70
  19   6   5   35.10    7.50
   6  19  -5   38.60    7.90
   6 -19   5   40.10    8.90
 -19   6  -5   48.40    8.90
   6 -19   5   38.00    7.90
 -19  -6  -5   45.20    8.20
  -6  19  -5   40.40    8.00
  19   6  -5   47.10    8.10
   6 -19  -5   22.40    8.00
 -19   6   5   53.19    8.40
  -6 -19   5   37.40    7.70
  -6 -19   5   39.20    8.50
 -20   1  -5  117.99   11.40
  20   1   5   96.09   10.50
   1  20  -5  114.39   10.50
  20  -1  -5  107.29   10.80
   1 -20   5  113.79   11.60
  -1 -20  -5  104.89   10.60
  -1  20   5  113.19   11.10
   1 -20   5  118.39   10.90
  -1 -20   5  108.99   11.60
  -1  20  -5  103.89   10.10
 -20  -1  -5  102.89   10.50
  20   1  -5  104.29   10.50
   1 -20  -5  124.19   11.50
  -1 -20   5  123.49   10.90
  20  -1   5  103.69   10.70
   3 -20   5   79.79   10.70
   3 -20   5   87.79   11.30
   3  20  -5   83.39    9.70
  20  -3  -5   64.09    9.30
  20   3   5   73.39    9.30
 -20   3  -5   78.29    9.50
  -3 -20  -5   81.79    9.90
  -3  20   5   86.59    9.50
  -3  20  -5   67.79    9.40
  -3 -20   5   69.09    8.80
   3 -20  -5   89.29   10.60
  -3 -20   5   74.29   10.50
  20   3  -5   96.19   10.20
  20  -3   5   96.09   10.70
 -20  -3  -5   74.09    9.30
   0   0  -6   -2.10    2.90
   0   0   6   -0.20    2.60
   0   0  -6   -2.60    2.50
   0   0  -6   -4.60    1.90
   0   0   6    0.20    2.40
   0   0   6   -0.30    0.60
   0   0  -6    2.30    2.60
  -1   1   6 3537.85   71.19
  -1   1   6 3427.86   72.79
  -1   1  -6 3549.74   71.29
   1   1   6 3479.85   71.79
  -1   1  -6 3463.25   71.49
  -1  -1  -6 3510.55   72.19
  -1  -1  -6 3500.25   69.69
  -1   1  -6 3384.46   71.09
   1   1  -6 3356.66   71.69
   1   1   6 3459.35   72.39
  -1  -1  -6 3463.55   71.99
   1  -1  -6 3316.57   73.09
  -1   1  -6 3437.96   71.69
  -1   1   6 3521.35   72.79
   1   1  -6 3393.26   70.49
   1  -1  -6 3438.36   73.19
  -1   1  -6 3512.05   70.59
  -1  -1   6 3512.55   72.29
   1  -1  -6 3494.65   70.59
   1   1  -6 3457.25   71.89
   1   1  -6 3396.56   71.49
   1  -1   6 3315.27   70.69
  -1  -1   6 3492.35   71.19
   1  -1  -6 3492.45   71.99
   1  -1   6 3439.76   70.89
   1  -1   6 3473.45   71.09
  -1  -1  -6 3404.56   71.09
   2   0  -6 1506.15   33.40
   2   0   6 1502.05   33.10
  -2   0  -6 1469.85   32.60
   0  -2   6 1525.55   32.60
   2   0   6 1517.95   32.80
   0  -2  -6 1469.45   33.00
   0   2   6 1425.46   34.30
   0  -2   6 1494.65   32.40
  -2   0   6 1551.64   34.60
  -2   0   6 1433.96   34.20
   0  -2  -6 1442.66   34.50
   0   2  -6 1489.25   32.50
   0  -2   6 1501.95   32.40
  -2   0  -6 1481.35   32.70
  -2   0  -6 1516.65   32.90
   0   2  -6 1476.75   32.40
   0   2   6 1524.85   33.20
   2   0  -6 1475.05   32.20
   0   2   6 1508.45   34.50
  -2   0   6 1496.95   32.60
  -2   0  -6 1495.95   31.30
   2   0   6 1494.75   32.90
   2   0  -6 1558.84   34.50
   0   2  -6 1518.45   32.30
  -2   0  -6 1489.95   33.10
   0  -2  -6 1512.45   31.40
   0   2  -6 1458.95   33.10
   0  -2  -6 1432.86   34.30
   2   0  -6 1519.55   34.50
  -2   2   6    3.30    3.10
  -2  -2  -6    1.10    2.90
   2  -2  -6    1.00    2.10
   2   2  -6   -1.60    2.60
  -2  -2  -6    2.00    3.00
   2  -2  -6   -5.60    2.90
  -2  -2   6   -0.80    2.70
  -2  -2   6   -1.50    2.20
  -2   2   6    1.00    2.80
  -2   2  -6   -2.10    2.00
  -2  -2  -6    2.40    1.50
   2   2  -6    0.30    2.50
   2   2  -6   -0.90    3.20
   2   2   6    1.10    3.10
   2  -2  -6    1.90    3.20
   2  -2  -6    2.30    3.20
   2  -2   6    2.00    1.70
   2   2   6    0.50    2.70
  -2   2  -6    2.30    1.80
  -2   2  -6    2.30    2.70
  -2  -2   6    0.10    1.20
   2   2   6   -0.10    2.60
   2  -2   6    1.20    1.60
   2   2  -6   -5.30    2.10
  -2   2   6   -0.10    3.10
   2  -2   6   -1.20    2.70
  -2   2  -6    2.10    2.70
  -2  -2  -6    1.20    2.80
  -2   2  -6    2.70    1.70
  -1   3   6  320.07   11.90
  -3  -1   6  424.56   13.20
   1  -3   6  330.57    9.70
   1  -3   6  342.47    8.60
  -1  -3  -6  327.87    8.20
  -1  -3  -6  327.17   10.10
   1   3  -6  332.57   10.70
  -1  -3  -6  327.77   11.60
   3  -1  -6  413.26   13.70
  -3   1  -6  446.26   10.80
   1  -3   6  311.17    8.30
  -3   1  -6  412.96   11.40
  -3  -1   6  397.36   11.10
   3  -1  -6  387.06   11.10
  -3   1  -6  410.76   12.00
   1   3  -6  335.47   10.00
  -3   1  -6  398.66   10.30
  -1  -3  -6  319.17   11.70
  -3   1  -6  404.56   10.50
  -1   3   6  349.27   12.30
   1   3  -6  328.87    9.90
  -3  -1   6  399.56   13.10
   1   3  -6  326.07    9.80
   3   1   6  404.66   11.90
   3   1   6  393.56   11.80
  -1   3   6  316.77   10.40
   3   1   6  412.26   12.10
   3  -1  -6  404.66   13.60
   3  -1   6  333.27    9.10
  -1   3  -6  398.06   11.10
   1   3   6  425.06   13.50
  -1  -3   6  424.46   11.60
  -1  -3   6  410.16   10.90
   1   3   6  406.66   13.20
  -3   1   6  311.77   11.80
  -1   3  -6  424.56   10.20
  -3  -1  -6  340.97   10.40
  -3  -1  -6  323.67   10.40
   1   3   6  395.36   12.10
   3   1  -6  329.27    9.90
   1  -3  -6  428.96   14.00
   3  -1   6  311.17    8.80
  -3   1   6  323.57    9.90
  -1   3  -6  418.56   12.10
[truncated: 213,401 more chars]
