# Supplementary material for: Identification of the activity source of CO2 electroreduction by strategic catalytic site distribution in stable supramolecular structure system
Source: Natl Sci Rev. 2020 Aug 31;8(3):nwaa195. doi: 10.1093/nsr/nwaa195 (PMC8288368; doi:10.1093/nsr/nwaa195)
Supplement: nwaa195_Supplemental_File [file nwaa195_supplemental_file.zip › Ni-TPYP-1.cif]

data_Ni-TPYP-1
_audit_creation_date               2019-10-27
_audit_creation_method
;
Olex2 1.3
(compiled 2019.09.11 svn.r3662 for OlexSys, GUI svn.r5938)
;
_shelx_SHELXL_version_number       '2018/3'
_audit_contact_author_address      ?
_audit_contact_author_email        ?
_audit_contact_author_name         ''
_audit_contact_author_phone        ?
_publ_contact_author_id_orcid      ?
_publ_section_references
;
Dolomanov, O.V., Bourhis, L.J., Gildea, R.J, Howard, J.A.K. & Puschmann, H.
 (2009), J. Appl. Cryst. 42, 339-341.

Sheldrick, G.M. (2015). Acta Cryst. A71, 3-8.

Sheldrick, G.M. (2015). Acta Cryst. C71, 3-8.
;
_chemical_name_common              ?
_chemical_name_systematic          ?
_chemical_formula_moiety           'C40 H24 N8 Ni'
_chemical_formula_sum              'C40 H24 N8 Ni'
_chemical_formula_weight           675.38
_chemical_melting_point            ?
loop_
  _atom_type_symbol
  _atom_type_description
  _atom_type_scat_dispersion_real
  _atom_type_scat_dispersion_imag
  _atom_type_scat_source
 'C' 'C' 0.0033 0.0016 'International Tables Vol C Tables 4.2.6.8 and 6.1.1.4'
 'H' 'H' 0.0000 0.0000 'International Tables Vol C Tables 4.2.6.8 and 6.1.1.4'
 'N' 'N' 0.0061 0.0033 'International Tables Vol C Tables 4.2.6.8 and 6.1.1.4'
 'Ni' 'Ni' 0.3393 1.1124 'International Tables Vol C Tables 4.2.6.8 and 6.1.1.4'

_shelx_space_group_comment
;
The symmetry employed for this shelxl refinement is uniquely defined
by the following loop, which should always be used as a source of
symmetry information in preference to the above space-group names.
They are only intended as comments.
;
_space_group_crystal_system        'monoclinic'
_space_group_IT_number             14
_space_group_name_H-M_alt          'P 1 21/c 1'
_space_group_name_Hall             '-P 2ybc'
loop_
  _space_group_symop_operation_xyz
 'x, y, z'
 '-x, y+1/2, -z+1/2'
 '-x, -y, -z'
 'x, -y-1/2, z-1/2'

_cell_length_a                     11.720(16)
_cell_length_b                     9.837(13)
_cell_length_c                     14.003(19)
_cell_angle_alpha                  90
_cell_angle_beta                   110.324(17)
_cell_angle_gamma                  90
_cell_volume                       1514(3)
_cell_formula_units_Z              2
_cell_measurement_reflns_used      1268
_cell_measurement_temperature      296.15
_cell_measurement_theta_max        19.100
_cell_measurement_theta_min        2.587
_shelx_estimated_absorpt_T_max     0.970
_shelx_estimated_absorpt_T_min     0.959
_exptl_absorpt_coefficient_mu      0.687
_exptl_absorpt_correction_T_max    0.7452
_exptl_absorpt_correction_T_min    0.6470
_exptl_absorpt_correction_type     multi-scan
_exptl_absorpt_process_details    
 'SADABS-2016/2 (Bruker,2016/2) was used for absorption correction. wR2(int) was 0.0695 before and 0.0616 after correction. The Ratio of minimum to maximum transmission is 0.8682. The \l/2 correction factor is Not present.'
_exptl_absorpt_special_details     ?
_exptl_crystal_colour              'metallic dark violet'
_exptl_crystal_colour_lustre       metallic
_exptl_crystal_colour_modifier     dark
_exptl_crystal_colour_primary      violet
_exptl_crystal_density_diffrn      1.482
_exptl_crystal_density_meas        ?
_exptl_crystal_density_method      ?
_exptl_crystal_description         plate
_exptl_crystal_F_000               696
_exptl_crystal_size_max            0.062
_exptl_crystal_size_mid            0.058
_exptl_crystal_size_min            0.044
_exptl_transmission_factor_max     ?
_exptl_transmission_factor_min     ?
_diffrn_reflns_av_R_equivalents    0.1077
_diffrn_reflns_av_unetI/netI       0.1038
_diffrn_reflns_Laue_measured_fraction_full  0.996
_diffrn_reflns_Laue_measured_fraction_max  0.996
_diffrn_reflns_limit_h_max         13
_diffrn_reflns_limit_h_min         -13
_diffrn_reflns_limit_k_max         11
_diffrn_reflns_limit_k_min         -9
_diffrn_reflns_limit_l_max         16
_diffrn_reflns_limit_l_min         -15
_diffrn_reflns_number              12741
_diffrn_reflns_point_group_measured_fraction_full  0.996
_diffrn_reflns_point_group_measured_fraction_max  0.996
_diffrn_reflns_theta_full          25.091
_diffrn_reflns_theta_max           25.091
_diffrn_reflns_theta_min           1.853
_diffrn_ambient_temperature        296.15
_diffrn_detector_area_resol_mean   ?
_diffrn_measured_fraction_theta_full  0.996
_diffrn_measured_fraction_theta_max  0.996
_diffrn_measurement_device_type    'Bruker APEX CCD area-detector'
_diffrn_measurement_method         '\f and \w scans'
_diffrn_radiation_monochromator    graphite
_diffrn_radiation_type             MoK\a
_diffrn_radiation_wavelength       0.71073
_diffrn_source                     'fine-focus sealed tube'
_diffrn_standards_number           0
_reflns_Friedel_coverage           0.000
_reflns_Friedel_fraction_full      .
_reflns_Friedel_fraction_max       .
_reflns_number_gt                  1641
_reflns_number_total               2688
_reflns_special_details
;
 Reflections were merged by SHELXL according to the crystal
 class for the calculation of statistics and refinement.
 
 _reflns_Friedel_fraction is defined as the number of unique
 Friedel pairs measured divided by the number that would be
 possible theoretically, ignoring centric projections and
 systematic absences.
;
_reflns_threshold_expression       'I > 2\s(I)'
_computing_cell_refinement         'SAINT v8.37A (Bruker, 2015)'
_computing_data_collection         ?
_computing_data_reduction          'SAINT v8.37A (Bruker, 2015)'
_computing_molecular_graphics      'Olex2 1.3 (Dolomanov et al., 2009)'
_computing_publication_material    'Olex2 1.3 (Dolomanov et al., 2009)'
_computing_structure_refinement    'ShelXL 2018/3 (Sheldrick, 2015)'
_computing_structure_solution      'XT n/a (Sheldrick, 2015)'
_refine_diff_density_max           0.357
_refine_diff_density_min           -0.681
_refine_diff_density_rms           0.094
_refine_ls_extinction_coef         .
_refine_ls_extinction_method       none
_refine_ls_goodness_of_fit_ref     1.018
_refine_ls_hydrogen_treatment      constr
_refine_ls_matrix_type             full
_refine_ls_number_parameters       223
_refine_ls_number_reflns           2688
_refine_ls_number_restraints       1
_refine_ls_R_factor_all            0.1286
_refine_ls_R_factor_gt             0.0633
_refine_ls_restrained_S_all        1.020
_refine_ls_shift/su_max            0.000
_refine_ls_shift/su_mean           0.000
_refine_ls_structure_factor_coef   Fsqd
_refine_ls_weighting_details      
 'w=1/[\s^2^(Fo^2^)+(0.0449P)^2^+3.9013P] where P=(Fo^2^+2Fc^2^)/3'
_refine_ls_weighting_scheme        calc
_refine_ls_wR_factor_gt            0.1181
_refine_ls_wR_factor_ref           0.1456
_refine_special_details            ?
_olex2_refinement_description
;
1. Fixed Uiso
 At 1.2 times of:
  All C(H) groups
2. Rigid bond restraints
 C19, C18
 with sigma for 1-2 distances of 0.01 and sigma for 1-3 distances of 0.01
3.a Aromatic/amide H refined with riding coordinates:
 C1(H1), C2(H2), C3(H3), C5(H5), C8(H8), C9(H9), C13(H13), C14(H14), C17(H17),
 C18(H18), C19(H19), C20(H20)
;
_atom_sites_solution_hydrogens     geom
_atom_sites_solution_primary       dual
_atom_sites_solution_secondary     ?
loop_
  _atom_site_label
  _atom_site_type_symbol
  _atom_site_fract_x
  _atom_site_fract_y
  _atom_site_fract_z
  _atom_site_U_iso_or_equiv
  _atom_site_adp_type
  _atom_site_occupancy
  _atom_site_site_symmetry_order
  _atom_site_calc_flag
  _atom_site_refinement_flags_posn
  _atom_site_refinement_flags_adp
  _atom_site_refinement_flags_occupancy
  _atom_site_disorder_assembly
  _atom_site_disorder_group
 Ni1 Ni 1.000000 0.500000 0.500000 0.0254(3) Uani 1 2 d S . P . .
 N1 N 0.8580(3) 0.5246(4) 0.5498(3) 0.0210(10) Uani 1 1 d . . . . .
 N2 N 0.9042(3) 0.5937(4) 0.3655(3) 0.0228(10) Uani 1 1 d . . . . .
 N3 N 0.9237(4) 0.2004(4) 0.9342(3) 0.0280(10) Uani 1 1 d . . . . .
 N4 N 0.4668(5) 0.8864(6) 0.3893(5) 0.0728(18) Uani 1 1 d . . . . .
 C1 C 0.8832(5) 0.2918(6) 0.9836(4) 0.0334(14) Uani 1 1 d . . . . .
 H1 H 0.871352 0.264869 1.043083 0.040 Uiso 1 1 calc R U . . .
 C2 C 0.8576(5) 0.4243(6) 0.9527(4) 0.0399(15) Uani 1 1 d . . . . .
 H2 H 0.827847 0.484123 0.989865 0.048 Uiso 1 1 calc R U . . .
 C3 C 0.8765(5) 0.4673(6) 0.8657(4) 0.0329(14) Uani 1 1 d . . . . .
 H3 H 0.862805 0.557409 0.844762 0.040 Uiso 1 1 calc R U . . .
 C4 C 0.9163(4) 0.3744(5) 0.8103(3) 0.0240(12) Uani 1 1 d . . . . .
 C5 C 0.9357(4) 0.2417(5) 0.8474(4) 0.0271(13) Uani 1 1 d . . . . .
 H5 H 0.958704 0.177401 0.808929 0.033 Uiso 1 1 calc R U . . .
 C6 C 0.9416(4) 0.4121(5) 0.7172(3) 0.0243(12) Uani 1 1 d . . . . .
 C7 C 0.8469(4) 0.4726(5) 0.6365(3) 0.0226(12) Uani 1 1 d . . . . .
 C8 C 0.7247(4) 0.4880(6) 0.6344(4) 0.0289(12) Uani 1 1 d . . . . .
 H8 H 0.693559 0.457874 0.683370 0.035 Uiso 1 1 calc R U . . .
 C9 C 0.6638(4) 0.5547(5) 0.5478(4) 0.0287(13) Uani 1 1 d . . . . .
 H9 H 0.582592 0.581051 0.526342 0.034 Uiso 1 1 calc R U . . .
 C10 C 0.7465(4) 0.5777(5) 0.4948(3) 0.0213(11) Uani 1 1 d . . . . .
 C11 C 0.7155(4) 0.6399(5) 0.3992(3) 0.0237(12) Uani 1 1 d . . . . .
 C12 C 0.7885(4) 0.6425(5) 0.3389(4) 0.0243(12) Uani 1 1 d . . . . .
 C13 C 0.7516(5) 0.6967(5) 0.2368(4) 0.0320(13) Uani 1 1 d . . . . .
 H13 H 0.677651 0.737780 0.200957 0.038 Uiso 1 1 calc R U . . .
 C14 C 0.8449(5) 0.6764(6) 0.2039(4) 0.0324(14) Uani 1 1 d . . . . .
 H14 H 0.846429 0.698143 0.139699 0.039 Uiso 1 1 calc R U . . .
 C15 C 0.9417(4) 0.6151(5) 0.2852(3) 0.0232(12) Uani 1 1 d . . . . .
 C16 C 0.5961(4) 0.7126(5) 0.3619(4) 0.0289(13) Uani 1 1 d . . . . .
 C17 C 0.5040(5) 0.6810(6) 0.2709(4) 0.0402(15) Uani 1 1 d . . . . .
 H17 H 0.515244 0.610314 0.230916 0.048 Uiso 1 1 calc R U . . .
 C18 C 0.3989(5) 0.7507(7) 0.2397(4) 0.0428(16) Uani 1 1 d . U . . .
 H18 H 0.338534 0.730011 0.177922 0.051 Uiso 1 1 calc R U . . .
 C19 C 0.3823(6) 0.8495(7) 0.2979(6) 0.061(2) Uani 1 1 d . U . . .
 H19 H 0.308822 0.896408 0.275275 0.073 Uiso 1 1 calc R U . . .
 C20 C 0.5724(5) 0.8172(6) 0.4190(4) 0.0412(15) Uani 1 1 d . . . . .
 H20 H 0.632156 0.840424 0.480424 0.049 Uiso 1 1 calc R U . . .

loop_
  _atom_site_aniso_label
  _atom_site_aniso_U_11
  _atom_site_aniso_U_22
  _atom_site_aniso_U_33
  _atom_site_aniso_U_23
  _atom_site_aniso_U_13
  _atom_site_aniso_U_12
 Ni1 0.0281(5) 0.0258(6) 0.0229(5) 0.0018(5) 0.0095(4) 0.0014(5)
 N1 0.026(2) 0.019(3) 0.020(2) 0.0016(18) 0.0087(16) 0.0028(18)
 N2 0.025(2) 0.024(3) 0.022(2) 0.0019(19) 0.0123(18) 0.0009(19)
 N3 0.029(2) 0.029(3) 0.030(2) 0.001(2) 0.0150(19) 0.002(2)
 N4 0.061(4) 0.057(4) 0.100(5) 0.010(4) 0.028(4) 0.017(3)
 C1 0.041(3) 0.034(4) 0.030(3) 0.009(3) 0.018(3) 0.004(3)
 C2 0.046(3) 0.042(4) 0.038(3) -0.009(3) 0.022(3) 0.007(3)
 C3 0.038(3) 0.032(4) 0.030(3) 0.005(2) 0.014(2) 0.004(2)
 C4 0.026(3) 0.026(3) 0.022(3) 0.001(2) 0.011(2) -0.004(2)
 C5 0.030(3) 0.031(3) 0.024(3) 0.004(2) 0.014(2) -0.003(2)
 C6 0.036(3) 0.021(3) 0.019(2) 0.001(2) 0.014(2) -0.002(2)
 C7 0.032(3) 0.019(3) 0.018(2) 0.002(2) 0.011(2) 0.000(2)
 C8 0.030(3) 0.030(3) 0.031(3) 0.004(3) 0.017(2) 0.002(3)
 C9 0.025(3) 0.028(3) 0.032(3) 0.003(2) 0.010(2) 0.000(2)
 C10 0.019(2) 0.021(3) 0.025(3) -0.001(2) 0.010(2) -0.003(2)
 C11 0.022(3) 0.023(3) 0.025(3) 0.000(2) 0.006(2) 0.002(2)
 C12 0.028(3) 0.019(3) 0.026(3) 0.001(2) 0.009(2) 0.000(2)
 C13 0.029(3) 0.031(3) 0.032(3) 0.013(3) 0.006(2) 0.003(3)
 C14 0.035(3) 0.040(4) 0.021(3) 0.009(2) 0.008(2) 0.002(3)
 C15 0.030(3) 0.018(3) 0.021(3) -0.002(2) 0.008(2) -0.002(2)
 C16 0.028(3) 0.029(3) 0.034(3) 0.007(3) 0.015(2) 0.001(2)
 C17 0.034(3) 0.047(4) 0.035(3) 0.005(3) 0.007(3) -0.007(3)
 C18 0.024(3) 0.048(4) 0.044(3) 0.010(3) -0.002(3) 0.000(3)
 C19 0.034(3) 0.051(5) 0.088(5) 0.028(4) 0.009(4) 0.012(3)
 C20 0.035(3) 0.034(4) 0.053(4) 0.006(3) 0.014(3) 0.008(3)

_geom_special_details
;
 All esds (except the esd in the dihedral angle between two l.s. planes)
 are estimated using the full covariance matrix.  The cell esds are taken
 into account individually in the estimation of esds in distances, angles
 and torsion angles; correlations between esds in cell parameters are only
 used when they are defined by crystal symmetry.  An approximate (isotropic)
 treatment of cell esds is used for estimating esds involving l.s. planes.
;
loop_
  _geom_bond_atom_site_label_1
  _geom_bond_atom_site_label_2
  _geom_bond_distance
  _geom_bond_site_symmetry_2
  _geom_bond_publ_flag
 Ni1 N1 2.031(4) 3_766 ?
 Ni1 N1 2.031(4) . ?
 Ni1 N2 2.046(4) 3_766 ?
 Ni1 N2 2.046(4) . ?
 Ni1 N3 2.228(5) 2_756 ?
 Ni1 N3 2.228(5) 4_565 ?
 N1 C7 1.364(6) . ?
 N1 C10 1.369(6) . ?
 N2 C12 1.363(6) . ?
 N2 C15 1.359(6) . ?
 N3 C1 1.319(7) . ?
 N3 C5 1.334(6) . ?
 N4 C19 1.368(9) . ?
 N4 C20 1.345(7) . ?
 C1 H1 0.9300 . ?
 C1 C2 1.373(8) . ?
 C2 H2 0.9300 . ?
 C2 C3 1.377(7) . ?
 C3 H3 0.9300 . ?
 C3 C4 1.380(7) . ?
 C4 C5 1.394(7) . ?
 C4 C6 1.482(7) . ?
 C5 H5 0.9300 . ?
 C6 C7 1.412(6) . ?
 C6 C15 1.405(7) 3_766 ?
 C7 C8 1.430(7) . ?
 C8 H8 0.9300 . ?
 C8 C9 1.345(7) . ?
 C9 H9 0.9300 . ?
 C9 C10 1.428(7) . ?
 C10 C11 1.400(7) . ?
 C11 C12 1.395(7) . ?
 C11 C16 1.496(7) . ?
 C12 C13 1.444(7) . ?
 C13 H13 0.9300 . ?
 C13 C14 1.341(7) . ?
 C14 H14 0.9300 . ?
 C14 C15 1.431(6) . ?
 C16 C17 1.389(7) . ?
 C16 C20 1.389(8) . ?
 C17 H17 0.9300 . ?
 C17 C18 1.343(8) . ?
 C18 H18 0.9300 . ?
 C18 C19 1.325(9) . ?
 C19 H19 0.9300 . ?
 C20 H20 0.9300 . ?

loop_
  _geom_angle_atom_site_label_1
  _geom_angle_atom_site_label_2
  _geom_angle_atom_site_label_3
  _geom_angle
  _geom_angle_site_symmetry_1
  _geom_angle_site_symmetry_3
  _geom_angle_publ_flag
 N1 Ni1 N1 180.0 3_766 . ?
 N1 Ni1 N2 90.53(17) . . ?
 N1 Ni1 N2 89.47(17) . 3_766 ?
 N1 Ni1 N2 89.47(17) 3_766 . ?
 N1 Ni1 N2 90.53(17) 3_766 3_766 ?
 N1 Ni1 N3 89.34(16) . 4_565 ?
 N1 Ni1 N3 90.66(16) . 2_756 ?
 N1 Ni1 N3 89.34(16) 3_766 2_756 ?
 N1 Ni1 N3 90.66(16) 3_766 4_565 ?
 N2 Ni1 N2 180.0 . 3_766 ?
 N2 Ni1 N3 90.26(17) . 4_565 ?
 N2 Ni1 N3 90.26(17) 3_766 2_756 ?
 N2 Ni1 N3 89.74(17) . 2_756 ?
 N2 Ni1 N3 89.74(17) 3_766 4_565 ?
 N3 Ni1 N3 180.0 4_565 2_756 ?
 C7 N1 Ni1 127.1(3) . . ?
 C7 N1 C10 106.1(4) . . ?
 C10 N1 Ni1 126.0(3) . . ?
 C12 N2 Ni1 125.9(3) . . ?
 C15 N2 Ni1 126.9(3) . . ?
 C15 N2 C12 107.2(4) . . ?
 C1 N3 Ni1 123.5(4) . 2_746 ?
 C1 N3 C5 116.1(5) . . ?
 C5 N3 Ni1 119.5(4) . 2_746 ?
 C20 N4 C19 116.4(6) . . ?
 N3 C1 H1 117.9 . . ?
 N3 C1 C2 124.1(5) . . ?
 C2 C1 H1 117.9 . . ?
 C1 C2 H2 120.5 . . ?
 C1 C2 C3 119.0(5) . . ?
 C3 C2 H2 120.5 . . ?
 C2 C3 H3 120.6 . . ?
 C2 C3 C4 118.9(5) . . ?
 C4 C3 H3 120.6 . . ?
 C3 C4 C5 117.0(5) . . ?
 C3 C4 C6 122.6(5) . . ?
 C5 C4 C6 120.3(5) . . ?
 N3 C5 C4 124.7(5) . . ?
 N3 C5 H5 117.6 . . ?
 C4 C5 H5 117.6 . . ?
 C7 C6 C4 117.9(4) . . ?
 C15 C6 C4 117.9(4) 3_766 . ?
 C15 C6 C7 124.3(5) 3_766 . ?
 N1 C7 C6 125.4(4) . . ?
 N1 C7 C8 110.3(4) . . ?
 C6 C7 C8 124.4(5) . . ?
 C7 C8 H8 126.8 . . ?
 C9 C8 C7 106.5(5) . . ?
 C9 C8 H8 126.8 . . ?
 C8 C9 H9 126.2 . . ?
 C8 C9 C10 107.6(4) . . ?
 C10 C9 H9 126.2 . . ?
 N1 C10 C9 109.5(4) . . ?
 N1 C10 C11 125.8(4) . . ?
 C11 C10 C9 124.7(4) . . ?
 C10 C11 C16 116.3(4) . . ?
 C12 C11 C10 125.2(4) . . ?
 C12 C11 C16 118.4(4) . . ?
 N2 C12 C11 126.1(4) . . ?
 N2 C12 C13 109.2(4) . . ?
 C11 C12 C13 124.8(5) . . ?
 C12 C13 H13 126.7 . . ?
 C14 C13 C12 106.6(5) . . ?
 C14 C13 H13 126.7 . . ?
 C13 C14 H14 126.1 . . ?
 C13 C14 C15 107.7(5) . . ?
 C15 C14 H14 126.1 . . ?
 N2 C15 C6 125.9(4) . 3_766 ?
 N2 C15 C14 109.2(4) . . ?
 C6 C15 C14 124.8(5) 3_766 . ?
 C17 C16 C11 123.2(5) . . ?
 C20 C16 C11 120.2(5) . . ?
 C20 C16 C17 116.6(5) . . ?
 C16 C17 H17 119.5 . . ?
 C18 C17 C16 121.1(6) . . ?
 C18 C17 H17 119.5 . . ?
 C17 C18 H18 120.4 . . ?
 C19 C18 C17 119.2(6) . . ?
 C19 C18 H18 120.4 . . ?
 N4 C19 H19 118.1 . . ?
 C18 C19 N4 123.8(6) . . ?
 C18 C19 H19 118.1 . . ?
 N4 C20 C16 122.9(6) . . ?
 N4 C20 H20 118.5 . . ?
 C16 C20 H20 118.5 . . ?

loop_
  _geom_torsion_atom_site_label_1
  _geom_torsion_atom_site_label_2
  _geom_torsion_atom_site_label_3
  _geom_torsion_atom_site_label_4
  _geom_torsion
  _geom_torsion_site_symmetry_1
  _geom_torsion_site_symmetry_2
  _geom_torsion_site_symmetry_3
  _geom_torsion_site_symmetry_4
  _geom_torsion_publ_flag
 Ni1 N1 C7 C6 12.2(7) . . . . ?
 Ni1 N1 C7 C8 -167.8(3) . . . . ?
 Ni1 N1 C10 C9 168.9(3) . . . . ?
 Ni1 N1 C10 C11 -8.5(7) . . . . ?
 Ni1 N2 C12 C11 1.3(7) . . . . ?
 Ni1 N2 C12 C13 -177.9(3) . . . . ?
 Ni1 N2 C15 C6 -6.3(7) . . . 3_766 ?
 Ni1 N2 C15 C14 176.5(3) . . . . ?
 Ni1 N3 C1 C2 167.2(4) 2_746 . . . ?
 Ni1 N3 C5 C4 -165.4(4) 2_746 . . . ?
 N1 C7 C8 C9 -2.5(6) . . . . ?
 N1 C10 C11 C12 8.5(8) . . . . ?
 N1 C10 C11 C16 -169.3(5) . . . . ?
 N2 C12 C13 C14 1.4(6) . . . . ?
 N3 C1 C2 C3 -1.2(9) . . . . ?
 C1 N3 C5 C4 4.3(7) . . . . ?
 C1 C2 C3 C4 2.5(8) . . . . ?
 C2 C3 C4 C5 -0.6(7) . . . . ?
 C2 C3 C4 C6 -178.6(5) . . . . ?
 C3 C4 C5 N3 -3.0(7) . . . . ?
 C3 C4 C6 C7 -56.9(7) . . . . ?
 C3 C4 C6 C15 123.3(5) . . . 3_766 ?
 C4 C6 C7 N1 173.6(4) . . . . ?
 C4 C6 C7 C8 -6.4(7) . . . . ?
 C5 N3 C1 C2 -2.2(8) . . . . ?
 C5 C4 C6 C7 125.1(5) . . . . ?
 C5 C4 C6 C15 -54.8(6) . . . 3_766 ?
 C6 C4 C5 N3 175.1(4) . . . . ?
 C6 C7 C8 C9 177.5(5) . . . . ?
 C7 N1 C10 C9 -1.5(5) . . . . ?
 C7 N1 C10 C11 -178.9(5) . . . . ?
 C7 C8 C9 C10 1.5(6) . . . . ?
 C8 C9 C10 N1 0.0(6) . . . . ?
 C8 C9 C10 C11 177.4(5) . . . . ?
 C9 C10 C11 C12 -168.5(5) . . . . ?
 C9 C10 C11 C16 13.7(7) . . . . ?
 C10 N1 C7 C6 -177.6(5) . . . . ?
 C10 N1 C7 C8 2.4(5) . . . . ?
 C10 C11 C12 N2 -4.7(8) . . . . ?
 C10 C11 C12 C13 174.5(5) . . . . ?
 C10 C11 C16 C17 -122.0(6) . . . . ?
 C10 C11 C16 C20 57.8(7) . . . . ?
 C11 C12 C13 C14 -177.9(5) . . . . ?
 C11 C16 C17 C18 -178.9(5) . . . . ?
 C11 C16 C20 N4 179.9(5) . . . . ?
 C12 N2 C15 C6 175.6(5) . . . 3_766 ?
 C12 N2 C15 C14 -1.6(5) . . . . ?
 C12 C11 C16 C17 60.1(7) . . . . ?
 C12 C11 C16 C20 -120.2(6) . . . . ?
 C12 C13 C14 C15 -2.3(6) . . . . ?
 C13 C14 C15 N2 2.5(6) . . . . ?
 C13 C14 C15 C6 -174.8(5) . . . 3_766 ?
 C15 N2 C12 C11 179.5(5) . . . . ?
 C15 N2 C12 C13 0.2(5) . . . . ?
 C15 C6 C7 N1 -6.6(8) 3_766 . . . ?
 C15 C6 C7 C8 173.4(5) 3_766 . . . ?
 C16 C11 C12 N2 173.1(5) . . . . ?
 C16 C11 C12 C13 -7.7(8) . . . . ?
 C16 C17 C18 C19 -1.4(9) . . . . ?
 C17 C16 C20 N4 -0.3(9) . . . . ?
 C17 C18 C19 N4 0.3(11) . . . . ?
 C19 N4 C20 C16 -0.7(9) . . . . ?
 C20 N4 C19 C18 0.7(11) . . . . ?
 C20 C16 C17 C18 1.4(8) . . . . ?

_shelx_res_file
;
TITL mo_0731_27_0m_a.res in P2(1)/c
    mo_0731_27_0m.res
    created by SHELXL-2018/3 at 14:43:40 on 27-Oct-2019
REM Old TITL mo_0731_27_0m in P2(1)/c
REM SHELXT solution in P2(1)/c
REM R1 0.166, Rweak 0.024, Alpha 0.050, Orientation as input
REM Formula found by SHELXT: C42 N6 Ni
CELL 0.71073 11.7197 9.8374 14.0031 90 110.324 90
ZERR 2 0.0155 0.0131 0.0185 0 0.017 0
LATT 1
SYMM -X,0.5+Y,0.5-Z
SFAC C H N Ni
UNIT 80 48 16 2
DELU C19 C18

L.S. 4 0 0
PLAN  1
SIZE 0.058 0.062 0.044
TEMP 23
BOND $H
list 4
fmap 2 53
acta
MORE -1
CONF
OMIT -2 1 7
REM <olex2.extras>
REM <HklSrc "%.\\mo_0731_27_0m.hkl">
REM </olex2.extras>

WGHT    0.044900    3.901300
FVAR       0.19782
NI1   4    1.000000    0.500000    0.500000    10.50000    0.02805    0.02585 =
         0.02289    0.00178    0.00953    0.00136
N1    3    0.857960    0.524629    0.549831    11.00000    0.02550    0.01862 =
         0.01962    0.00164    0.00870    0.00276
N2    3    0.904209    0.593657    0.365523    11.00000    0.02490    0.02439 =
         0.02230    0.00194    0.01227    0.00091
N3    3    0.923678    0.200385    0.934178    11.00000    0.02881    0.02920 =
         0.02984    0.00086    0.01495    0.00236
N4    3    0.466791    0.886396    0.389320    11.00000    0.06064    0.05738 =
         0.09998    0.00998    0.02751    0.01666
C1    1    0.883240    0.291823    0.983569    11.00000    0.04099    0.03405 =
         0.03004    0.00872    0.01839    0.00369
AFIX  43
H1    2    0.871352    0.264869    1.043083    11.00000   -1.20000
AFIX   0
C2    1    0.857578    0.424324    0.952666    11.00000    0.04556    0.04239 =
         0.03789   -0.00856    0.02211    0.00711
AFIX  43
H2    2    0.827847    0.484123    0.989865    11.00000   -1.20000
AFIX   0
C3    1    0.876536    0.467316    0.865750    11.00000    0.03848    0.03183 =
         0.02994    0.00459    0.01370    0.00414
AFIX  43
H3    2    0.862805    0.557409    0.844762    11.00000   -1.20000
AFIX   0
C4    1    0.916255    0.374416    0.810339    11.00000    0.02559    0.02630 =
         0.02197    0.00107    0.01065   -0.00431
C5    1    0.935696    0.241733    0.847431    11.00000    0.03044    0.03069 =
         0.02369    0.00432    0.01383   -0.00314
AFIX  43
H5    2    0.958704    0.177401    0.808929    11.00000   -1.20000
AFIX   0
C6    1    0.941625    0.412069    0.717193    11.00000    0.03632    0.02141 =
         0.01877    0.00054    0.01424   -0.00214
C7    1    0.846884    0.472638    0.636494    11.00000    0.03211    0.01936 =
         0.01782    0.00206    0.01064    0.00038
C8    1    0.724749    0.488027    0.634447    11.00000    0.03038    0.03037 =
         0.03081    0.00390    0.01661    0.00197
AFIX  43
H8    2    0.693559    0.457874    0.683370    11.00000   -1.20000
AFIX   0
C9    1    0.663818    0.554713    0.547817    11.00000    0.02531    0.02847 =
         0.03246    0.00324    0.01013   -0.00039
AFIX  43
H9    2    0.582592    0.581051    0.526342    11.00000   -1.20000
AFIX   0
C10   1    0.746472    0.577738    0.494794    11.00000    0.01923    0.02140 =
         0.02486   -0.00098    0.00973   -0.00330
C11   1    0.715542    0.639878    0.399182    11.00000    0.02231    0.02279 =
         0.02456   -0.00004    0.00617    0.00212
C12   1    0.788530    0.642507    0.338898    11.00000    0.02769    0.01900 =
         0.02555    0.00090    0.00852   -0.00020
C13   1    0.751650    0.696734    0.236836    11.00000    0.02884    0.03116 =
         0.03219    0.01327    0.00589    0.00285
AFIX  43
H13   2    0.677651    0.737780    0.200957    11.00000   -1.20000
AFIX   0
C14   1    0.844904    0.676370    0.203873    11.00000    0.03481    0.03960 =
         0.02123    0.00862    0.00775    0.00181
AFIX  43
H14   2    0.846429    0.698143    0.139699    11.00000   -1.20000
AFIX   0
C15   1    0.941655    0.615125    0.285157    11.00000    0.02998    0.01767 =
         0.02140   -0.00200    0.00826   -0.00180
C16   1    0.596070    0.712638    0.361853    11.00000    0.02783    0.02925 =
         0.03350    0.00680    0.01544    0.00061
C17   1    0.503975    0.680968    0.270872    11.00000    0.03446    0.04689 =
         0.03533    0.00511    0.00719   -0.00740
AFIX  43
H17   2    0.515244    0.610314    0.230916    11.00000   -1.20000
AFIX   0
C18   1    0.398905    0.750746    0.239671    11.00000    0.02447    0.04825 =
         0.04437    0.00996   -0.00232   -0.00018
AFIX  43
H18   2    0.338534    0.730011    0.177922    11.00000   -1.20000
AFIX   0
C19   1    0.382264    0.849480    0.297898    11.00000    0.03399    0.05079 =
         0.08797    0.02784    0.00875    0.01180
AFIX  43
H19   2    0.308822    0.896408    0.275275    11.00000   -1.20000
AFIX   0
C20   1    0.572376    0.817204    0.418961    11.00000    0.03487    0.03440 =
         0.05297    0.00640    0.01369    0.00782
AFIX  43
H20   2    0.632156    0.840424    0.480424    11.00000   -1.20000
AFIX   0
HKLF 4


REM  mo_0731_27_0m_a.res in P2(1)/c
REM wR2 = 0.1456, GooF = S = 1.018, Restrained GooF = 1.020 for all data
REM R1 = 0.0633 for 1641 Fo > 4sig(Fo) and 0.1286 for all 2688 data
REM 223 parameters refined using 1 restraints

END

WGHT      0.0449      3.8958

REM Highest difference peak  0.357,  deepest hole -0.681,  1-sigma level  0.094
Q1    1   0.7617  0.6257  0.2813  11.00000  0.05    0.36
;
_shelx_res_checksum                35523
_shelx_hkl_file
;
   1   0   0  665.43    7.86
  -1   0   0  662.55    7.83
  -1   0   0  649.94    7.89
  -1   0   0  636.48    7.81
  -2   0   0  160.71    3.41
   2   0   0  160.99    3.52
  -2   0   0  160.30    3.46
  -2   0   0  158.33    3.52
   3   0   0    9.28    1.68
  -3   0   0    9.45    1.57
  -3   0   0   10.84    1.69
  -3   0   0   10.88    1.69
  -4   0   0   51.86    3.00
   4   0   0   53.17    3.15
  -4   0   0   56.37    3.13
  -4   0   0   50.14    3.11
  -5   0   0   27.85    2.70
  -5   0   0   25.60    2.56
   5   0   0   27.56    2.71
  -5   0   0   26.34    2.67
  -6   0   0   16.16    2.52
   6   0   0   17.17    2.58
  -6   0   0   17.56    2.66
   7   0   0   38.97    3.76
   7   0   0   37.97    3.64
  -7   0   0   44.50    3.75
  -7   0   0   40.83    3.83
   8   0   0   50.85    4.39
   8   0   0   50.02    4.48
  -8   0   0   53.32    4.57
  -8   0   0   50.15    4.39
   9   0   0    2.64    2.78
   9   0   0    6.58    3.06
  -9   0   0    0.96    2.46
  -9   0   0    1.35    2.61
 -10   0   0    0.11    2.94
  10   0   0    0.59    3.04
 -10   0   0    4.42    2.89
  10   0   0    0.39    3.10
  11   0   0   -0.80    3.13
 -11   0   0    3.41    3.10
 -11   0   0    1.27    2.94
  11   0   0   -4.62    3.05
 -12   0   0   21.48    4.46
  12   0   0   26.38    4.99
  12   0   0   21.76    4.62
 -12   0   0   24.67    4.67
  13   0   0   14.24    4.41
 -13   0   0   14.38    4.53
  13   0   0   10.37    4.23
 -13   0   0   15.26    4.41
   0   1   0    1.00    0.50
   0   1   0    0.49    0.56
  -1  -1   0   53.14    1.37
  -1   1   0   51.08    1.81
  -1   1   0   55.06    1.75
  -1   1   0   53.53    1.86
   1   1   0   53.31    1.79
   1   1   0   53.14    1.44
   2  -1   0   70.67    2.75
  -2  -1   0   71.48    2.36
  -2  -1   0   74.95    2.32
  -2   1   0   69.62    2.66
   2   1   0   73.06    2.31
   2   1   0   70.06    2.61
  -2   1   0   71.34    2.65
   3  -1   0  329.20    6.37
  -3  -1   0  332.38    6.04
  -3  -1   0  341.03    5.86
  -3   1   0  337.29    6.46
  -3   1   0  325.87    6.39
   3   1   0  327.83    5.79
  -3   1   0  333.58    6.42
   3   1   0  334.50    6.26
   4  -1   0   67.28    3.44
  -4  -1   0   77.28    3.44
  -4  -1   0   77.19    3.26
  -4   1   0   71.33    3.53
  -4   1   0   72.31    3.59
   4   1   0   72.60    3.24
  -4   1   0   72.72    3.51
   4   1   0   70.03    3.50
  -5  -1   0    3.50    1.58
   5  -1   0    0.47    1.72
  -5  -1   0    3.32    1.72
  -5   1   0    1.16    1.76
  -5   1   0    0.90    1.77
   5   1   0    6.02    1.85
  -5   1   0    1.84    1.67
   5   1   0    1.18    1.72
  -6  -1   0    3.84    1.77
  -6  -1   0    3.76    1.97
   6  -1   0    2.99    1.91
   6   1   0    3.25    1.99
  -6   1   0    4.44    1.95
   6   1   0    7.03    2.11
  -6   1   0    3.80    2.08
  -6   1   0    2.83    1.95
  -7  -1   0    2.10    1.91
  -7  -1   0    1.99    1.99
   7  -1   0    1.41    2.01
  -7   1   0    2.95    2.13
  -7   1   0    1.75    1.97
   7   1   0    1.23    2.05
  -7   1   0    1.45    2.08
   7   1   0   -1.39    1.85
   8  -1   0    5.78    2.56
  -8  -1   0    5.97    2.43
  -8  -1   0    5.60    2.38
  -8   1   0    4.13    2.34
   8   1   0    4.48    2.51
   8   1   0    5.15    2.52
  -8   1   0    5.78    2.52
  -8   1   0    3.72    2.40
  -9  -1   0   -1.09    2.26
   9  -1   0    0.77    2.59
   9  -1   0   -4.06    2.79
   9   1   0   -4.58    2.44
   9   1   0    2.55    2.68
  -9   1   0    1.54    2.35
  -9   1   0    2.94    2.77
  10  -1   0    7.70    3.69
  10  -1   0    3.22    2.99
 -10  -1   0    5.69    2.82
 -10  -1   0    4.15    3.07
  10   1   0   10.43    3.44
 -10   1   0    8.54    3.35
 -10   1   0    8.24    3.46
  10   1   0    4.31    3.09
 -11  -1   0    0.21    3.06
  11  -1   0   -0.55    3.40
  11  -1   0    2.23    3.47
 -11  -1   0   -0.48    2.74
  11   1   0    4.44    3.43
 -11   1   0    2.94    3.56
  11   1   0    1.09    3.01
 -11   1   0    4.91    3.41
  12  -1   0    6.40    4.00
 -12  -1   0    2.50    3.34
  12  -1   0    3.84    3.61
 -12  -1   0    3.46    3.43
 -12   1   0    0.76    3.40
 -12   1   0   -5.50    3.38
  12   1   0    8.67    3.95
  12   1   0    0.43    3.46
  13  -1   0    1.42    4.02
 -13  -1   0   -0.26    3.48
  13  -1   0    3.63    3.96
 -13   1   0   -6.55    3.70
 -13   1   0    2.30    3.77
  13   1   0    2.88    4.02
   0   2   0   30.81    1.82
   0   2   0   31.83    2.12
  -1   2   0  403.35    6.50
  -1   2   0  388.43    5.73
   1   2   0  393.79    6.47
  -1   2   0  395.56    6.57
   1   2   0  393.23    5.81
  -2  -2   0   11.04    1.26
  -2   2   0   12.42    1.60
   2   2   0   12.38    1.80
  -2   2   0    9.29    1.74
  -2   2   0   10.42    1.68
   2   2   0    9.88    1.31
  -3  -2   0   14.70    1.67
  -3  -2   0   13.78    1.56
  -3   2   0   15.86    2.06
  -3   2   0   16.81    2.01
   3   2   0   14.33    1.61
  -3   2   0   14.66    2.04
   3   2   0   15.18    1.96
  -4  -2   0   47.94    2.94
   4  -2   0   52.05    3.33
  -4  -2   0   45.06    2.65
  -4   2   0   45.15    3.34
  -4   2   0   48.60    3.28
   4   2   0   51.33    2.85
  -4   2   0   49.44    3.32
   4   2   0   46.91    3.36
  -5  -2   0   -3.87    1.53
  -5  -2   0    0.96    1.39
   5  -2   0   -1.76    1.68
  -5   2   0   -1.12    1.52
   5   2   0    5.23    2.50
  -5   2   0   -0.30    1.70
   5   2   0    0.03    1.40
  -6  -2   0  184.85    5.62
  -6  -2   0  202.12    6.16
   6  -2   0  201.06    6.46
  -6   2   0  197.73    6.54
  -6   2   0  186.61    6.33
  -6   2   0  195.20    6.42
   6   2   0  194.66    5.66
   6   2   0  195.98    6.59
  -7  -2   0  115.88    5.30
   7  -2   0  117.80    5.62
  -7  -2   0  119.17    5.02
   7   2   0  117.82    5.70
  -7   2   0  124.18    5.75
  -7   2   0  112.93    5.60
   7   2   0  111.59    4.81
  -7   2   0  115.73    5.57
  -8  -2   0   35.60    3.56
  -8  -2   0   39.04    4.00
   8  -2   0   46.23    4.50
  -8   2   0   40.38    4.35
  -8   2   0   48.73    4.59
   8   2   0   50.16    4.26
   8   2   0   35.98    4.11
  -8   2   0   36.46    4.12
  -9  -2   0   33.29    4.07
  -9  -2   0   34.95    3.81
   9  -2   0   36.41    4.46
  -9   2   0   37.20    4.59
  -9   2   0   44.30    4.88
  -9   2   0   30.34    4.40
   9   2   0   38.65    4.10
   9   2   0   36.28    4.59
 -10  -2   0   -1.71    2.69
  10  -2   0    1.32    3.00
 -10  -2   0   -0.78    2.43
 -10   2   0   -0.27    3.00
 -10   2   0   -1.06    3.06
  10   2   0   -1.94    3.32
 -10   2   0    4.40    3.31
  10   2   0    0.54    2.80
 -11  -2   0   14.92    3.94
  11  -2   0   14.97    4.66
  11  -2   0   13.96    3.99
  11   2   0    7.09    4.91
 -11   2   0   16.94    4.16
 -11   2   0   12.82    4.16
  11   2   0   13.26    4.16
  12  -2   0    0.66    3.62
 -12  -2   0    1.93    3.37
  12  -2   0   10.47    4.38
 -12   2   0    3.78    4.16
  12   2   0   -0.47    3.83
 -12   2   0    0.65    3.66
   0   3   0   -1.71    1.15
   0   3   0    1.03    1.34
  -1   3   0   28.33    2.39
   1   3   0   33.43    2.23
  -1   3   0   29.48    1.88
   1   3   0   34.67    2.59
  -1   3   0   34.94    2.77
  -2   3   0    7.42    1.71
  -2   3   0    8.26    1.51
   2   3   0    6.70    1.42
   2   3   0    8.59    1.85
  -2   3   0    8.61    1.87
  -3  -3   0    2.24    1.18
  -3   3   0    0.74    1.53
  -3   3   0    1.88    1.54
   3   3   0    1.65    1.71
  -3   3   0    2.41    1.45
   3   3   0    2.84    1.29
  -4  -3   0   73.39    3.21
  -4   3   0   73.60    4.10
   4   3   0   84.79    4.55
  -4   3   0   75.31    4.03
   4   3   0   81.48    3.27
  -5  -3   0    2.93    1.66
   5  -3   0    6.43    2.17
  -5   3   0   -0.59    1.98
   5   3   0    9.69    2.34
  -5   3   0    5.44    2.00
   5   3   0    3.88    1.61
  -5   3   0    7.22    2.12
  -6  -3   0    7.40    2.12
  -6  -3   0    7.78    1.94
   6  -3   0    6.93    2.32
   6   3   0    4.00    2.43
   6   3   0    4.65    1.75
  -6   3   0    4.34    2.14
  -6   3   0    9.38    2.42
  -6   3   0    9.64    2.57
  -7  -3   0    5.84    2.34
   7  -3   0    7.12    2.49
  -7  -3   0    8.70    2.28
  -7   3   0   13.04    2.94
  -7   3   0    8.21    2.75
   7   3   0   10.68    2.42
  -7   3   0    9.04    2.61
   7   3   0    9.43    3.14
  -8  -3   0    3.74    2.29
   8  -3   0    4.19    2.76
  -8  -3   0    3.73    2.45
   8   3   0    7.78    2.33
   8   3   0    4.44    3.25
  -8   3   0    1.49    2.64
  -8   3   0   10.75    3.16
  -8   3   0    8.32    3.01
  -9  -3   0    1.49    2.39
   9  -3   0    9.57    3.29
  -9  -3   0    4.99    2.70
   9   3   0    5.75    3.78
  -9   3   0   -0.91    2.84
  -9   3   0    6.35    3.17
  -9   3   0    1.38    2.84
   9   3   0    7.74    2.73
  10  -3   0    3.83    3.12
 -10  -3   0    3.47    2.95
 -10   3   0    0.79    3.28
 -10   3   0   -0.89    2.94
 -10   3   0    7.71    3.55
  10   3   0    0.65    3.50
 -11  -3   0    0.34    2.96
  11  -3   0   -1.10    3.43
 -11   3   0    0.65    3.75
 -11   3   0   -1.56    3.18
 -11   3   0    0.16    3.81
  11   3   0    2.09    3.64
 -12  -3   0    2.00    3.63
  12  -3   0    0.90    4.16
  12  -3   0    5.14    3.75
  12   3   0   -3.78    4.01
 -12   3   0    2.39    3.93
 -12   3   0   -3.04    3.84
 -12   3   0    5.99    4.29
   0   4   0   34.49    2.94
   0   4   0   32.51    2.65
  -1   4   0   75.09    2.47
  -1   4   0   75.14    3.84
   1   4   0   75.43    3.20
   1   4   0   79.45    3.82
  -1   4   0   73.52    3.44
   2   4   0   13.64    1.92
  -2   4   0   17.27    1.79
   2   4   0   14.97    2.43
  -2   4   0   12.62    2.08
  -2   4   0   14.42    2.27
  -3   4   0   25.94    3.12
  -3   4   0   35.65    3.18
  -4  -4   0    1.63    1.30
  -4   4   0   -1.12    1.69
   4   4   0   -4.46    1.95
  -4   4   0   -0.73    1.71
   4   4   0    3.68    1.71
  -4   4   0    0.69    1.78
  -5  -4   0   62.90    3.32
   5  -4   0   64.02    4.43
  -5   4   0   66.02    4.46
   5   4   0   60.63    4.54
  -5   4   0   63.20    4.10
  -5   4   0   54.94    4.08
   5   4   0   59.44    3.39
  -6  -4   0   60.19    3.76
   6  -4   0   54.33    4.40
  -6   4   0   57.41    4.41
  -6   4   0   52.69    4.25
   6   4   0   60.79    3.69
   6   4   0   60.73    4.89
  -6   4   0   57.66    4.56
  -7  -4   0  106.94    5.05
   7  -4   0  108.52    5.88
  -7   4   0  125.85    6.18
   7   4   0  126.39    5.21
  -7   4   0  110.70    6.11
  -7   4   0  112.71    6.01
   7   4   0  107.24    6.30
  -8  -4   0   47.41    4.21
   8  -4   0   56.53    5.35
   8   4   0   49.21    5.18
  -8   4   0   54.98    5.40
  -8   4   0   49.90    4.96
  -8   4   0   49.02    5.04
   9  -4   0    8.29    3.42
  -9  -4   0   15.37    3.27
  -9   4   0    7.31    3.75
  -9   4   0   16.48    3.85
   9   4   0   14.27    4.12
  -9   4   0    5.46    3.54
  10  -4   0   -1.09    3.18
 -10  -4   0    3.11    3.00
 -10   4   0    4.13    3.50
  10   4   0   13.35    4.24
 -10   4   0    8.73    3.61
 -10   4   0    6.66    3.96
  11  -4   0    0.47    3.42
 -11   4   0    2.45    3.90
  11   4   0   -1.36    3.74
 -11   4   0   -1.83    3.37
 -11   4   0   -3.25    3.58
  12  -4   0    8.67    4.34
  12   4   0    9.32    4.82
 -12   4   0    7.94    4.37
 -12   4   0    8.72    4.73
 -12   4   0    1.03    4.38
   0   5   0   -4.30    1.61
   0   5   0   -3.05    1.61
   1   5   0   38.12    2.91
  -1   5   0   37.51    3.18
   1   5   0   36.68    3.37
  -1   5   0   30.93    3.13
  -2   5   0   37.61    2.61
  -2   5   0   39.83    3.42
  -2   5   0   33.70    3.19
   2   5   0   47.81    4.05
   2   5   0   44.50    3.25
   3   5   0    0.54    1.69
   3   5   0   -0.97    2.24
  -3   5   0   -1.42    1.69
  -3   5   0    1.10    1.79
  -3   5   0   -0.46    1.41
  -4   5   0    4.29    2.18
  -4   5   0    2.02    1.63
   4   5   0    1.78    1.88
  -4   5   0    2.01    1.92
   4   5   0    3.61    2.39
  -5  -5   0    0.07    1.53
  -5   5   0    0.40    1.88
   5   5   0    2.61    1.94
  -5   5   0    2.04    2.14
  -5   5   0    7.94    2.50
   5   5   0    4.49    2.61
   6  -5   0    3.93    2.46
  -6   5   0    0.90    2.39
   6   5   0   -5.99    2.58
  -6   5   0   -0.74    2.12
   6   5   0   -1.89    1.92
  -6   5   0   -4.16    1.82
   7  -5   0    3.48    2.58
  -7   5   0    0.63    2.29
  -7   5   0   -0.51    2.41
   7   5   0    1.48    3.55
  -7   5   0    2.54    2.74
   8  -5   0    9.19    3.33
   8   5   0   14.02    4.20
  -8   5   0   10.17    3.46
  -8   5   0   11.26    3.48
  -8   5   0   12.55    3.73
   9  -5   0   -6.37    2.52
  -9   5   0   -0.06    3.38
  -9   5   0    1.05    3.45
   9   5   0    6.83    4.20
  -9   5   0   -2.81    2.90
  10  -5   0    0.43    3.17
 -10   5   0    0.08    3.86
  10   5   0    6.24    4.31
 -10   5   0    4.03    3.49
 -10   5   0    0.59    3.33
  11  -5   0   -1.42    3.43
 -11   5   0   -4.57    3.41
  11   5   0    2.91    5.30
 -11   5   0    1.44    3.87
 -11   5   0    6.49    4.07
   0   6   0   39.61    3.50
   0   6   0   41.82    3.67
   1   6   0    8.93    2.31
  -1   6   0    3.87    1.99
   1   6   0    6.94    2.08
  -1   6   0    9.50    2.49
  -2   6   0    2.50    1.36
   2   6   0    7.87    2.58
  -2   6   0    2.64    2.05
  -2   6   0    2.68    1.97
   2   6   0    1.48    1.75
  -3   6   0    6.32    2.35
   3   6   0    3.35    1.93
  -3   6   0    1.76    1.61
  -3   6   0    4.36    2.19
   3   6   0    6.23    2.51
   4   6   0   35.44    3.47
  -4   6   0   37.64    4.02
   4   6   0   41.95    4.59
  -4   6   0   36.96    4.09
  -4   6   0   43.52    3.63
  -5   6   0   36.99    4.18
   5   6   0   39.68    4.54
  -5   6   0   43.06    4.57
  -5   6   0   38.36    3.74
  -6   6   0   62.65    5.39
  -6   6   0   61.16    5.33
   6   6   0   62.17    5.73
  -6   6   0   69.81    5.09
   7  -6   0   44.05    5.20
  -7   6   0   56.49    5.64
  -7   6   0   53.50    5.33
   7   6   0   67.63    6.23
  -7   6   0   58.59    5.30
   8  -6   0   21.88    4.21
   8   6   0   26.21    5.55
  -8   6   0   28.06    4.77
  -8   6   0   34.30    4.95
  -8   6   0   26.35    4.50
   9  -6   0    7.24    3.51
  -9   6   0    8.17    3.75
  -9   6   0   13.76    4.24
  -9   6   0    8.77    4.14
   9   6   0    8.78    4.81
  10  -6   0    2.87    3.53
 -10   6   0   10.51    4.50
 -10   6   0    5.97    4.21
 -10   6   0   12.59    4.37
  10   6   0   13.58    5.57
  11  -6   0    7.03    4.02
  11   6   0   -1.29    5.06
 -11   6   0    8.70    4.35
 -11   6   0    0.24    4.42
 -11   6   0   10.26    4.95
   0   7   0    0.74    2.06
   0   7   0   -0.33    2.06
   1   7   0    2.47    2.32
  -1   7   0   -2.52    2.04
  -1   7   0    0.45    2.33
   1   7   0    2.92    2.41
   2   7   0    5.22    2.27
   2   7   0    7.17    2.80
  -2   7   0    8.89    2.66
  -2   7   0    8.05    2.57
   3   7   0    2.79    2.26
  -3   7   0    3.98    2.42
  -3   7   0    0.52    2.37
   3   7   0    4.31    2.84
   4   7   0    9.05    3.83
  -4   7   0    3.19    2.55
  -4   7   0    9.43    2.76
  -4   7   0    7.92    3.06
  -5   7   0   -3.44    2.33
  -5   7   0   -3.87    2.22
  -5   7   0   -2.41    2.58
   5   7   0    1.56    3.44
  -6   7   0    1.55    2.84
  -6   7   0    5.21    3.21
   6   7   0    2.56    3.60
  -6   7   0   -0.22    2.40
   7  -7   0    6.69    3.33
  -7   7   0    5.95    3.45
  -7   7   0   -1.39    3.03
   7   7   0    4.60    4.28
  -7   7   0   -0.19    3.07
   8  -7   0   -3.34    2.64
   8   7   0   -6.03    3.69
  -8   7   0   -2.42    3.40
  -8   7   0   -3.06    3.02
  -8   7   0    1.92    3.26
   9  -7   0   -2.34    3.11
  -9   7   0    5.29    3.92
   9   7   0   -6.29    4.29
  -9   7   0    1.67    3.70
  -9   7   0    3.06    3.54
  10  -7   0   -0.01    3.56
  10   7   0   -9.40    4.48
 -10   7   0    5.03    4.17
 -10   7   0    0.65    4.04
 -10   7   0    2.28    4.27
   0   8   0   21.85    3.86
   0   8   0   23.06    3.47
  -1   8   0   33.83    3.96
   1   8   0   30.64    4.07
  -1   8   0   34.62    4.37
   1   8   0   32.04    3.79
  -2   8   0   23.22    3.71
   2   8   0   24.30    3.80
  -2   8   0   23.96    3.91
   3   8   0   27.09    5.37
  -3   8   0   41.99    4.84
  -3   8   0   32.76    4.87
  -4   8   0   22.03    4.04
  -4   8   0   17.96    3.98
   4   8   0   20.76    4.45
  -5   8   0   11.42    3.95
  -5   8   0   16.33    4.00
   5   8   0    2.73    5.03
  -6   8   0   -0.08    3.08
  -6   8   0   -1.49    3.41
   6   8   0   -1.24    4.51
  -7   8   0    4.89    3.95
  -7   8   0    6.60    3.70
   7   8   0   10.01    4.80
   8  -8   0   -2.30    3.38
  -8   8   0   -1.68    3.36
  -8   8   0    0.15    3.76
   8   8   0    3.72    4.89
   9  -8   0    5.76    3.62
  -9   8   0    2.70    4.24
   9   8   0    7.23    5.43
  -9   8   0    5.26    4.09
   0   9   0   -3.52    2.93
   0   9   0   -5.61    2.80
   1   9   0   -4.89    2.96
  -1   9   0    2.43    3.11
  -1   9   0    0.10    3.03
  -2   9   0    2.33    3.03
   2   9   0   -0.20    3.27
  -2   9   0   -3.93    3.10
   3   9   0    1.84    3.42
  -3   9   0   10.02    3.64
  -3   9   0    0.15    3.37
  -4   9   0   -3.48    3.07
   4   9   0   -4.11    4.17
  -4   9   0    0.44    3.13
  -5   9   0    4.57    3.49
  -5   9   0   -0.92    3.20
   5   9   0    1.94    3.80
  -6   9   0   -0.37    3.84
   6   9   0   -1.15    4.02
  -6   9   0    5.64    3.84
  -7   9   0    3.68    4.30
   7   9   0    1.07    5.25
  -7   9   0    5.32    4.18
   8  -9   0    0.46    3.70
   8   9   0   -5.46    4.89
  -8   9   0    1.79    4.32
  -8   9   0    2.37    4.12
   0  10   0   28.97    5.04
   1  10   0   24.31    4.53
  -1  10   0   20.50    4.46
   2  10   0   31.75    4.83
  -2  10   0   28.50    4.71
  -2  10   0   25.75    4.93
  -3  10   0    3.25    3.70
  -3  10   0   -1.30    3.22
   3  10   0    5.29    3.47
   4  10   0    6.97    3.95
  -4  10   0   11.59    4.47
  -4  10   0   21.86    4.82
   5  10   0    0.06    4.97
  -5  10   0   -3.44    3.53
  -5  10   0    0.61    3.90
   6  10   0    7.08    4.84
  -6  10   0    2.75    3.95
  -6  10   0    4.00    4.26
   0  11   0   -5.06    3.31
  -1  11   0    6.39    3.87
   1  11   0   -0.99    3.88
  -2  11   0   -1.06    3.82
   2  11   0    1.28    3.74
  -3  11   0   -5.19    3.72
   3  11   0   -1.56    3.76
  -3  11   0   14.94    7.66
  -4  11   0    3.11    3.98
  -4  11   0   -3.65    3.72
   4  11   0    5.34    4.00
  13   0  -1    3.78    3.97
 -13   0   1    2.96    4.70
 -13   0   1    4.35    3.54
  13   0  -1    4.52    4.33
 -12   0   1   -0.78    3.11
  12   0  -1   -0.62    3.60
 -12   0   1    3.07    3.44
  12   0  -1   -4.60    3.14
 -11   0   1   -1.62    2.67
  11   0  -1    1.94    3.35
  11   0  -1   -3.73    2.89
 -11   0   1    1.44    3.09
  10   0  -1    1.90    2.89
 -10   0   1   -0.95    2.37
  10   0  -1    1.45    3.07
 -10   0   1   -0.86    2.46
   9   0  -1   -0.42    2.37
  -9   0   1    0.33    2.48
  -9   0   1   -3.89    2.07
   9   0  -1   -1.86    2.81
  -8   0   1   -0.17    2.03
   8   0  -1   -0.76    2.07
  -8   0   1   -2.27    2.15
  -7   0   1    5.44    2.09
   7   0  -1   -2.15    1.79
  -7   0   1    0.42    1.78
  -6   0   1   -0.17    1.84
   6   0  -1   -0.66    1.62
  -6   0   1    1.21    1.58
  -5   0   1   -1.09    1.60
  -5   0   1   -0.14    1.48
   5   0  -1    1.24    1.60
  -5   0   1    1.23    1.65
  -4   0   1   -0.98    1.45
  -4   0   1   -0.04    1.26
  -4   0   1   -0.85    1.38
   4   0  -1    1.90    1.46
   3   0  -1    0.93    1.29
  -3   0   1   -1.37    1.17
  -3   0   1   -0.68    1.07
  -3   0   1    1.00    1.35
  -2   0   1    0.41    0.84
  -2   0   1    0.35    0.80
   2   0  -1    0.31    0.88
  -2   0   1   -0.35    0.95
   1   0  -1    0.74    0.37
  -1   0   1    0.92    0.43
  -1   0   1    0.94    0.36
  -1   0   1    0.56    0.51
   0   0  -1    0.35    0.45
   0   0   1    0.13    0.41
   0   0   1    0.23    0.34
   0   0  -1   -0.10    0.38
   0   0   1   -0.32    0.21
  -1   0  -1   -0.27    0.74
   1   0   1   -0.28    0.77
  -1   0  -1    0.85    0.79
  -1   0  -1    0.38    0.74
   1   0   1    1.07    0.77
  -2   0  -1   -0.06    1.25
   2   0   1    0.43    1.26
  -2   0  -1   -0.43    1.23
   2   0   1    0.14    1.35
  -2   0  -1   -0.32    1.14
  -3   0  -1   -0.49    1.42
   3   0   1    2.49    1.65
  -3   0  -1   -0.10    1.34
  -3   0  -1    0.17    1.45
   3   0   1    0.27    1.45
   4   0   1   -0.73    1.54
   4   0   1    2.64    1.86
  -4   0  -1    0.94    1.51
  -4   0  -1   -1.99    1.43
  -5   0  -1   -2.32    1.50
   5   0   1    0.57    1.77
   5   0   1    1.56    1.96
  -6   0  -1   -0.60    1.72
  -6   0  -1    2.09    1.96
   6   0   1   -0.62    1.96
   6   0   1   -0.80    1.75
  -7   0  -1   -0.70    1.87
   7   0   1   -2.28    2.09
   7   0   1   -3.51    1.90
  -7   0  -1   -3.57    1.76
  -8   0  -1   -1.36    2.10
   8   0   1    2.43    2.39
   8   0   1   -0.51    2.48
  -8   0  -1   -2.11    2.12
   9   0   1    0.10    2.78
   9   0   1   -1.72    2.38
  -9   0  -1   -2.12    2.44
  -9   0  -1    1.74    2.77
 -10   0  -1   -3.03    2.71
  10   0   1   -0.69    2.85
  10   0   1   -1.65    3.05
 -10   0  -1    4.67    3.23
  11   0   1    0.84    3.25
  11   0   1    1.68    3.25
 -11   0  -1    2.94    3.10
 -11   0  -1    1.45    3.09
 -12   0  -1   -1.55    3.04
  12   0   1    2.19    3.77
 -12   0  -1    5.18    3.66
  12   0   1   -5.75    3.34
 -13  -1   1    9.65    3.87
  13  -1  -1    7.44    4.26
  13  -1  -1    8.00    4.21
 -13   1   1   13.21    4.34
  13   1  -1    8.63    4.45
 -13   1   1    7.88    4.50
  12  -1  -1   24.31    4.74
  12  -1  -1   13.73    4.30
 -12  -1   1   18.12    4.10
 -12   1   1   19.11    4.43
  12   1  -1   17.03    4.27
 -12   1   1   16.20    4.25
  11  -1  -1   22.16    4.47
 -11  -1   1   24.61    3.95
 -11  -1   1   25.74    4.41
  11  -1  -1   24.78    4.65
 -11   1   1   21.60    4.16
 -11   1   1   28.93    4.73
  11   1  -1   25.97    4.47
  11   1  -1   29.28    4.36
 -10  -1   1    4.32    2.81
  10  -1  -1   -1.96    2.62
 -10  -1   1    5.86    2.79
 -10   1   1    4.45    2.72
 -10   1   1    1.62    3.01
  10   1  -1   -1.19    2.83
  10   1  -1    4.01    2.90
   9  -1  -1    6.68    2.79
  -9  -1   1    1.41    2.42
  -9  -1   1    1.45    2.40
   9   1  -1   -0.18    2.57
  -9   1   1    3.86    2.75
  -9   1   1    4.08    2.86
   9   1  -1   -0.65    2.49
  -9   1   1    3.09    2.60
  -8  -1   1    6.28    2.30
  -8  -1   1    4.74    2.29
   8  -1  -1    1.83    2.40
  -8   1   1    5.66    2.48
   8   1  -1    9.28    2.57
  -8   1   1    5.59    2.33
  -8   1   1    3.50    2.48
   8   1  -1    5.03    2.52
   7  -1  -1   29.85    3.28
  -7  -1   1   29.05    2.96
  -7  -1   1   33.91    3.34
   7   1  -1   32.13    3.17
   7   1  -1   34.58    3.47
  -7   1   1   31.98    3.48
  -7   1   1   28.73    3.18
  -7   1   1   33.98    3.50
  -6  -1   1   69.53    3.56
  -6  -1   1   72.20    4.10
   6  -1  -1   70.65    4.14
  -6   1   1   76.12    4.05
  -6   1   1   67.12    4.36
   6   1  -1   74.61    4.08
   6   1  -1   68.10    3.65
  -6   1   1   75.86    4.08
  -5  -1   1   87.33    3.97
   5  -1  -1   88.75    3.97
  -5  -1   1   81.26    3.39
   5   1  -1   81.28    3.54
  -5   1   1   78.24    3.86
   5   1  -1   76.41    3.75
  -5   1   1   80.45    3.81
  -5   1   1   74.54    4.08
  -4  -1   1   73.49    2.89
  -4  -1   1   71.62    3.26
   4  -1  -1   78.07    3.50
  -4   1   1   71.59    3.40
  -4   1   1   71.86    3.44
   4   1  -1   71.08    3.25
  -4   1   1   68.79    3.59
  -3  -1   1  207.00    4.00
  -3  -1   1  209.22    4.55
   3  -1  -1  209.19    4.71
  -3   1   1  210.21    4.89
  -3   1   1  214.38    4.72
   3   1  -1  205.59    4.48
  -3   1   1  206.72    4.89
  -2  -1   1   83.58    2.37
  -2  -1   1   83.75    1.84
  -2   1   1   76.99    2.75
   2   1  -1   79.96    2.40
  -2   1   1   80.33    2.62
   2   1  -1   79.95    1.90
  -2   1   1   77.95    2.64
  -1  -1   1  152.26    2.43
  -1   1   1  150.43    3.08
   1   1  -1  149.64    2.65
  -1   1   1  155.10    2.93
  -1   1   1  148.55    2.96
   0  -1   1  568.68    6.85
   0  -1  -1  551.88    6.88
   0   1   1  558.09    7.39
   0   1  -1  569.24    6.90
   0   1   1  550.58    6.85
   0   1  -1  569.20    7.10
   0   1   1  559.70    7.28
   0   1  -1  568.53    6.89
  -1  -1  -1  240.05    4.05
   1  -1   1  245.92    4.33
   1   1   1  250.96    4.31
  -1   1  -1  252.49    4.39
  -1   1  -1  242.27    4.32
  -1   1  -1  240.44    4.23
   1   1   1  242.04    4.33
   2  -1   1   25.11    2.04
  -2  -1  -1   24.90    2.13
  -2  -1  -1   24.86    2.17
   2   1   1   23.33    1.95
   2   1   1   23.98    2.05
  -2   1  -1   26.01    2.06
  -2   1  -1   24.25    1.99
  -2   1  -1   24.17    2.00
  -3  -1  -1  241.40    5.35
   3  -1   1  242.57    5.56
  -3  -1  -1  237.09    5.28
   3   1   1  240.62    5.53
  -3   1  -1  240.21    5.58
   3   1   1  237.57    5.25
  -3   1  -1  237.62    5.59
  -3   1  -1  236.22    5.55
   4  -1   1  141.14    4.81
  -4  -1  -1  155.76    4.70
  -4  -1  -1  153.24    4.78
  -4   1  -1  143.38    4.87
  -4   1  -1  150.78    4.86
   4   1   1  150.17    4.61
  -4   1  -1  145.12    4.85
   4   1   1  148.98    4.85
   5  -1   1   -2.12    1.58
  -5  -1  -1   -2.35    1.66
  -5  -1  -1    1.36    1.61
  -5   1  -1    1.22    1.64
   5   1   1    2.72    1.79
  -5   1  -1   -3.07    1.74
   5   1   1    2.81    2.35
  -5   1  -1    0.65    1.72
  -6  -1  -1    1.13    1.73
   6  -1   1   -0.26    1.87
  -6  -1  -1    0.69    1.80
  -6   1  -1    1.26    1.88
  -6   1  -1    3.62    2.10
  -6   1  -1    0.70    1.82
   6   1   1    0.71    1.91
   6   1   1   -0.19    1.81
  -7  -1  -1   37.01    3.73
   7  -1   1   27.13    3.63
   7  -1   1   32.81    3.67
  -7  -1  -1   36.06    3.52
   7   1   1   36.83    3.65
  -7   1  -1   33.32    3.67
  -7   1  -1   36.36    3.73
   7   1   1   28.39    3.49
  -7   1  -1   35.42    3.86
  -8  -1  -1   41.61    4.00
   8  -1   1   45.14    4.37
   8  -1   1   45.90    4.65
  -8  -1  -1   45.06    4.38
   8   1   1   52.92    4.53
  -8   1  -1   36.96    4.16
  -8   1  -1   49.88    4.65
  -8   1  -1   37.69    4.18
   8   1   1   47.83    4.56
  -9  -1  -1   15.32    3.22
   9  -1   1   11.48    3.35
   9  -1   1   12.01    3.39
  -9  -1  -1   10.62    3.23
   9   1   1   14.39    3.59
  -9   1  -1    5.19    2.99
  -9   1  -1   16.10    3.62
   9   1   1   14.43    3.49
 -10  -1  -1   11.32    3.29
 -10  -1  -1   13.26    3.40
  10  -1   1   17.30    3.98
  10  -1   1    9.08    3.60
  10   1   1    4.60    3.28
  10   1   1    6.27    3.41
 -10   1  -1   10.11    3.46
 -10   1  -1    9.30    3.55
  11  -1   1    0.66    3.45
 -11  -1  -1    6.56    3.46
  11  -1   1    5.33    3.44
 -11  -1  -1   10.82    3.75
  11   1   1    8.27    3.54
 -11   1  -1    2.76    3.57
  11   1   1    7.56    3.57
 -11   1  -1    5.34    3.50
 -12  -1  -1   12.63    3.87
  12  -1   1   15.87    4.79
  12  -1   1   16.35    4.55
 -12  -1  -1   16.11    4.49
 -12   1  -1   14.05    4.58
  12   1   1   14.98    4.45
 -12   1  -1   24.85    4.90
  12   1   1   17.16    4.35
  13  -2  -1    0.89    4.15
 -13  -2   1    2.99    3.52
  13  -2  -1    4.75    3.91
 -13   2   1   -3.52    3.91
  13   2  -1    0.10    3.56
 -13   2   1    4.66    4.13
  12  -2  -1    6.18    3.62
 -12  -2   1   -0.89    3.02
  12  -2  -1    6.08    4.17
 -12   2   1    2.75    3.59
 -12   2   1    0.96    3.82
  12   2  -1   -1.76    3.42
 -11  -2   1    1.55    2.81
  11  -2  -1    2.52    3.16
 -11   2   1    1.08    3.58
 -11   2   1    6.29    3.70
 -11   2   1    0.92    3.40
  11   2  -1    3.86    3.68
  10  -2  -1   -0.89    2.66
 -10  -2   1   -2.94    2.20
 -10  -2   1    1.29    2.66
 -10   2   1   -0.33    3.00
  10   2  -1    1.45    2.97
  10   2  -1    3.16    3.17
 -10   2   1   -0.88    2.71
 -10   2   1    1.58    2.95
   9  -2  -1   13.86    3.30
  -9  -2   1   10.44    2.69
  -9  -2   1   14.66    3.15
   9   2  -1   20.22    3.75
  -9   2   1   15.43    3.45
  -9   2   1   16.35    3.50
   9   2  -1   11.80    3.20
  -9   2   1   12.01    3.15
  -8  -2   1    6.19    2.28
   8  -2  -1    3.83    2.35
  -8  -2   1    1.24    1.81
  -8   2   1    4.57    2.32
  -8   2   1    2.94    2.40
   8   2  -1    0.22    2.33
   8   2  -1   -2.30    2.05
  -8   2   1    2.29    2.38
  -7  -2   1    4.86    2.00
  -7  -2   1    3.65    1.73
   7  -2  -1    0.88    2.08
  -7   2   1    0.59    1.91
  -7   2   1    0.43    1.96
   7   2  -1    2.92    1.88
   7   2  -1    2.56    2.24
  -7   2   1    0.49    2.02
   6  -2  -1   -2.30    1.70
  -6  -2   1    0.49    1.71
  -6  -2   1   -1.30    1.39
  -6   2   1    1.90    1.83
   6   2  -1    4.13    2.23
   6   2  -1   -0.88    1.53
  -6   2   1    2.24    1.98
  -5  -2   1   39.22    2.61
  -5  -2   1   40.14    3.18
   5  -2  -1   37.49    3.25
   5   2  -1   45.25    3.51
  -5   2   1   35.02    3.23
   5   2  -1   40.74    2.64
  -5   2   1   48.34    3.43
   4  -2  -1   -0.05    1.68
  -4  -2   1    0.62    1.10
  -4  -2   1    3.24    1.39
   4   2  -1    1.34    1.57
  -4   2   1    1.18    1.62
  -4   2   1    0.44    1.52
   4   2  -1    0.48    1.22
  -4   2   1    2.05    1.64
  -3  -2   1   44.06    2.28
  -3  -2   1   36.52    1.88
  -3   2   1   38.08    2.84
  -3   2   1   45.49    2.92
   3   2  -1   33.64    2.66
  -3   2   1   41.10    2.87
   3   2  -1   41.36    1.86
  -2  -2   1   19.00    1.55
   2   2  -1   19.97    1.88
  -2   2   1   16.18    1.89
  -2   2   1   17.50    1.96
  -2   2   1   20.46    1.90
  -1   2   1    3.75    1.36
  -1   2   1    0.60    1.26
   1   2  -1    1.64    1.24
   1   2  -1    2.37    0.81
  -1   2   1    4.01    1.13
   0   2  -1  556.58    7.99
   0   2  -1  534.32    6.78
   0   2  -1  536.60    7.36
   0   2   1  540.58    7.99
   0   2   1  526.07    8.03
   0   2   1  538.07    6.81
  -1  -2  -1  992.09   11.75
   1   2   1  980.72   13.01
  -1   2  -1  951.38   12.73
  -1   2  -1  964.41   12.91
   1   2   1 1000.00   12.67
  -1   2  -1  969.46   12.27
   1   2   1  972.41   11.72
  -2  -2  -1    2.09    1.22
  -2   2  -1    2.05    1.43
  -2   2  -1    0.87    1.31
   2   2   1    0.95    1.45
   2   2   1    1.26    1.28
  -2   2  -1    2.62    1.38
  -3  -2  -1   23.03    2.07
   3  -2   1   25.53    2.54
  -3  -2  -1   27.04    2.15
  -3   2  -1   26.99    2.44
   3   2   1   25.15    2.50
  -3   2  -1   23.16    2.27
   3   2   1   23.44    2.15
  -3   2  -1   32.15    2.82
  -4  -2  -1   11.24    1.94
  -4  -2  -1   10.09    1.82
   4  -2   1    6.89    1.96
  -4   2  -1    9.09    2.03
  -4   2  -1    7.01    1.92
  -4   2  -1    7.46    2.05
   4   2   1    7.54    1.80
   4   2   1   10.01    2.17
  -5  -2  -1   36.05    2.96
   5  -2   1   35.76    3.32
  -5  -2  -1   32.12    2.95
  -5   2  -1   32.16    3.18
   5   2   1   28.37    3.09
  -5   2  -1   37.47    3.39
  -5   2  -1   34.61    3.26
   5   2   1   30.37    2.76
  -6  -2  -1   43.50    3.39
  -6  -2  -1   48.64    3.78
   6  -2   1   46.40    4.01
   6   2   1   47.31    3.63
  -6   2  -1   53.43    3.91
  -6   2  -1   41.27    3.84
  -6   2  -1   47.72    4.17
   6   2   1   42.37    3.91
  -7  -2  -1   24.53    3.28
   7  -2   1   27.91    3.54
  -7  -2  -1   25.85    3.07
   7   2   1   23.76    3.17
   7   2   1   20.11    3.37
  -7   2  -1   27.59    3.57
  -7   2  -1   26.40    3.48
  -7   2  -1   19.75    3.23
  -8  -2  -1    2.95    2.27
   8  -2   1    2.95    2.42
  -8  -2  -1    6.34    2.69
   8   2   1    4.19    2.57
  -8   2  -1    5.77    2.68
  -8   2  -1    3.95    2.56
  -8   2  -1    9.99    2.96
   8   2   1    2.93    2.72
  -9  -2  -1    0.53    2.62
  -9  -2  -1    2.02    2.39
   9  -2   1   -1.55    3.17
   9  -2   1    1.11    2.77
   9   2   1    1.72    2.68
  -9   2  -1    0.08    2.76
   9   2   1    2.77    3.42
  -9   2  -1    0.91    2.70
  -9   2  -1    2.80    3.14
 -10  -2  -1    0.96    2.69
  10  -2   1    3.77    2.87
 -10  -2  -1    2.98    2.67
  10  -2   1    1.42    3.52
 -10   2  -1    4.20    3.37
 -10   2  -1    2.15    3.11
 -10   2  -1    1.02    3.27
  10   2   1   -2.49    2.95
  10   2   1   -0.52    3.14
 -11  -2  -1    2.32    3.06
  11  -2   1   -0.26    3.03
  11  -2   1    1.39    3.65
 -11  -2  -1   -0.04    3.30
  11   2   1    2.95    3.43
  11   2   1    4.34    3.78
 -11   2  -1   -0.27    3.19
 -11   2  -1   -3.14    3.14
 -12  -2  -1    3.80    3.71
  12  -2   1    5.81    4.08
  12  -2   1   -1.46    3.43
 -12   2  -1    3.84    3.98
  12   2   1   -0.93    3.51
 -12   2  -1   -2.99    3.32
 -12  -3   1   32.04    4.86
  12  -3  -1   23.53    4.82
 -12   3   1   28.05    5.58
 -12   3   1   36.14    5.60
 -12   3   1   19.12    5.13
  12   3  -1   25.81    5.58
  11  -3  -1    3.98    3.25
 -11  -3   1    2.87    3.08
 -11   3   1    6.29    4.03
  11   3  -1    9.99    4.16
 -11   3   1    1.99    3.50
 -11   3   1    7.53    3.61
  10  -3  -1   11.85    3.50
 -10  -3   1    6.13    2.90
 -10   3   1    6.27    3.56
  10   3  -1   16.56    4.76
 -10   3   1   10.80    3.58
 -10   3   1    6.11    3.40
  -9  -3   1    2.27    2.51
   9  -3  -1    5.04    2.83
  -9   3   1   -2.17    2.66
  -9   3   1    9.01    3.20
   9   3  -1    7.91    3.51
   8  -3  -1    9.31    2.91
  -8  -3   1   11.99    2.66
  -8  -3   1   17.87    2.56
   8   3  -1   17.40    2.75
  -8   3   1   11.63    2.95
  -8   3   1    9.88    2.88
  -8   3   1    4.61    2.65
   8   3  -1   14.51    3.36
  -7  -3   1  104.11    4.91
   7  -3  -1  110.86    5.57
  -7  -3   1  112.01    4.46
  -7   3   1  105.03    5.52
  -7   3   1  109.97    5.75
   7   3  -1  111.91    5.63
   7   3  -1  107.48    4.49
  -7   3   1  109.52    5.69
  -6  -3   1  105.87    4.40
  -6  -3   1  109.37    4.01
   6  -3  -1  100.40    4.93
  -6   3   1  101.89    5.07
  -6   3   1  103.11    5.24
  -6   3   1  107.02    5.15
   6   3  -1   96.49    3.89
   6   3  -1  111.67    5.11
   5  -3  -1   53.18    3.90
  -5  -3   1   53.95    3.11
  -5   3   1   51.05    3.85
   5   3  -1   52.11    3.88
  -5   3   1   55.22    3.88
  -5   3   1   56.47    4.12
   5   3  -1   57.59    2.84
  -4  -3   1   24.75    2.17
  -4   3   1   24.60    2.73
   4   3  -1   25.04    2.77
  -4   3   1   22.63    2.67
  -4   3   1   19.99    2.54
   4   3  -1   21.74    1.78
  -3  -3   1   23.53    1.76
  -3   3   1   22.63    2.44
   3   3  -1   19.14    1.56
  -3   3   1   21.38    2.38
   3   3  -1   22.47    2.38
  -3   3   1   20.71    2.18
   2   3  -1    6.19    1.13
   2   3  -1    8.23    1.80
  -2   3   1    8.35    1.78
  -2   3   1    7.82    1.58
  -2   3   1    8.33    1.80
   1   3  -1  226.97    5.21
  -1   3   1  224.90    4.25
  -1   3   1  221.80    5.33
  -1   3   1  228.51    5.34
   1   3  -1  217.17    4.19
   0   3   1  244.63    5.56
   0   3   1  251.82    5.40
   0   3  -1  253.57    4.88
   0   3  -1  246.75    5.46
  -1   3  -1  595.70    9.45
  -1   3  -1  596.76    9.68
   1   3   1  604.53    9.82
   1   3   1  616.93    9.33
  -1   3  -1  589.17    8.48
  -2  -3  -1  125.17    3.11
  -2   3  -1  117.56    4.11
   2   3   1  115.24    4.23
  -2   3  -1  115.84    3.70
   2   3   1  117.49    3.72
  -2   3  -1  120.11    4.30
  -3  -3  -1   19.52    1.94
  -3   3  -1   19.39    2.40
  -3   3  -1   15.02    2.21
   3   3   1   18.89    2.10
   3   3   1   19.10    2.50
  -3   3  -1   18.24    2.27
   4  -3   1   -0.48    1.89
  -4  -3  -1    2.48    1.61
  -4   3  -1   -0.80    1.58
  -4   3  -1    0.57    1.84
   4   3   1    7.59    3.10
  -4   3  -1    1.56    1.74
  -5  -3  -1   30.93    2.83
   5  -3   1   34.16    3.47
   5   3   1   42.79    3.26
  -5   3  -1   39.80    3.59
  -5   3  -1   37.07    3.46
  -5   3  -1   37.21    3.51
   5   3   1   39.55    3.89
  -6  -3  -1   55.53    3.84
   6  -3   1   54.44    4.36
  -6  -3  -1   53.62    3.83
  -6   3  -1   54.88    4.25
   6   3   1   49.98    3.68
   6   3   1   54.52    4.52
  -6   3  -1   57.11    4.56
  -6   3  -1   49.51    4.16
   7  -3   1   55.08    4.64
  -7  -3  -1   66.95    4.26
  -7  -3  -1   65.18    4.58
   7   3   1   58.07    5.01
  -7   3  -1   58.83    4.64
  -7   3  -1   58.59    4.83
   7   3   1   59.70    4.14
  -7   3  -1   69.76    4.99
   8  -3   1   61.49    5.50
  -8  -3  -1   71.19    4.99
  -8  -3  -1   65.49    4.72
   8   3   1   71.99    5.86
  -8   3  -1   67.61    5.30
  -8   3  -1   68.86    5.45
   8   3   1   67.29    4.64
  -8   3  -1   67.73    5.50
  -9  -3  -1   51.39    4.97
   9  -3   1   37.15    4.65
  -9  -3  -1   42.02    4.44
   9   3   1   40.74    4.41
  -9   3  -1   49.85    5.42
   9   3   1   36.60    4.90
  -9   3  -1   45.21    5.34
  -9   3  -1   49.34    5.27
 -10  -3  -1    1.80    4.13
  10  -3   1    4.58    3.15
 -10  -3  -1   -0.46    3.06
 -10   3  -1    3.30    3.46
  10   3   1    1.87    3.47
  10   3   1   -1.35    3.51
 -10   3  -1    1.94    3.51
 -10   3  -1   -4.68    2.90
  11  -3   1   10.24    3.84
 -11  -3  -1    5.30    3.64
  11  -3   1    2.46    4.06
  11   3   1   -0.28    3.94
 -11   3  -1   10.08    4.18
 -11   3  -1   10.17    4.49
 -11   3  -1    7.17    3.90
 -12  -3  -1   -0.70    3.57
  12  -3   1    3.62    3.65
  12  -3   1    4.59    4.29
 -12   3  -1   -1.08    4.00
  12   3   1   -0.73    3.97
 -12   3  -1    0.61    3.69
  12  -4  -1    1.99    3.59
 -12   4   1    7.78    4.43
 -12   4   1    8.98    4.44
 -12   4   1    1.56    3.99
  12   4  -1    1.72    4.25
  11  -4  -1   15.61    4.31
 -11   4   1   29.07    5.13
 -11   4   1   25.69    5.25
  11   4  -1   16.03    4.64
 -11   4   1   30.95    5.55
  10  -4  -1   -2.91    2.81
 -10  -4   1   -0.04    2.68
 -10   4   1   -5.72    3.11
  10   4  -1    2.09    3.91
 -10   4   1   -3.52    3.25
 -10   4   1    3.90    3.49
   9  -4  -1    0.32    2.61
  -9  -4   1    0.00    2.48
  -9   4   1   -0.42    2.95
  -9   4   1    0.53    2.79
   9   4  -1    3.22    3.40
  -9   4   1   -1.17    2.84
  -8  -4   1    8.98    2.53
   8  -4  -1   -0.62    2.48
   8   4  -1    3.14    3.50
  -8   4   1    1.87    2.55
  -8   4   1    2.01    2.64
  -8   4   1    7.48    3.23
  -7  -4   1    0.78    1.84
   7  -4  -1    0.70    2.19
  -7   4   1    1.27    2.45
   7   4  -1   -0.36    2.49
   7   4  -1    1.95    2.03
  -7   4   1   -2.45    1.96
  -7   4   1   -0.45    2.21
  -6  -4   1    2.80    1.74
   6  -4  -1    4.96    2.36
  -6   4   1    3.53    2.32
   6   4  -1    4.83    1.76
  -6   4   1    0.90    2.10
   6   4  -1    1.94    2.55
  -6   4   1   -1.20    1.88
  -5  -4   1    5.45    1.58
   5   4  -1    2.20    1.37
  -5   4   1    6.84    2.13
  -5   4   1   -1.52    1.71
  -5   4   1    2.43    2.05
   5   4  -1    4.19    2.32
  -4  -4   1   46.98    2.47
  -4   4   1   38.47    3.49
  -4   4   1   43.10    3.63
  -4   4   1   51.52    3.69
   4   4  -1   49.11    3.79
   4   4  -1   39.82    2.63
   3   4  -1    2.89    2.68
   3   4  -1    8.02    3.79
  -2   4   1    3.32    1.41
  -2   4   1    3.54    1.80
   2   4  -1    2.33    1.23
  -2   4   1    4.68    1.81
   2   4  -1    4.02    1.79
   1   4  -1    2.17    1.61
  -1   4   1    0.63    1.65
  -1   4   1   -0.47    1.09
  -1   4   1    1.35    1.54
   1   4  -1    1.72    1.21
   0   4   1   -1.84    1.50
   0   4  -1   -0.22    1.20
   0   4  -1    1.63    1.58
   0   4   1   -1.20    1.42
   1   4   1  246.21    5.80
  -1   4  -1  236.64    6.08
  -1   4  -1  235.23    5.73
   1   4   1  233.49    6.13
  -1   4  -1  228.29    4.61
  -2   4  -1   75.99    3.85
   2   4   1   71.94    3.64
  -2   4  -1   66.44    3.74
   2   4   1   73.78    4.18
  -2   4  -1   67.02    3.13
  -3  -4  -1   65.33    2.74
  -3   4  -1   63.58    3.80
   3   4   1   61.53    4.80
  -3   4  -1   60.60    3.44
  -3   4  -1   61.55    3.84
   3   4   1   71.83    4.19
  -4  -4  -1   11.13    1.85
  -4   4  -1   12.60    2.42
  -4   4  -1    9.52    2.31
  -4   4  -1   13.95    2.39
   4   4   1   11.82    3.27
   4   4   1   15.20    2.56
  -5  -4  -1    2.31    1.68
   5  -4   1    0.12    1.95
   5   4   1    0.29    2.20
   5   4   1   -1.24    1.72
  -5   4  -1    2.32    1.86
  -5   4  -1    0.05    1.75
  -5   4  -1    0.49    1.86
   6  -4   1   25.11    3.43
  -6  -4  -1   30.60    3.09
  -6   4  -1   31.32    3.72
   6   4   1   28.79    3.29
  -6   4  -1   28.22    3.63
  -6   4  -1   29.18    3.69
   6   4   1   23.89    4.02
  -7  -4  -1   -0.39    2.06
   7  -4   1    3.69    2.58
  -7   4  -1   -0.89    2.18
   7   4   1    1.83    2.17
  -7   4  -1    2.81    2.57
  -7   4  -1   -0.24    2.49
   7   4   1   -3.59    2.73
  -8  -4  -1   12.40    3.08
   8  -4   1   14.64    3.44
   8   4   1   19.59    3.60
  -8   4  -1    9.69    3.18
  -8   4  -1    9.34    3.47
   8   4   1   24.24    4.84
  -8   4  -1   18.59    3.88
   9  -4   1    0.85    3.00
  -9  -4  -1    1.32    2.65
  -9   4  -1    1.97    3.36
  -9   4  -1    2.42    3.20
  -9   4  -1   -4.71    2.85
 -10  -4  -1   -1.42    3.02
  10  -4   1   -1.21    3.02
 -10   4  -1   -2.13    3.12
 -10   4  -1   -6.48    3.09
 -10   4  -1    2.22    3.63
  10   4   1   -4.68    3.37
  11  -4   1   -1.71    3.50
 -11   4  -1    6.67    4.35
  11   4   1    0.74    4.23
 -11   4  -1    7.40    4.34
 -11   4  -1   -2.82    3.77
 -12   4  -1    5.66    4.39
  12  -5  -1    0.72    3.85
 -12   5   1    4.87    4.21
  12   5  -1    5.49    5.12
 -12   5   1    3.98    4.38
 -12   5   1   -1.87    4.05
  11  -5  -1    2.18    3.69
 -11   5   1   -5.36    3.55
 -11   5   1   -4.08    3.77
 -11   5   1   -0.54    3.88
  11   5  -1   12.23    5.28
  10  -5  -1    3.23    3.48
 -10   5   1    4.68    3.65
 -10   5   1   -2.20    3.32
  10   5  -1    2.14    4.11
 -10   5   1    6.55    3.92
   9  -5  -1   -0.93    2.83
  -9   5   1   -1.07    2.80
   9   5  -1    3.37    4.98
  -9   5   1   -0.66    3.15
  -9   5   1   -7.99    3.00
   8  -5  -1   11.95    3.26
   8   5  -1   14.95    5.08
  -8   5   1    8.15    3.73
  -8   5   1   14.70    3.67
  -8   5   1   14.96    3.47
   7  -5  -1   10.72    3.34
  -7   5   1   14.02    3.33
   7   5  -1   11.64    4.89
  -7   5   1    5.28    3.12
  -7   5   1   20.32    3.55
  -6   5   1  121.80    6.25
  -6   5   1  121.24    5.72
   6   5  -1  128.39    6.39
  -6   5   1  122.14    6.05
  -5  -5   1   40.60    3.17
   5   5  -1   33.04    2.76
  -5   5   1   41.49    4.02
  -5   5   1   32.26    3.74
   5   5  -1   43.20    4.09
  -5   5   1   44.75    3.86
  -4   5   1   40.82    3.85
   4   5  -1   39.02    3.68
  -4   5   1   31.98    3.45
  -4   5   1   39.32    3.44
   4   5  -1   33.17    2.72
  -3   5   1   24.63    2.71
  -3   5   1   26.60    3.16
   3   5  -1   26.55    3.39
  -3   5   1   28.87    3.16
   3   5  -1   23.36    2.41
   2   5  -1   73.34    3.32
  -2   5   1   75.66    4.22
   2   5  -1   78.91    4.35
  -2   5   1   76.77    4.23
  -2   5   1   70.48    3.34
   1   5  -1   44.71    3.41
  -1   5   1   42.49    3.67
  -1   5   1   39.11    3.39
   1   5  -1   41.48    2.78
   0   5   1   57.22    3.88
   0   5  -1   64.68    3.94
   0   5   1   58.47    3.92
   0   5  -1   64.00    3.37
   1   5   1   51.76    3.51
  -1   5  -1   43.75    3.51
  -1   5  -1   47.24    2.28
   1   5   1   43.59    3.64
  -1   5  -1   45.23    3.12
   2   5   1   79.60    5.19
  -2   5  -1   60.85    3.95
  -2   5  -1   57.05    3.98
  -2   5  -1   69.53    3.21
   2   5   1   68.42    4.48
   3   5   1   14.02    2.53
  -3   5  -1   21.15    2.80
   3   5   1   14.82    2.85
  -3   5  -1   18.92    2.31
  -3   5  -1   20.40    2.86
  -4  -5  -1   22.97    2.11
  -4   5  -1   23.10    2.80
  -4   5  -1   20.72    3.02
  -4   5  -1   19.11    2.91
   4   5   1   19.94    2.68
   4   5   1   16.61    3.13
  -5  -5  -1   19.35    2.35
   5   5   1   19.97    3.91
  -5   5  -1   20.46    3.30
   5   5   1   21.85    3.17
  -5   5  -1   24.57    3.28
  -5   5  -1   17.93    3.09
  -6  -5  -1   10.31    3.51
   6  -5   1   17.35    3.34
  -6   5  -1   16.52    3.26
   6   5   1   12.17    3.57
  -6   5  -1   14.99    3.17
   6   5   1   15.99    2.83
  -6   5  -1   13.16    3.01
   7  -5   1   27.10    3.92
  -7   5  -1   27.54    4.24
  -7   5  -1   27.45    4.15
   7   5   1   27.05    5.49
   7   5   1   31.51    4.73
   8  -5   1    6.40    3.04
  -8   5  -1   10.33    3.58
  -8   5  -1   12.88    3.54
  -8   5  -1   10.03    3.80
   8   5   1    1.71    3.63
   9  -5   1   -0.71    2.77
  -9   5  -1    1.70    3.09
  -9   5  -1   -1.73    3.31
  -9   5  -1    1.04    3.52
   9   5   1    2.34    3.95
  10  -5   1    4.94    3.39
 -10   5  -1    6.25    3.97
 -10   5  -1    7.45    4.51
  10   5   1   10.91    4.74
 -10   5  -1    9.71    4.20
  11  -5   1    5.45    3.89
  11   5   1   11.96    5.34
 -11   5  -1   14.30    4.81
 -11   5  -1   17.66    5.00
 -11   5  -1   11.87    4.63
  11  -6  -1    1.52    3.97
  11   6  -1    1.44    5.42
 -11   6   1    1.30    4.24
 -11   6   1   -4.53    3.90
 -11   6   1    2.69    3.96
  10  -6  -1    9.42    4.04
 -10   6   1   16.63    4.74
 -10   6   1   18.44    5.11
 -10   6   1   12.11    4.29
  10   6  -1    8.92    5.05
   9  -6  -1    6.79    3.40
  -9   6   1    7.80    3.97
  -9   6   1    7.35    3.71
   9   6  -1    9.12    4.88
  -9   6   1    3.50    3.89
   8  -6  -1   13.95    3.65
  -8   6   1   16.74    3.96
  -8   6   1   11.81    4.42
   7  -6  -1   27.66    4.31
  -7   6   1   31.15    4.61
   7   6  -1   27.39    5.61
  -7   6   1   19.58    4.01
  -7   6   1   30.95    4.55
  -6   6   1   10.43    3.13
  -6   6   1    7.35    2.88
  -6   6   1   15.14    3.33
   6   6  -1   -1.45    3.72
  -5   6   1   53.85    4.89
  -5   6   1   47.69    4.09
  -5   6   1   56.41    4.78
   5   6  -1   57.91    5.05
  -4   6   1    2.98    2.15
   4   6  -1    6.63    3.20
  -3   6   1   12.85    2.15
  -3   6   1   11.63    2.58
  -3   6   1   12.66    2.66
   3   6  -1   13.23    2.05
   3   6  -1    9.47    2.71
  -2   6   1    5.06    2.22
   2   6  -1    5.66    1.86
  -2   6   1    4.54    1.50
  -2   6   1    7.42    2.30
   2   6  -1    7.19    2.31
   1   6  -1   27.60    2.60
  -1   6   1   34.95    3.55
   1   6  -1   37.23    3.53
  -1   6   1   32.82    3.35
   0   6   1    3.02    2.05
   0   6   1    0.98    1.86
   0   6  -1    1.10    1.68
   0   6  -1    2.16    2.02
  -1   6  -1   39.03    3.65
   1   6   1   40.22    3.85
  -1   6  -1   37.57    3.32
   1   6   1   44.95    3.71
  -2   6  -1    6.25    1.59
  -2   6  -1    4.78    2.04
   2   6   1    3.24    2.02
   2   6   1    0.72    2.19
  -2   6  -1    4.02    2.15
   3   6   1    5.68    2.67
  -3   6  -1    6.06    2.37
  -3   6  -1    4.33    2.30
   3   6   1    6.08    2.37
  -3   6  -1    4.67    1.77
   4   6   1    2.34    2.71
  -4   6  -1    3.60    1.90
  -4   6  -1    3.70    2.37
   4   6   1   -0.26    2.31
  -4   6  -1    3.61    2.33
  -5   6  -1   11.73    3.03
   5   6   1    7.83    3.45
  -5   6  -1   14.95    3.11
  -5   6  -1   16.15    2.95
   5   6   1   12.31    3.09
   6  -6   1    1.28    2.68
  -6   6  -1   -1.30    2.55
   6   6   1   -3.52    2.98
  -6   6  -1    1.91    2.67
  -6   6  -1   -2.78    2.26
   7  -6   1    1.09    2.86
   7   6   1    0.92    3.72
  -7   6  -1    6.36    3.36
  -7   6  -1    4.25    3.09
  -7   6  -1    3.25    3.02
   8  -6   1   17.36    3.80
  -8   6  -1   14.10    4.04
  -8   6  -1   17.32    4.34
  -8   6  -1   17.44    4.19
   8   6   1   18.47    5.09
   9  -6   1   -3.51    3.07
   9   6   1    2.70    4.21
  -9   6  -1    9.92    3.99
  -9   6  -1   -0.36    3.59
  -9   6  -1   -0.50    3.29
  10  -6   1    1.17    3.44
 -10   6  -1    9.61    4.03
 -10   6  -1    8.98    4.51
 -10   6  -1    2.32    4.32
  10   6   1   16.75    6.08
  10  -7  -1   11.71    4.39
 -10   7   1   16.51    4.97
 -10   7   1   11.88    4.77
 -10   7   1    5.35    4.50
  10   7  -1    1.58    5.27
   9  -7  -1   10.31    3.84
   9   7  -1    8.76    5.09
  -9   7   1   14.35    4.63
  -9   7   1   10.56    4.23
  -9   7   1    5.47    3.84
   8  -7  -1    7.75    3.84
  -8   7   1   15.20    4.06
   8   7  -1   14.48    5.25
  -8   7   1   20.09    4.41
  -8   7   1   20.76    4.61
  -7   7   1   97.29    6.87
  -7   7   1   92.30    6.88
  -7   7   1   86.40    6.52
  -6   7   1   67.37    5.95
  -6   7   1   60.52    5.79
  -6   7   1   68.66    5.11
   6   7  -1   65.86    6.07
  -5   7   1   10.54    2.86
  -5   7   1   11.39    3.34
  -5   7   1   11.77    3.25
   5   7  -1   11.86    3.49
   4   7  -1   11.87    4.01
  -4   7   1   12.58    3.11
  -4   7   1   12.92    3.38
   3   7  -1    0.18    2.45
  -3   7   1    0.85    2.30
  -3   7   1    1.79    2.42
   2   7  -1    2.41    1.91
  -2   7   1    1.76    2.35
   2   7  -1    0.81    2.13
  -2   7   1    2.92    2.30
   1   7  -1   43.40    4.07
   1   7  -1   43.58    3.60
  -1   7   1   45.25    4.24
  -1   7   1   43.80    4.27
   0   7   1   20.23    3.39
   0   7   1   20.60    3.19
   0   7  -1   25.23    2.95
   0   7  -1   22.12    3.36
   1   7   1   46.82    4.31
   1   7   1   49.82    4.12
  -1   7  -1   46.76    3.95
  -1   7  -1   45.80    4.44
   2   7   1   12.80    2.88
  -2   7  -1   10.25    2.83
  -2   7  -1   11.06    2.75
   2   7   1   16.20    3.24
   3   7   1    2.03    2.51
   3   7   1    3.45    2.74
  -3   7  -1    5.43    2.54
  -3   7  -1    2.50    2.55
   4   7   1   30.43    4.53
  -4   7  -1   29.78    3.56
  -4   7  -1   25.06    3.79
  -4   7  -1   25.40    3.92
   5   7   1   12.36    4.97
  -5   7  -1   19.82    3.34
  -5   7  -1   11.13    3.32
  -5   7  -1   20.00    3.78
  -6   7  -1   25.30    3.84
   6   7   1   27.99    5.00
  -6   7  -1   25.91    4.36
  -6   7  -1   26.02    4.28
  -7   7  -1   28.51    4.65
  -7   7  -1   27.77    4.81
  -7   7  -1   18.66    4.11
   7   7   1   25.67    5.46
   8   7   1   20.28    5.29
  -8   7  -1   20.23    4.48
  -8   7  -1   16.81    4.73
  -8   7  -1   21.51    4.63
   9  -7   1    2.92    3.57
  -9   7  -1   -2.12    3.91
  -9   7  -1    6.65    4.16
   9   7   1   -2.62    5.05
  -9   7  -1   -1.40    3.74
  10  -7   1    3.21    3.87
 -10   7  -1    5.98    4.20
 -10   7  -1   -0.51    4.11
  10   7   1    6.52    5.53
 -10   7  -1   18.54    4.94
   9  -8  -1    1.21    3.44
  -9   8   1   -2.32    3.71
   9   8  -1   -0.52    5.18
  -9   8   1   -1.84    3.52
   8  -8  -1    1.51    3.38
  -8   8   1    0.43    3.59
  -8   8   1   -0.95    3.58
   8   8  -1   -5.94    4.29
  -7   8   1   -4.66    2.90
  -7   8   1    2.43    3.59
   7   8  -1   -3.05    3.84
  -6   8   1    4.33    3.52
  -6   8   1    3.30    3.26
   6   8  -1   -1.07    4.18
   5   8  -1   -0.85    4.50
  -5   8   1   -2.21    2.76
  -5   8   1    0.69    3.28
  -4   8   1    0.77    2.74
   4   8  -1   -1.59    3.10
  -4   8   1   -0.12    2.92
   3   8  -1    8.76    4.37
  -3   8   1   -0.40    2.70
  -3   8   1   -5.56    3.23
  -2   8   1    6.43    2.94
  -2   8   1    5.27    2.94
   2   8  -1    4.51    2.79
  -1   8   1    0.40    2.65
   1   8  -1   -2.14    2.06
   1   8  -1    1.12    2.61
  -1   8   1   -2.13    2.46
   0   8  -1   -1.13    2.17
   0   8  -1   -1.06    2.49
   0   8   1   -2.43    2.22
   0   8   1   -1.15    2.78
  -1   8  -1    0.29    2.52
   1   8   1    1.28    2.56
   1   8   1    4.11    2.82
  -1   8  -1   -1.17    2.23
  -2   8  -1    0.50    2.66
  -2   8  -1    1.49    2.88
   2   8   1    6.88    3.12
   2   8   1    6.94    3.26
  -3   8  -1    8.03    3.04
  -3   8  -1   12.30    3.38
   3   8   1   11.75    4.23
  -4   8  -1    2.92    3.00
   4   8   1    4.28    3.67
  -4   8  -1    7.75    3.35
   5   8   1   -2.62    3.72
  -5   8  -1   -1.20    3.17
  -5   8  -1   -1.86    2.76
   6   8   1   13.30    5.05
  -6   8  -1    9.12    4.06
  -6   8  -1    8.70    3.73
   7  -8   1    6.43    3.48
  -7   8  -1    3.71    3.48
   7   8   1    3.96    4.38
  -7   8  -1    9.27    4.30
   8  -8   1    6.46    3.78
  -8   8  -1   -4.20    3.41
  -8   8  -1    0.30    3.88
   8   8   1   -2.21    5.16
   9  -8   1    2.02    3.51
   9   8   1   -3.75    5.09
  -9   8  -1    0.26    3.90
  -9   8  -1   -3.46    3.78
   8  -9  -1    3.03    3.87
  -8   9   1    3.67    4.06
   8   9  -1   -0.28    4.72
  -8   9   1    4.63    4.43
  -7   9   1   17.56    4.58
  -7   9   1   21.13    5.17
   7   9  -1   17.05    5.55
   6   9  -1    5.36    4.06
  -6   9   1    6.00    4.01
  -6   9   1    4.04    3.82
   5   9  -1   22.91    4.87
  -5   9   1   38.48    5.50
  -5   9   1   30.13    5.04
   4   9  -1    7.72    4.06
  -4   9   1   10.71    4.00
  -4   9   1   11.58    3.89
   3   9  -1   29.21    4.56
  -3   9   1   28.32    4.47
  -3   9   1   23.83    4.44
  -2   9   1    3.37    4.03
   2   9  -1   10.35    3.77
  -2   9   1   16.99    3.97
   1   9  -1   18.94    4.14
  -1   9   1   18.16    4.63
  -1   9   1   22.87    4.29
   0   9   1   19.92    4.11
   0   9   1   21.01    4.40
   0   9  -1   16.32    3.90
   1   9   1   27.41    8.11
  -1   9  -1   30.02    4.69
  -1   9  -1   18.57    3.94
   1   9   1   13.87    4.02
   2   9   1   13.47    3.80
  -2   9  -1   10.66    3.55
  -2   9  -1   15.12    3.70
  -3   9  -1    8.43    3.71
   3   9   1   -2.17    3.50
  -3   9  -1    0.11    2.99
  -4   9  -1   -2.48    3.10
   4   9   1   10.73    4.58
  -4   9  -1    5.04    3.61
  -5   9  -1    3.76    3.60
  -5   9  -1    1.75    3.80
   5   9   1   -4.24    3.80
  -6   9  -1   -2.96    3.44
  -6   9  -1    1.37    3.57
   6   9   1    0.45    4.27
   7  -9   1   12.43    4.55
   7   9   1    7.06    5.52
  -7   9  -1    3.89    4.06
  -7   9  -1   11.49    4.47
   8  -9   1    4.85    4.43
  -8   9  -1    5.62    4.72
   8   9   1    3.63    5.30
  -8   9  -1    3.31    4.30
  -7  10   1    2.21    3.96
  -7  10   1   -3.59    4.00
   7  10  -1    0.69    4.67
  -6  10   1   -4.04    3.77
  -6  10   1   -7.49    3.59
   6  10  -1   -4.45    4.15
   5  10  -1   -5.48    4.19
  -5  10   1   -3.87    3.92
  -5  10   1   -1.05    3.63
   4  10  -1    5.21    3.56
  -4  10   1   -0.34    3.69
  -4  10   1   -3.53    3.46
  -3  10   1    3.30    3.69
   3  10  -1   -2.44    3.15
  -3  10   1    3.00    3.82
  -2  10   1   -1.09    3.24
  -2  10   1    2.78    3.53
   2  10  -1   -0.73    3.24
  -1  10   1   -0.72    3.37
   1  10  -1    3.57    3.57
  -1  10   1    1.06    3.34
   0  10  -1    8.00    3.65
   1  10   1   -2.04    3.05
  -1  10  -1   -4.81    3.09
   2  10   1    4.37    3.66
  -2  10  -1   -1.48    3.25
  -2  10  -1   -2.03    3.23
   3  10   1    8.30    3.82
  -3  10  -1    5.67    3.66
  -3  10  -1   11.58    4.24
  -4  10  -1    8.91    4.09
  -4  10  -1    3.97    3.65
   4  10   1    1.47    4.26
  -5  10  -1   -3.18    3.83
  -5  10  -1   -2.81    3.49
   5  10   1    1.75    4.50
  -6  10  -1    4.71    4.18
   6  10   1   -2.12    4.53
  -6  10  -1   11.78    4.58
   4  11  -1    1.00    3.88
  -4  11   1   12.34    4.73
  -4  11   1    1.69    4.16
  -3  11   1    9.10    4.46
  -3  11   1   18.01    4.79
   3  11  -1    6.51    4.08
   2  11  -1   16.65    4.83
  -2  11   1   15.05    4.71
  -1  11   1    7.04    4.27
   1  11  -1   11.93    4.35
   0  11  -1    1.17    3.77
   0  11   1   -1.00    4.14
   1  11   1   18.79    4.89
  -1  11  -1   23.59    5.22
  -2  11  -1   12.67    4.48
   2  11   1    2.36    3.72
   3  11   1    6.52    4.30
  -3  11  -1    5.03    4.17
   4  11   1    7.28    4.33
  -4  11  -1    3.49    4.28
  -4  11  -1    8.27    4.42
 -13   0   2    2.34    3.51
  13   0  -2   -3.46    3.38
 -12   0   2   15.54    4.09
  12   0  -2   15.92    4.26
  12   0  -2    9.05    3.96
 -12   0   2    9.38    3.59
  11   0  -2   35.64    4.68
  11   0  -2   29.27    4.79
 -11   0   2   35.42    4.66
 -11   0   2   36.87    4.67
 -10   0   2    6.45    2.92
 -10   0   2   -0.42    2.99
  10   0  -2    1.05    2.83
  -9   0   2    9.68    2.93
  -9   0   2    8.37    2.70
   9   0  -2   10.63    2.94
  -8   0   2   10.38    2.52
  -8   0   2   17.53    3.17
   8   0  -2   11.08    2.66
  -7   0   2   38.64    3.30
   7   0  -2   45.83    3.61
  -7   0   2   46.09    4.03
  -6   0   2  185.85    6.42
  -6   0   2  188.19    5.45
  -6   0   2  189.91    5.57
   6   0  -2  196.93    5.65
  -5   0   2  164.78    4.67
  -5   0   2  169.73    5.33
  -5   0   2  163.72    4.73
   5   0  -2  161.02    4.69
  -4   0   2  102.30    3.42
  -4   0   2  111.03    3.55
   4   0  -2  106.16    3.49
  -4   0   2  107.38    3.98
  -3   0   2  436.14    7.36
   3   0  -2  439.29    6.48
  -3   0   2  423.17    6.36
  -3   0   2  422.95    6.67
   2   0  -2  133.75    2.44
  -2   0   2  133.50    2.91
  -2   0   2  132.75    3.38
  -2   0   2  136.26    2.42
  -1   0   2  389.62    5.46
  -1   0   2  385.53    5.77
   0   0   2    0.47    0.61
   0   0   2    0.35    0.79
   0   0  -2    0.44    0.90
   0   0   2    0.61    0.87
   1   0   2   22.35    1.80
   1   0   2   22.63    1.94
  -1   0  -2   23.63    1.83
  -1   0  -2   23.94    2.05
   2   0   2   90.29    3.35
  -2   0  -2   98.40    3.47
   2   0   2   97.73    3.36
  -2   0  -2   91.06    3.43
   3   0   2   72.29    3.47
   3   0   2   74.25    3.49
  -3   0  -2   71.56    3.41
  -3   0  -2   69.02    3.47
  -4   0  -2   14.29    2.26
   4   0   2   17.65    2.34
   4   0   2   17.08    2.41
  -4   0  -2   11.30    2.03
   5   0   2   22.06    2.87
   5   0   2   19.33    2.71
  -5   0  -2   21.32    2.78
  -5   0  -2   19.85    2.60
  -6   0  -2   29.17    3.35
  -6   0  -2   31.07    3.27
   6   0   2   31.58    3.47
   6   0   2   36.04    3.66
   7   0   2  282.61    8.52
  -7   0  -2  301.35    8.78
   7   0   2  274.71    8.29
  -7   0  -2  284.95    8.41
   8   0   2   66.96    4.93
   8   0   2   58.57    4.99
  -8   0  -2   58.64    5.08
  -8   0  -2   62.75    4.88
   9   0   2  213.99    8.54
   9   0   2  216.57    8.30
  -9   0  -2  224.16    8.39
  -9   0  -2  212.43    8.48
 -10   0  -2   -0.09    3.00
 -10   0  -2   -2.40    2.59
  10   0   2   -1.43    2.85
  10   0   2   -2.30    2.96
  11   0   2    1.88    3.39
  11   0   2    3.36    3.64
 -11   0  -2    4.56    3.68
 -11   0  -2    7.89    3.63
  12   0   2    5.39    3.82
  12   0   2    3.32    3.65
 -12   0  -2    2.03    3.75
 -12   0  -2    2.96    3.61
 -13  -1   2    5.87    3.61
  13  -1  -2    5.39    4.22
  13  -1  -2    0.54    3.73
  13   1  -2   -0.54    3.89
 -13   1   2    3.48    3.44
 -13   1   2    0.13    3.93
  12  -1  -2    3.96    3.77
  12  -1  -2    7.97    3.87
 -12  -1   2    5.46    3.27
 -12   1   2    6.83    3.41
 -12   1   2    5.54    3.70
  12   1  -2    1.41    3.30
 -11  -1   2   -2.80    2.65
  11  -1  -2    1.32    3.19
 -11  -1   2    9.25    3.28
 -11   1   2   -0.35    2.81
  11   1  -2    2.37    3.12
 -11   1   2   -2.47    2.91
  11   1  -2    2.90    3.22
 -10  -1   2   11.20    2.99
  10  -1  -2   19.61    3.62
 -10  -1   2   10.96    3.28
  10   1  -2   16.97    3.45
 -10   1   2   13.03    3.55
  10   1  -2   15.49    3.76
  -9  -1   2    4.35    2.32
   9  -1  -2    9.23    2.74
  -9  -1   2    2.74    2.51
   9   1  -2    2.45    2.76
  -9   1   2    4.38    2.74
   9   1  -2    5.59    2.69
  -9   1   2    5.48    2.89
  -9   1   2    4.12    2.53
  -8  -1   2    0.74    2.21
   8  -1  -2    2.68    2.20
  -8  -1   2   -0.95    1.85
  -8   1   2    1.03    2.67
  -8   1   2    1.28    2.17
   8   1  -2    0.47    2.25
   8   1  -2    2.01    2.13
  -8   1   2    1.85    2.18
  -7  -1   2   15.86    2.69
   7  -1  -2   11.80    2.46
  -7  -1   2   14.83    2.38
  -7   1   2   13.77    2.50
  -7   1   2   15.98    2.83
   7   1  -2   17.22    2.69
  -7   1   2   14.54    2.51
  -6  -1   2   38.58    3.42
   6  -1  -2   44.09    3.48
  -6  -1   2   39.05    2.93
  -6   1   2   37.39    3.24
   6   1  -2   38.84    3.33
  -6   1   2   47.49    3.90
  -6   1   2   38.09    3.22
  -5  -1   2   14.75    2.19
  -5  -1   2   19.70    1.92
   5  -1  -2   17.53    2.31
  -5   1   2   17.94    2.24
   5   1  -2   15.81    2.05
  -5   1   2   15.16    2.22
  -5   1   2   15.31    2.45
   4  -1  -2   10.94    1.79
  -4  -1   2    7.24    1.71
  -4  -1   2    9.68    1.39
  -4   1   2    9.69    1.73
  -4   1   2   10.29    1.82
  -4   1   2    9.82    1.96
   4   1  -2   10.24    1.64
  -3  -1   2   19.57    1.87
  -3  -1   2   20.99    1.51
  -3   1   2   20.81    1.85
   3   1  -2   23.52    1.72
  -3   1   2   22.69    2.21
  -3   1   2   21.04    2.02
  -2  -1   2  297.97    4.99
  -2   1   2  297.22    5.46
  -2   1   2  294.79    4.91
   2   1  -2  283.61    4.30
  -2   1   2  293.51    5.45
  -1  -1   2  213.11    3.74
  -1  -1   2  216.96    3.16
  -1   1   2  223.62    4.32
  -1   1   2  213.58    4.05
  -1   1   2  214.01    3.75
   1   1  -2  216.66    3.16
   1   1  -2  214.81    3.20
   0  -1   2   51.79    1.97
   0  -1   2   52.42    1.88
   0  -1  -2   49.45    2.10
   0   1   2   52.67    2.13
   0   1  -2   48.07    2.10
   0   1   2   51.16    2.07
   0   1  -2   51.61    1.92
   0   1   2   49.02    2.24
   0   1  -2   53.87    1.87
   1  -1   2  347.97    5.73
   1  -1   2  350.59    6.03
  -1  -1  -2  342.34    5.86
   1   1   2  331.10    5.84
   1   1   2  338.56    5.85
  -1   1  -2  340.20    5.73
  -1   1  -2  340.16    5.94
   1   1   2  329.02    6.01
  -1   1  -2  347.18    5.98
   2  -1   2  243.80    5.56
  -2  -1  -2  238.69    5.32
  -2  -1  -2  234.74    5.14
   2  -1   2  240.77    5.25
  -2   1  -2  235.71    5.22
   2   1   2  241.43    5.33
  -2   1  -2  236.03    5.37
   2   1   2  239.18    5.36
  -2   1  -2  231.19    5.29
   3  -1   2    7.48    1.83
   3  -1   2    8.04    2.18
  -3  -1  -2    5.80    1.63
  -3  -1  -2    6.19    1.69
   3   1   2    7.50    1.86
  -3   1  -2    4.64    1.72
  -3   1  -2    7.62    1.80
   3   1   2    6.98    1.78
  -3   1  -2    7.97    1.76
  -4  -1  -2   17.95    2.30
  -4  -1  -2   20.73    2.48
   4  -1   2   22.06    2.61
   4  -1   2   20.07    2.77
  -4   1  -2   20.95    2.51
  -4   1  -2   17.32    2.40
   4   1   2   21.62    2.53
  -4   1  -2   20.81    2.61
   4   1   2   18.73    2.48
  -5  -1  -2   19.32    2.57
   5  -1   2   21.81    2.77
   5  -1   2   14.98    2.75
  -5  -1  -2   16.71    2.52
  -5   1  -2   14.08    2.37
   5   1   2   17.79    2.75
  -5   1  -2   16.43    2.56
   5   1   2   20.61    2.70
  -5   1  -2   20.55    2.70
   6  -1   2    0.87    2.28
   6  -1   2    1.23    1.97
  -6  -1  -2    0.36    1.81
  -6  -1  -2    6.19    2.09
   6   1   2    2.99    2.03
   6   1   2    6.36    2.25
  -6   1  -2    1.86    1.92
  -6   1  -2    2.24    2.04
  -6   1  -2    0.82    1.98
   7  -1   2    4.67    2.63
   7  -1   2   -0.84    2.13
  -7  -1  -2   -0.07    2.10
  -7  -1  -2   -0.46    1.99
   7   1   2    0.89    2.31
  -7   1  -2    0.55    2.27
  -7   1  -2    0.56    2.04
   7   1   2    0.48    2.27
  -7   1  -2    2.24    2.23
   8  -1   2    3.17    2.60
  -8  -1  -2    3.74    2.54
  -8  -1  -2    7.67    2.88
   8  -1   2    6.49    3.03
   8   1   2    6.68    2.78
  -8   1  -2    9.75    3.03
   8   1   2    3.26    2.71
  -8   1  -2    6.49    2.85
   9  -1   2    2.50    3.02
  -9  -1  -2    1.35    2.69
   9  -1   2    1.99    2.76
  -9  -1  -2    4.40    2.71
  -9   1  -2    3.05    2.74
   9   1   2    0.64    2.77
  -9   1  -2    1.07    2.83
   9   1   2    0.18    2.89
  10  -1   2    2.81    3.58
  10  -1   2    0.61    2.99
 -10  -1  -2    6.22    3.16
 -10  -1  -2    3.96    3.15
 -10   1  -2    3.27    3.35
 -10   1  -2    4.14    3.19
  10   1   2    5.48    3.19
  10   1   2    0.75    3.12
  11  -1   2    2.32    3.51
  11  -1   2   -0.24    3.31
 -11  -1  -2    0.86    3.37
 -11  -1  -2   -0.89    2.83
 -11   1  -2   -0.35    3.42
  11   1   2   -5.46    3.19
  11   1   2   -2.17    3.11
 -11   1  -2    2.49    3.46
  12  -1   2    2.33    3.83
  12  -1   2   -0.45    3.85
 -12  -1  -2    0.12    3.25
 -12  -1  -2    3.11    3.81
  12   1   2   -3.93    3.25
 -12   1  -2    5.45    3.93
 -12   1  -2    2.40    3.47
  13  -2  -2   13.04    4.71
 -13  -2   2   19.98    4.35
  13  -2  -2    7.65    4.68
 -13   2   2   12.72    4.41
 -13   2   2    9.82    4.59
  13   2  -2   15.73    4.46
  12  -2  -2   46.02    5.53
 -12  -2   2   25.76    4.60
  12   2  -2   34.53    5.03
 -12   2   2   42.93    5.66
 -12   2   2   32.65    5.18
  11  -2  -2   12.35    3.77
 -11  -2   2   11.61    3.39
  11   2  -2    9.63    3.88
 -11   2   2    6.91    3.71
 -11   2   2    6.95    3.68
 -11   2   2    7.96    3.74
  10  -2  -2   22.62    3.72
 -10  -2   2   15.78    3.24
  10   2  -2    8.98    3.76
 -10   2   2   17.01    3.69
 -10   2   2   13.95    3.67
 -10   2   2   15.24    3.65
   9  -2  -2   16.59    3.39
  -9  -2   2   12.13    2.56
  -9  -2   2   22.80    3.39
  -9   2   2   15.98    3.47
  -9   2   2   23.66    3.68
   9   2  -2   16.46    3.04
  -9   2   2   13.97    3.73
  -8  -2   2   39.33    3.69
  -8  -2   2   37.02    3.24
   8  -2  -2   39.71    4.05
  -8   2   2   32.11    3.73
  -8   2   2   34.38    3.76
   8   2  -2   30.65    3.82
   8   2  -2   43.33    3.50
  -8   2   2   32.91    4.25
  -7  -2   2   31.63    2.82
  -7  -2   2   34.84    3.31
   7  -2  -2   31.41    3.30
  -7   2   2   31.06    3.68
   7   2  -2   32.64    2.90
  -7   2   2   39.50    3.74
  -7   2   2   37.40    3.63
   7   2  -2   33.81    3.45
  -6  -2   2   76.06    4.11
   6  -2  -2   67.06    4.09
  -6  -2   2   70.35    3.20
  -6   2   2   69.00    4.11
   6   2  -2   71.48    3.97
   6   2  -2   62.17    3.09
  -6   2   2   77.78    5.31
  -6   2   2   75.20    4.26
  -5  -2   2   35.23    3.07
   5  -2  -2   37.82    3.17
  -5  -2   2   41.78    2.30
  -5   2   2   40.11    3.92
  -5   2   2   38.48    3.26
   5   2  -2   36.49    2.31
   5   2  -2   47.10    3.52
  -5   2   2   34.47    3.01
  -4  -2   2   33.72    1.84
  -4  -2   2   33.15    2.51
  -4   2   2   33.80    2.83
   4   2  -2   33.83    2.63
   4   2  -2   31.61    1.79
  -4   2   2   37.31    3.01
  -4   2   2   34.04    2.97
  -3  -2   2    2.38    1.16
  -3   2   2    2.25    1.58
   3   2  -2    0.11    1.26
  -3   2   2    5.22    1.65
  -3   2   2    1.24    1.42
  -2  -2   2   52.32    2.02
   2   2  -2   48.12    2.42
  -2   2   2   48.03    2.76
  -2   2   2   56.80    2.77
  -2   2   2   52.25    3.04
  -1   2   2   88.92    3.37
  -1   2   2   91.94    3.14
   1   2  -2   83.91    2.63
   1   2  -2   89.72    2.04
  -1   2   2   91.07    2.86
   0  -2   2  522.87    7.39
   0   2  -2  529.74    7.86
   0   2  -2  545.21    7.53
   0   2   2  526.30    8.18
   0   2   2  530.72    8.39
   0   2  -2  514.18    7.39
   0   2   2  519.48    7.43
  -1  -2  -2  138.28    3.50
  -1   2  -2  134.58    3.83
  -1   2  -2  137.08    3.68
   1   2   2  131.87    3.47
   1   2   2  136.76    4.03
   1   2   2  140.25    3.93
  -1   2  -2  132.65    3.76
  -2  -2  -2    2.35    1.44
   2  -2   2    1.79    1.58
  -2   2  -2    3.81    1.50
   2   2   2   -0.86    1.46
   2   2   2    1.37    1.48
  -2   2  -2    1.08    1.43
  -2   2  -2    1.37    1.44
  -3  -2  -2   97.23    3.76
   3  -2   2   90.47    3.95
   3   2   2   92.13    4.03
   3   2   2   90.33    3.75
  -3   2  -2   91.45    4.02
  -3   2  -2   96.39    4.05
  -3   2  -2   95.40    4.00
  -4  -2  -2   59.58    3.58
  -4  -2  -2   73.36    3.71
   4  -2   2   62.49    3.75
   4   2   2   67.29    3.75
  -4   2  -2   58.11    3.89
   4   2   2   65.42    4.05
  -4   2  -2   65.41    3.92
  -4   2  -2   66.48    3.93
  -5  -2  -2  176.15    5.63
  -5  -2  -2  175.72    5.71
   5  -2   2  172.18    6.05
  -5   2  -2  170.45    6.09
   5   2   2  173.08    5.82
  -5   2  -2  178.29    6.16
   5   2   2  160.68    6.00
  -5   2  -2  170.07    6.09
  -6  -2  -2   80.59    4.62
   6  -2   2   79.85    4.74
  -6  -2  -2   74.75    4.36
   6   2   2   77.71    4.87
  -6   2  -2   67.52    4.62
  -6   2  -2   76.03    4.81
  -6   2  -2   76.50    4.70
   6   2   2   79.20    4.48
   7  -2   2   46.56    4.34
   7  -2   2   41.84    4.44
  -7  -2  -2   42.15    4.01
  -7  -2  -2   43.17    3.97
   7   2   2   52.90    4.35
   7   2   2   40.57    4.34
  -7   2  -2   54.25    4.64
  -7   2  -2   45.16    4.32
  -7   2  -2   55.68    4.88
  -8  -2  -2  103.81    5.62
  -8  -2  -2  107.44    6.05
   8  -2   2   91.24    6.16
   8  -2   2  104.95    6.26
   8   2   2  104.79    5.73
   8   2   2  102.08    6.24
  -8   2  -2  110.71    6.32
  -8   2  -2  105.19    6.35
  -8   2  -2   96.16    6.30
   9  -2   2    1.67    2.67
  -9  -2  -2    1.19    2.39
  -9  -2  -2    0.98    2.72
   9  -2   2   -0.56    2.95
  -9   2  -2    2.89    2.99
   9   2   2   -3.13    2.84
  -9   2  -2   -5.06    2.47
   9   2   2    2.31    2.85
  -9   2  -2    1.24    3.02
 -10  -2  -2   -2.31    2.51
  10  -2   2    4.14    3.23
 -10  -2  -2   -0.34    2.99
  10  -2   2    3.77    3.60
  10   2   2   -5.12    3.23
 -10   2  -2   -2.10    2.99
  10   2   2    4.30    3.21
 -10   2  -2    3.91    3.21
 -11  -2  -2    8.57    4.07
 -11  -2  -2   -4.49    2.75
  11  -2   2    0.20    3.68
  11   2   2   -0.05    3.42
 -11   2  -2    1.58    3.49
  11   2   2   -6.98    2.98
 -11   2  -2    2.87    3.85
 -12  -2  -2    1.59    3.91
  12  -2   2    6.64    4.44
 -12   2  -2    5.63    4.15
 -12   2  -2    5.79    4.18
  12   2   2    6.55    3.87
  13  -3  -2    1.81    3.73
 -13  -3   2    2.68    3.45
  13   3  -2    1.85    4.58
 -13   3   2   -4.90    4.22
 -13   3   2    8.07    4.35
 -13   3   2   -1.71    3.75
 -12  -3   2    7.13    3.36
  12  -3  -2   -3.50    3.24
 -12   3   2   -1.09    3.66
 -12   3   2    2.26    3.87
  12   3  -2    2.77    4.15
 -12   3   2    1.10    3.80
  11  -3  -2   18.12    4.19
 -11  -3   2   13.18    3.53
 -11   3   2   17.46    4.14
 -11   3   2   16.10    4.34
 -11   3   2   10.49    3.86
  11   3  -2   17.34    4.48
  10  -3  -2    2.68    2.91
 -10  -3   2    3.47    2.67
  10   3  -2    1.25    3.39
 -10   3   2    1.42    3.02
 -10   3   2   -0.42    2.82
   9  -3  -2   10.14    3.01
  -9  -3   2   12.70    2.86
   9   3  -2   10.64    3.58
  -9   3   2    9.84    3.23
  -9   3   2   16.46    3.50
  -9   3   2    8.95    3.42
   8  -3  -2   -2.60    2.21
  -8  -3   2    3.12    1.99
  -8  -3   2    2.23    2.65
  -8   3   2   -0.05    2.10
   8   3  -2   -3.41    2.25
  -8   3   2    2.31    2.60
  -8   3   2    2.99    2.54
   8   3  -2    1.85    2.20
  -7  -3   2    6.65    1.65
   7  -3  -2    6.98    2.33
  -7  -3   2    7.51    1.98
  -7   3   2    0.06    2.20
  -7   3   2    6.68    2.64
   7   3  -2    3.28    2.37
   7   3  -2    5.40    1.84
  -7   3   2    5.54    2.44
  -6  -3   2    3.64    1.74
  -6  -3   2    1.78    1.36
   6  -3  -2   -0.90    1.90
  -6   3   2    2.03    1.96
  -6   3   2   -0.56    1.89
   6   3  -2    1.33    1.37
   6   3  -2    2.60    2.05
  -6   3   2    4.54    2.43
  -5  -3   2   41.46    2.93
  -5   3   2   39.70    3.46
   5   3  -2   41.25    2.16
   5   3  -2   42.18    3.66
  -5   3   2   39.54    3.65
  -5   3   2   36.22    3.27
  -4  -3   2    5.35    1.36
  -4   3   2    2.52    1.79
  -4   3   2    5.66    2.07
   4   3  -2    5.25    1.96
  -4   3   2    4.48    1.81
  -3   3   2    9.27    1.99
  -3   3   2   11.51    2.17
   3   3  -2    9.04    1.80
  -3   3   2   10.98    2.03
  -2   3   2   -1.53    1.38
   2   3  -2   -0.99    1.33
  -2   3   2   -0.87    1.52
  -2   3   2    3.71    1.65
  -1   3   2    3.37    1.62
   1   3  -2    3.06    1.33
  -1   3   2    5.93    1.63
   1   3  -2    3.57    0.99
  -1   3   2    1.36    1.28
   0  -3   2  117.38    2.97
   0   3  -2  117.53    3.05
   0   3  -2  123.84    3.44
   0   3   2  112.34    4.02
   0   3   2  120.15    3.10
   0   3  -2  117.94    3.79
   0   3   2  123.31    4.11
  -1  -3  -2  195.09    4.13
  -1   3  -2  201.61    4.88
  -1   3  -2  195.80    5.07
   1   3   2  200.85    5.12
   1   3   2  199.35    5.32
  -1   3  -2  193.70    4.50
   1   3   2  193.06    4.05
  -2  -3  -2   26.68    2.08
   2   3   2   31.44    2.78
  -2   3  -2   25.84    2.51
   2   3   2   27.52    2.72
  -2   3  -2   30.16    2.60
   2   3   2   28.45    2.34
  -2   3  -2   28.07    2.49
   3  -3   2    5.94    2.05
  -3  -3  -2    2.65    1.57
  -3   3  -2    3.86    1.81
   3   3   2    2.36    1.97
   3   3   2    6.35    1.87
  -3   3  -2    4.21    1.82
   4  -3   2   61.87    3.97
  -4  -3  -2   59.18    3.49
  -4   3  -2   62.33    4.05
   4   3   2   61.33    4.17
   4   3   2   67.17    3.71
  -4   3  -2   67.06    3.92
  -4   3  -2   64.88    3.92
   5  -3   2    9.14    2.40
  -5  -3  -2   10.01    2.23
  -5   3  -2    6.87    2.15
  -5   3  -2    7.61    2.40
   5   3   2    6.30    2.57
  -5   3  -2    5.52    2.29
   5   3   2    7.92    2.27
  -6  -3  -2   20.67    2.86
  -6  -3  -2   24.41    3.04
   6  -3   2   22.18    3.18
  -6   3  -2   21.32    3.29
   6   3   2   20.27    3.36
   6   3   2   20.48    3.01
  -6   3  -2   22.50    3.15
  -6   3  -2   27.86    3.58
   7  -3   2   18.36    3.27
  -7  -3  -2   18.64    3.26
  -7  -3  -2   17.27    3.13
  -7   3  -2   18.16    3.44
   7   3   2   24.92    3.31
  -7   3  -2   23.59    3.62
  -7   3  -2   17.19    3.48
   7   3   2   21.91    3.77
  -8  -3  -2   11.64    2.87
   8  -3   2   12.69    3.26
  -8  -3  -2    6.14    2.79
   8   3   2    7.12    2.77
  -8   3  -2   12.20    3.55
  -8   3  -2    8.43    3.27
   8   3   2   11.13    3.63
  -8   3  -2    6.33    3.04
   9  -3   2    2.39    3.55
  -9  -3  -2    2.92    2.88
  -9  -3  -2    2.73    2.66
   9  -3   2    1.69    2.76
  -9   3  -2   -2.60    2.79
   9   3   2   -1.92    3.38
  -9   3  -2    3.03    3.23
  -9   3  -2    0.27    2.92
 -10  -3  -2    2.61    3.03
  10  -3   2   -4.51    3.24
  10  -3   2    0.40    3.16
 -10  -3  -2   -2.48    2.86
 -10   3  -2    1.11    3.51
  10   3   2    1.66    2.91
 -10   3  -2   -1.47    3.49
  10   3   2   -1.21    3.59
 -10   3  -2    3.19    3.47
 -11  -3  -2   -3.74    3.36
  11  -3   2    4.81    4.04
  11  -3   2    5.36    3.48
 -11   3  -2   -1.33    3.54
 -11   3  -2   -1.79    3.33
 -11   3  -2   -3.79    3.78
  11   3   2   -1.72    3.74
 -12   3  -2    3.45    4.36
  12  -4  -2   -2.77    3.37
 -12   4   2   -5.68    3.72
 -12   4   2    0.82    3.71
 -12   4   2    6.06    4.30
  12   4  -2   -0.24    5.11
  11  -4  -2   -3.64    3.27
 -11   4   2   11.75    4.15
 -11   4   2    3.16    3.79
 -11   4   2    6.01    3.96
  11   4  -2    7.76    4.25
  10  -4  -2    6.39    3.43
 -10  -4   2   13.26    3.13
 -10   4   2    6.18    3.53
 -10   4   2    5.09    3.65
 -10   4   2   12.86    4.34
  10   4  -2    9.89    4.10
  -9  -4   2   23.41    3.38
   9  -4  -2   22.83    3.97
  -9   4   2   23.26    4.33
   9   4  -2   32.11    4.78
  -9   4   2   24.59    4.32
  -9   4   2   23.24    4.03
   8  -4  -2    4.25    2.76
  -8  -4   2    6.69    2.32
  -8   4   2    9.94    3.03
  -8   4   2    3.20    2.60
   8   4  -2    7.94    4.61
  -7  -4   2    9.21    2.07
   7  -4  -2    7.87    2.69
  -7   4   2    4.31    2.76
  -7   4   2    7.74    2.61
  -7   4   2    5.18    2.56
   7   4  -2    7.69    2.93
  -6  -4   2   83.67    3.69
   6   4  -2   77.63    4.77
  -6   4   2   79.67    5.13
   6   4  -2   77.97    3.23
  -6   4   2   81.04    4.91
  -6   4   2   75.38    4.88
  -5  -4   2   21.03    2.01
  -5   4   2   22.48    2.95
  -5   4   2   20.51    2.95
  -5   4   2   20.14    2.94
   5   4  -2   22.26    3.02
   4   4  -2   -0.62    1.88
  -4   4   2   -1.63    1.58
  -4   4   2   -0.45    1.66
  -4   4   2   -2.51    1.79
  -3   4   2  106.51    6.08
  -3   4   2  127.53    4.86
   3   4  -2  121.56    6.38
   2   4  -2   31.17    2.75
  -2   4   2   30.02    2.96
   2   4  -2   34.32    1.87
  -2   4   2   32.04    2.82
  -2   4   2   38.45    3.26
  -1   4   2   81.52    3.97
  -1   4   2   76.83    3.73
   1   4  -2   81.58    2.82
   1   4  -2   79.07    3.53
  -1   4   2   79.93    3.14
   0   4  -2  193.83    4.74
   0   4   2  196.31    5.64
   0   4   2  194.59    5.67
   0   4   2  192.86    4.04
   0   4  -2  188.74    5.29
   0   4  -2  191.51    3.90
  -1   4  -2  520.27    8.32
   1   4   2  512.33    9.60
   1   4   2  517.62    7.57
  -1   4  -2  533.70    9.33
   1   4   2  535.69   10.13
  -1   4  -2  527.12    9.77
  -2  -4  -2  256.51    5.12
   2   4   2  284.18    7.67
   2   4   2  278.54    8.00
   2   4   2  254.29    5.08
  -2   4  -2  261.79    6.61
  -2   4  -2  246.44    5.83
  -2   4  -2  253.90    6.71
  -3  -4  -2    1.22    1.42
   3   4   2    0.54    1.89
  -3   4  -2    3.28    1.66
   3   4   2    4.02    1.58
   3   4   2    2.58    2.23
  -3   4  -2    3.22    1.85
  -3   4  -2    5.62    1.88
  -4  -4  -2   33.22    2.73
   4  -4   2   36.06    3.65
  -4   4  -2   29.30    3.23
   4   4   2   36.79    3.28
   4   4   2   31.02    3.55
  -4   4  -2   37.10    3.35
  -4   4  -2   29.72    3.37
  -5  -4  -2    1.83    1.90
   5  -4   2    2.49    2.10
  -5   4  -2    3.20    2.15
   5   4   2    5.57    2.69
   5   4   2    4.27    2.17
  -5   4  -2    3.86    2.21
  -5   4  -2    4.04    2.21
  -6  -4  -2   10.94    2.45
   6  -4   2   12.28    2.89
  -6   4  -2   13.48    2.97
   6   4   2    6.73    2.89
   6   4   2    7.92    2.57
  -6   4  -2   11.38    2.76
  -6   4  -2    8.84    2.79
  -7  -4  -2    3.60    2.45
   7  -4   2    0.98    2.47
  -7   4  -2    0.50    2.68
  -7   4  -2    2.26    2.39
   7   4   2    0.80    2.50
   7   4   2    6.47    3.32
  -7   4  -2    3.79    2.72
   8  -4   2    9.64    3.21
  -8  -4  -2   15.01    3.50
   8   4   2   19.60    4.03
  -8   4  -2   15.19    3.81
  -8   4  -2   13.20    3.86
  -8   4  -2    5.04    3.15
   8   4   2    9.16    3.23
  -9  -4  -2    2.56    3.10
   9  -4   2    5.31    3.21
   9   4   2    6.77    3.51
  -9   4  -2    8.36    3.66
  -9   4  -2   10.30    3.95
  -9   4  -2    3.18    3.31
   9   4   2    4.09    3.52
  10  -4   2    2.20    3.19
 -10  -4  -2   -1.68    3.27
  10  -4   2   -1.51    3.49
 -10   4  -2    3.69    3.69
  10   4   2   -0.18    3.62
 -10   4  -2    9.84    4.41
 -10   4  -2    1.96    3.73
  11  -4   2    4.61    3.87
  11  -4   2    2.13    4.08
 -11   4  -2    4.54    4.39
 -11   4  -2    3.62    3.93
  11   4   2    2.04    4.27
 -11   4  -2    0.32    3.89
  12  -5  -2    7.33    4.21
 -12   5   2    6.61    4.69
 -12   5   2   16.67    5.28
  12   5  -2    8.89    5.43
 -12   5   2    4.98    4.56
  11  -5  -2    2.49    3.93
  11   5  -2    8.97    4.99
 -11   5   2    8.52    4.36
 -11   5   2    7.70    3.89
 -11   5   2    5.61    4.32
  10  -5  -2    4.55    3.49
  10   5  -2   -1.41    4.23
 -10   5   2   -1.61    3.44
 -10   5   2    1.22    3.50
 -10   5   2   -0.18    3.16
  -9   5   2    0.66    3.01
   9   5  -2   20.09    5.69
  -9   5   2    7.92    3.52
   8  -5  -2    0.54    2.56
  -8   5   2   -4.63    2.52
   8   5  -2   -6.13    4.01
  -8   5   2    0.18    2.71
   7  -5  -2    1.51    2.60
  -7   5   2    2.41    2.52
  -7   5   2   -3.44    2.24
   7   5  -2    0.78    3.53
  -6   5   2   -0.85    2.15
  -6   5   2   -2.25    2.05
   6   5  -2   -1.17    2.55
  -6   5   2    5.11    2.62
  -5  -5   2    1.06    1.61
   5   5  -2   -1.54    2.17
  -5   5   2   -1.45    1.83
  -5   5   2    1.43    2.23
  -5   5   2   -1.19    1.76
  -4   5   2    4.22    2.02
  -4   5   2   -0.39    1.85
   4   5  -2    0.72    2.10
  -4   5   2   -0.19    1.81
   3   5  -2   -2.90    1.17
  -3   5   2   -0.77    1.87
   3   5  -2   -4.64    1.79
  -3   5   2   -1.07    1.66
  -2   5   2   -0.67    1.84
  -2   5   2    0.58    1.98
  -2   5   2    3.38    2.43
   2   5  -2   -1.98    1.21
   2   5  -2   -4.02    1.67
   1   5  -2    7.60    2.05
   1   5  -2    8.16    1.50
  -1   5   2    7.34    2.27
  -1   5   2    9.97    1.79
  -1   5   2    5.77    2.01
   0   5   2   54.46    4.00
   0   5  -2   63.48    3.27
   0   5  -2   57.25    3.68
  -1   5  -2   28.16    2.73
   1   5   2   29.72    3.16
  -1   5  -2   25.97    2.94
  -1   5  -2   27.90    2.25
   1   5   2   32.22    3.45
  -2   5  -2    1.45    1.46
  -2   5  -2    0.37    1.75
  -2   5  -2   -2.96    1.45
   2   5   2   -1.97    2.15
   2   5   2    0.40    2.26
  -3  -5  -2    1.17    1.33
   3   5   2   -1.34    2.03
  -3   5  -2    4.20    1.95
   3   5   2    0.79    2.07
   3   5   2    0.61    1.32
  -3   5  -2    2.56    1.63
  -3   5  -2    2.18    1.98
  -4  -5  -2    1.17    1.58
   4   5   2   -1.56    2.14
   4   5   2   -0.78    2.29
   4   5   2    0.12    1.57
  -4   5  -2    1.34    1.99
  -4   5  -2    2.75    1.99
  -4   5  -2   -1.07    1.82
   5  -5   2   -3.73    2.08
  -5  -5  -2    1.69    1.79
  -5   5  -2   -1.13    2.05
  -5   5  -2   -1.82    2.01
   5   5   2    3.09    2.34
  -5   5  -2    0.33    2.08
   5   5   2    3.44    2.83
   6  -5   2    2.41    2.54
  -6  -5  -2   -0.72    2.17
  -6   5  -2    0.34    2.40
  -6   5  -2    1.51    2.40
  -6   5  -2    4.66    2.77
  -7   5  -2    0.34    2.73
   7   5   2    8.15    3.34
  -7   5  -2    5.06    3.09
   7   5   2    9.43    4.59
   8  -5   2   -3.81    2.54
  -8   5  -2   -1.00    3.22
  -8   5  -2   -5.34    2.84
  -8   5  -2    2.45    2.81
   8   5   2    5.87    4.62
   9  -5   2   -0.27    2.95
  -9   5  -2   -4.60    2.88
  -9   5  -2   -7.40    3.23
  -9   5  -2    6.13    3.60
   9   5   2   -2.48    3.87
  10  -5   2    1.97    3.43
 -10   5  -2   -4.01    3.43
 -10   5  -2    0.07    3.69
  10   5   2    1.46    4.28
 -10   5  -2    2.00    4.15
  11  -5   2    1.44    4.40
  11  -5   2    3.44    3.77
  11   5   2    2.50    4.81
 -11   5  -2   -6.64    3.71
 -11   5  -2   -1.81    3.87
 -11   5  -2    2.36    4.08
  11  -6  -2   13.81    4.42
 -11   6   2    4.93    4.21
 -11   6   2    6.09    4.29
 -11   6   2    9.96    4.62
  11   6  -2    7.19    5.91
  10  -6  -2   30.52    4.92
 -10   6   2   35.13    5.38
  10   6  -2   27.16    5.85
 -10   6   2   36.63    5.82
 -10   6   2   30.38    5.49
   9  -6  -2   -0.07    3.03
  -9   6   2    3.50    3.56
  -9   6   2    3.74    3.59
  -9   6   2   -2.20    3.70
   9   6  -2   10.10    4.77
   8  -6  -2    7.51    3.41
  -8   6   2    5.29    3.33
   8   6  -2    8.31    4.77
  -8   6   2   -0.09    3.08
  -7   6   2   30.06    4.36
  -7   6   2   23.54    4.24
   7   6  -2   38.27    5.73
   6   6  -2    3.24    3.90
  -6   6   2    6.01    3.03
  -6   6   2   11.19    3.09
  -6   6   2    4.71    3.45
  -5   6   2   52.48    4.89
   5   6  -2   59.08    5.10
  -5   6   2   59.08    4.62
  -5   6   2   47.16    4.46
  -4   6   2   -0.16    2.17
   4   6  -2    9.71    3.22
  -4   6   2   -1.39    2.54
  -4   6   2    4.34    2.74
  -3   6   2   42.72    4.02
   3   6  -2   39.77    3.81
  -3   6   2   39.13    3.81
  -3   6   2   49.75    3.53
  -2   6   2   32.28    3.64
   2   6  -2   34.92    2.56
  -2   6   2   33.50    2.85
   2   6  -2   35.66    3.39
  -2   6   2   39.23    3.83
   1   6  -2   28.84    3.24
   1   6  -2   26.30    2.39
  -1   6   2   31.40    3.28
  -1   6   2   21.42    3.18
   0   6   2   21.78    3.15
   0   6  -2   22.96    2.90
   0   6   2   22.07    3.08
   0   6  -2   23.29    2.64
   1   6   2  117.72    5.58
  -1   6  -2  111.31    5.19
  -1   6  -2  122.26    4.96
  -1   6  -2  115.49    3.62
   1   6   2  118.98    5.35
   2   6   2  193.54    7.00
  -2   6  -2  200.33    5.39
  -2   6  -2  204.34    6.69
  -2   6  -2  197.42    6.87
  -3   6  -2   97.79    5.18
  -3   6  -2   96.47    5.34
   3   6   2   91.17    5.93
   3   6   2   96.18    5.56
  -3   6  -2   99.36    4.45
  -4   6  -2   18.25    2.81
  -4   6  -2   12.40    2.91
  -4   6  -2   12.40    2.78
   4   6   2   17.88    3.57
   4   6   2   12.48    2.94
   5  -6   2    6.72    2.87
   5   6   2    9.21    3.76
  -5   6  -2   12.89    3.28
  -5   6  -2   11.60    3.06
  -5   6  -2   13.82    2.89
   5   6   2    6.71    3.98
   6  -6   2   -0.43    2.73
  -6   6  -2    3.43    2.83
  -6   6  -2   -0.53    2.41
  -6   6  -2    3.60    2.79
   6   6   2    0.17    4.25
   6   6   2   17.03    5.39
   7  -6   2    3.73    2.92
   7   6   2    9.67    5.29
  -7   6  -2    6.05    3.31
  -7   6  -2    2.83    3.12
  -7   6  -2    0.47    2.97
   8  -6   2    5.24    3.28
   8   6   2    1.79    4.34
  -8   6  -2   13.51    3.95
  -8   6  -2    0.82    3.65
  -8   6  -2    4.84    3.61
   9  -6   2   11.37    3.97
   9   6   2    7.57    4.67
  -9   6  -2   14.71    4.47
  -9   6  -2   13.58    4.19
  -9   6  -2   10.47    4.43
  10  -6   2    8.80    3.94
 -10   6  -2    2.65    4.43
 -10   6  -2    8.07    4.16
  10   6   2    4.13    5.31
 -10   6  -2    3.05    3.93
  10  -7  -2   -0.18    3.49
 -10   7   2    4.54    4.18
 -10   7   2    1.58    3.91
  10   7  -2   -5.69    5.41
 -10   7   2   -6.90    3.97
   9  -7  -2    1.88    3.28
  -9   7   2   11.19    4.31
  -9   7   2   -0.26    3.90
  -9   7   2    8.46    3.95
   9   7  -2    2.05    4.63
   8  -7  -2   -1.32    3.04
  -8   7   2    1.85    3.20
  -8   7   2    6.77    3.74
   8   7  -2   -1.82    4.51
  -8   7   2   -0.04    3.54
  -7   7   2    8.02    3.35
  -7   7   2   -2.48    2.97
   7   7  -2    1.44    5.70
  -6   7   2    3.70    2.70
   6   7  -2    0.36    3.47
  -6   7   2    1.92    2.62
  -6   7   2   -4.99    2.55
  -5   7   2   31.32    3.79
  -5   7   2   26.10    4.08
  -5   7   2   29.87    4.24
   5   7  -2   22.97    4.03
  -4   7   2   -0.13    2.75
  -4   7   2    4.98    2.58
   4   7  -2    0.06    3.20
   3   7  -2    1.04    2.41
  -3   7   2    2.35    2.52
  -3   7   2    1.96    2.32
  -2   7   2    0.78    2.30
   2   7  -2    2.32    2.11
  -2   7   2    3.06    2.66
  -1   7   2    3.02    2.30
   1   7  -2    4.04    1.79
   1   7  -2    3.58    2.35
  -1   7   2    4.80    2.70
   0   7  -2    9.61    2.63
   0   7   2    6.80    2.48
   0   7  -2    5.31    2.10
   0   7   2    8.61    2.78
   1   7   2   10.16    2.99
   1   7   2   12.40    3.03
  -1   7  -2   15.49    3.00
  -1   7  -2    6.05    2.21
  -2   7  -2    7.02    2.68
   2   7   2    1.97    2.55
  -2   7  -2    4.51    2.36
   2   7   2    0.37    2.43
   3   7   2   -0.73    3.38
   3   7   2   -5.84    3.50
  -3   7  -2   -0.89    2.28
  -3   7  -2    3.35    2.55
  -4   7  -2    2.40    2.36
  -4   7  -2    1.03    2.59
  -4   7  -2    5.27    2.90
   4   7   2    2.47    3.16
   4   7   2    5.30    3.25
  -5   7  -2   -0.29    2.74
  -5   7  -2    2.60    2.74
  -5   7  -2   -1.15    2.22
   5   7   2   -0.63    3.28
   6  -7   2    2.76    3.14
  -6   7  -2    3.87    2.89
   6   7   2   -2.20    4.52
  -6   7  -2   -5.25    2.68
  -6   7  -2    1.24    2.76
   7  -7   2   -1.31    2.80
   7   7   2    6.68    4.62
  -7   7  -2    0.43    3.11
  -7   7  -2    1.83    2.88
  -7   7  -2    1.62    3.48
   8  -7   2    3.48    3.32
  -8   7  -2    3.41    3.89
  -8   7  -2   -1.08    3.54
  -8   7  -2    0.63    3.26
   8   7   2   -0.74    4.38
   9  -7   2   -3.78    3.10
  -9   7  -2    0.97    4.33
  -9   7  -2    5.23    3.83
   9   7   2   -4.31    4.96
  -9   7  -2    6.07    4.10
 -10   8   2    6.54    4.40
  10   8  -2    1.30    5.65
 -10   8   2    9.57    4.73
 -10   8   2    2.75    4.04
   9  -8  -2    0.54    3.98
  -9   8   2    2.89    3.94
   9   8  -2    1.69    5.26
  -9   8   2    0.69    3.98
  -8   8   2    7.62    4.05
  -8   8   2    5.60    4.02
   8   8  -2   14.89    5.07
  -7   8   2   19.21    4.55
  -7   8   2   23.93    4.84
   7   8  -2   25.15    4.98
  -6   8   2   79.62    6.60
   6   8  -2   79.35    6.98
  -6   8   2   78.96    6.77
  -5   8   2   15.31    4.21
   5   8  -2   18.69    4.82
  -5   8   2   12.61    3.59
  -4   8   2   81.44    6.19
  -4   8   2   72.73    5.89
   4   8  -2   71.44    6.06
  -3   8   2    0.30    2.70
   2   8  -2   19.00    3.60
  -2   8   2   23.62    4.06
  -2   8   2   14.99    3.55
  -1   8   2   12.28    3.38
   1   8  -2    9.99    3.16
  -1   8   2   15.43    3.64
   0   8   2   -2.66    2.28
   0   8  -2    7.99    2.84
   0   8   2    5.51    3.05
   0   8  -2    2.73    2.21
  -1   8  -2    5.28    2.88
   1   8   2    4.17    3.11
  -1   8  -2   11.31    2.79
   1   8   2    6.26    3.12
   2   8   2    6.92    4.53
  -2   8  -2    3.58    3.03
   2   8   2    3.24    4.55
  -2   8  -2    1.22    2.50
  -3   8  -2   14.85    3.50
  -3   8  -2    9.55    3.09
   3   8   2    9.47    3.90
   3   8   2    3.92    3.45
  -4   8  -2   12.36    3.68
  -4   8  -2   10.76    3.26
   4   8   2    2.37    4.34
   5   8   2   13.17    4.64
  -5   8  -2   12.08    3.55
  -5   8  -2   10.14    3.80
   6  -8   2   14.01    4.12
   6   8   2    9.52    4.40
  -6   8  -2    9.02    4.09
  -6   8  -2    9.28    3.78
   7  -8   2    6.83    3.85
   7   8   2    5.25    4.47
  -7   8  -2   12.33    4.25
   8  -8   2   17.85    4.33
  -8   8  -2   22.33    4.83
  -8   8  -2   29.89    5.62
   8   8   2   25.65    6.20
   8   9  -2    2.52    4.82
  -8   9   2    1.78    3.95
  -8   9   2   -2.71    4.01
  -7   9   2    7.22    4.17
   7   9  -2    6.13    4.86
  -7   9   2    8.66    4.34
  -6   9   2    6.34    4.00
   6   9  -2   16.35    4.50
  -6   9   2   13.08    4.27
   5   9  -2   18.45    4.35
  -5   9   2   14.76    4.21
  -5   9   2   13.62    4.04
  -4   9   2   -1.63    3.00
   4   9  -2   -0.43    3.51
  -4   9   2   -0.32    3.56
   3   9  -2    4.59    3.11
  -3   9   2    6.98    3.74
  -3   9   2    8.34    3.60
   2   9  -2   24.42    4.45
  -2   9   2   17.48    4.99
  -2   9   2   25.84    4.44
   1   9  -2    7.02    3.44
  -1   9   2    1.05    3.32
  -1   9   2   -1.09    4.78
   0   9   2   -1.67    2.95
   0   9  -2   -2.20    2.87
  -1   9  -2    2.83    3.02
   1   9   2   -0.13    3.29
   1   9   2   -9.00    4.42
  -1   9  -2    6.98    3.61
   2   9   2    3.16    3.40
  -2   9  -2   -1.48    3.02
  -3   9  -2    6.29    3.49
   3   9   2    2.06    4.24
  -3   9  -2    3.14    3.10
  -4   9  -2    3.32    3.17
  -4   9  -2    2.59    3.30
   4   9   2    1.78    3.70
  -5   9  -2    1.04    3.20
   5   9   2    0.34    3.90
  -5   9  -2    5.49    3.63
  -6   9  -2   -1.03    3.61
  -6   9  -2    9.07    4.25
   6   9   2    3.08    4.83
   7  -9   2   -1.50    3.70
  -7   9  -2   -0.46    3.78
   7   9   2    2.05    5.04
  -7   9  -2   -2.77    3.78
  -7  10   2   -1.12    4.02
   7  10  -2    7.48    4.99
  -7  10   2   -3.74    4.02
  -6  10   2    5.52    3.90
  -6  10   2   -0.57    4.11
   6  10  -2    5.91    4.18
  -5  10   2   15.22    4.79
  -5  10   2    6.19    4.37
   5  10  -2    5.54    4.30
   4  10  -2   -5.72    2.92
  -4  10   2   -1.60    3.26
  -4  10   2    0.03    3.66
  -3  10   2   27.69    4.83
  -3  10   2   24.29    4.89
   3  10  -2   24.87    4.60
  -2  10   2   18.86    4.51
  -2  10   2    8.92    3.80
   2  10  -2    5.51    3.82
   1  10  -2    9.80    3.84
  -1  10   2    4.34    3.71
  -1  10   2    2.50    3.62
   0  10   2    4.42    5.28
   0  10   2    8.51    3.89
   0  10  -2   10.23    3.91
   1  10   2   15.18    4.06
  -1  10  -2   13.03    4.27
   2  10   2   12.18    3.99
  -2  10  -2   17.94    4.44
   3  10   2   -2.42    3.76
  -3  10  -2    9.82    3.84
  -3  10  -2    2.20    3.55
   4  10   2    8.24    5.36
  -4  10  -2    1.24    3.80
  -4  10  -2    3.61    3.74
  -5  10  -2   20.15    4.98
  -5  10  -2   14.08    4.93
   5  10   2   13.33    5.15
  -6  10  -2    0.98    3.84
   6  10   2    1.75    4.69
  -6  10  -2   -1.06    4.24
  -4  11   2   -3.15    4.01
  -4  11   2    6.06    4.40
   4  11  -2    9.75    4.38
  -3  11   2   -3.01    3.73
   3  11  -2   -3.78    3.51
  -3  11   2   -2.18    3.80
  -2  11   2   -1.94    3.80
  -2  11   2   -0.70    3.71
   2  11  -2    2.71    3.96
   1  11  -2   -5.56    3.34
  -1  11   2   -2.48    3.57
   0  11   2   -4.49    3.80
   0  11  -2    2.43    3.82
  -1  11  -2   12.97    4.24
   1  11   2    7.14    4.10
   2  11   2   11.22    4.37
  -2  11  -2    3.11    4.17
  -3  11  -2   -3.50    3.78
   3  11   2   10.01    4.57
  13   0  -3   -1.01    3.71
 -13   0   3    1.86    3.42
 -12   0   3    6.57    3.31
 -12   0   3    0.74    3.88
  12   0  -3   -1.37    3.28
  12   0  -3   -0.37    3.48
  11   0  -3   -0.52    2.88
 -11   0   3   -0.37    2.89
 -11   0   3   -5.73    2.61
  10   0  -3    2.42    2.90
 -10   0   3   -3.03    2.22
  -9   0   3    1.45    2.47
   9   0  -3   -1.61    2.15
  -9   0   3    1.33    2.14
  -8   0   3    0.06    1.84
  -8   0   3   -0.42    2.41
   8   0  -3    0.32    1.96
  -7   0   3   -0.70    1.63
   7   0  -3    0.67    1.68
  -7   0   3    3.93    2.20
   6   0  -3    1.25    1.59
  -6   0   3    1.21    1.52
  -6   0   3    1.10    1.53
  -6   0   3   -1.85    2.26
   5   0  -3    0.88    1.40
  -5   0   3   -0.78    1.74
  -5   0   3   -1.81    1.20
  -5   0   3    0.88    1.37
  -4   0   3    1.28    1.18
  -4   0   3   -1.40    1.51
   4   0  -3    0.49    1.19
  -4   0   3   -0.85    1.22
  -3   0   3    1.06    1.21
   3   0  -3    0.29    0.95
  -3   0   3    0.85    0.92
  -3   0   3   -0.51    1.31
  -2   0   3    2.04    1.18
  -2   0   3    2.63    1.33
  -1   0   3    1.20    1.25
  -1   0   3    0.27    0.99
   0   0   3    1.01    1.27
   0   0  -3   -0.55    1.29
   0   0   3    1.59    1.24
   0   0   3   -0.87    0.82
  -1   0  -3   -0.55    1.31
   1   0   3    1.35    1.48
   1   0   3    0.14    1.43
   1   0   3   -0.06    1.19
  -1   0  -3   -0.16    1.34
  -2   0  -3    0.65    1.41
   2   0   3   -1.50    1.33
  -2   0  -3   -1.05    1.40
   2   0   3    1.12    1.54
   3   0   3   -0.66    1.51
   3   0   3    0.77    1.65
  -3   0  -3   -1.29    1.53
  -3   0  -3    1.89    1.62
  -4   0  -3   -0.66    1.59
  -4   0  -3   -3.50    1.60
   4   0   3    1.31    1.82
   4   0   3    0.76    1.82
  -5   0  -3   -0.74    1.78
   5   0   3    0.02    1.95
   5   0   3   -2.88    1.84
  -5   0  -3    1.38    1.71
   6   0   3   -1.12    1.90
   6   0   3    0.98    2.18
  -6   0  -3    0.05    2.01
  -6   0  -3    0.18    1.84
  -7   0  -3   -0.55    2.11
  -7   0  -3   -1.11    1.99
   7   0   3    1.04    2.29
   7   0   3    4.38    2.56
  -8   0  -3    2.05    2.58
   8   0   3   -1.18    2.55
   8   0   3    0.60    2.44
  -8   0  -3   -1.43    2.44
  -9   0  -3   -0.74    2.65
   9   0   3   -4.55    2.63
  -9   0  -3    2.48    2.91
   9   0   3   -1.52    2.98
  10   0   3    2.54    3.36
 -10   0  -3   -4.29    2.68
  10   0   3   -0.62    3.09
 -10   0  -3    2.57    3.28
 -11   0  -3    3.75    3.74
 -11   0  -3   -0.77    3.14
  11   0   3   -0.60    3.29
  11   0   3    0.14    3.29
  12   0   3    4.01    4.11
 -12   0  -3    4.88    4.10
 -12   0  -3    0.08    3.37
  13  -1  -3   10.00    4.57
  13  -1  -3    7.11    4.29
 -13  -1   3   11.91    3.90
 -13   1   3   11.17    4.62
 -13   1   3   11.01    4.13
 -12  -1   3   28.65    4.44
  12  -1  -3   28.73    4.76
 -12   1   3   26.03    4.52
 -12   1   3   23.95    4.55
  12   1  -3   21.51    4.45
 -11  -1   3   27.71    4.26
  11  -1  -3   29.16    4.44
 -11   1   3   24.25    4.14
  11   1  -3   29.70    4.43
 -11   1   3   25.27    4.38
 -10  -1   3   -0.83    2.38
  10  -1  -3    0.58    2.60
 -10  -1   3   -6.08    2.80
  10   1  -3    0.64    2.77
 -10   1   3    2.57    2.70
  10   1  -3    2.25    3.13
  -9  -1   3    7.09    2.84
   9  -1  -3    3.48    2.61
  -9  -1   3   12.59    2.68
  -9   1   3    5.30    2.97
  -9   1   3    6.40    2.80
   9   1  -3    6.15    2.63
  -9   1   3    4.43    2.57
   8  -1  -3   14.72    2.72
  -8  -1   3   16.03    3.10
  -8  -1   3   18.06    2.59
  -8   1   3   17.52    2.92
  -8   1   3   12.88    3.26
  -8   1   3   14.94    2.73
   8   1  -3   23.36    3.09
  -7  -1   3   34.81    3.44
  -7  -1   3   39.17    3.07
   7  -1  -3   42.78    3.52
  -7   1   3   38.72    3.50
   7   1  -3   40.99    3.31
  -7   1   3   36.52    3.26
  -7   1   3   42.76    3.96
   6  -1  -3  106.93    4.27
  -6  -1   3  108.27    3.80
  -6  -1   3  109.59    4.85
   6   1  -3  110.49    4.25
  -6   1   3  108.41    4.41
  -6   1   3  100.86    4.43
  -6   1   3  104.30    5.31
  -5  -1   3  316.91    5.87
  -5  -1   3  315.08    7.20
   5  -1  -3  308.24    6.51
  -5   1   3  321.31    6.60
  -5   1   3  316.69    7.66
  -5   1   3  319.52    7.12
   5   1  -3  305.91    6.15
  -4  -1   3  106.87    3.97
  -4  -1   3  106.06    2.93
   4  -1  -3  107.76    3.51
   4   1  -3  104.04    3.13
  -4   1   3  111.27    4.39
  -4   1   3  109.82    3.51
  -4   1   3  113.68    3.95
  -3  -1   3   71.76    3.07
  -3  -1   3   78.95    2.14
   3   1  -3   69.55    2.18
  -3   1   3   72.67    3.19
  -3   1   3   70.41    3.39
  -3   1   3   75.29    2.68
  -2  -1   3   42.19    2.36
  -2   1   3   39.38    2.69
  -2   1   3   37.40    2.59
  -2   1   3   37.47    2.05
  -1  -1   3   49.78    2.01
  -1  -1   3   47.98    2.34
  -1   1   3   53.45    2.15
   1   1  -3   48.80    2.54
  -1   1   3   46.90    2.57
   1   1  -3   50.44    1.60
  -1   1   3   51.03    2.60
   0  -1   3   56.77    2.63
   0  -1   3   54.11    2.17
   0  -1  -3   54.64    2.83
   0  -1   3   54.69    2.37
   0   1  -3   52.34    2.23
   0   1  -3   56.82    2.50
   0   1   3   54.34    2.68
   0   1   3   55.82    2.80
   0   1   3   57.03    2.45
   0   1  -3   51.88    2.68
  -1  -1  -3  167.71    4.43
   1  -1   3  174.32    4.07
   1  -1   3  171.54    4.34
  -1   1  -3  165.90    4.40
  -1   1  -3  171.06    4.35
  -1   1  -3  169.16    4.07
   1   1   3  170.83    4.59
   1   1   3  170.04    4.42
   1   1   3  166.80    4.15
   2  -1   3  123.05    3.99
  -2  -1  -3  122.27    4.16
  -2  -1  -3  115.39    4.17
   2  -1   3  119.22    4.19
   2   1   3  122.02    4.14
  -2   1  -3  118.35    4.12
   2   1   3  118.20    4.15
  -2   1  -3  123.24    4.21
  -2   1  -3  116.72    3.92
  -3  -1  -3   60.76    3.52
   3  -1   3   61.22    3.54
  -3  -1  -3   63.62    3.57
   3  -1   3   62.33    3.51
   3   1   3   63.82    3.67
   3   1   3   66.95    3.62
  -3   1  -3   59.43    3.47
  -3   1  -3   64.09    3.47
  -3   1  -3   62.96    3.70
  -4  -1  -3    3.02    1.72
  -4  -1  -3   -1.36    1.59
   4  -1   3   -0.41    1.82
   4  -1   3    3.27    1.85
   4   1   3    5.48    2.59
  -4   1  -3    2.11    1.71
  -4   1  -3    0.31    1.71
  -4   1  -3    2.52    1.77
  -5  -1  -3    0.76    1.81
  -5  -1  -3    1.06    1.78
   5  -1   3   -1.89    1.84
   5  -1   3    0.48    1.81
  -5   1  -3    1.49    1.73
   5   1   3    1.48    1.89
  -5   1  -3   -0.47    1.80
   5   1   3    2.08    2.00
  -5   1  -3   -0.64    1.72
  -6  -1  -3   20.36    3.05
   6  -1   3   21.66    3.33
  -6  -1  -3   13.91    2.72
   6  -1   3   13.93    2.71
  -6   1  -3   19.61    3.07
   6   1   3   15.52    2.72
   6   1   3   16.98    2.90
  -6   1  -3   17.71    2.98
  -6   1  -3   19.49    3.05
   7  -1   3   36.48    4.27
  -7  -1  -3   28.34    3.68
  -7  -1  -3   31.87    3.81
   7  -1   3   27.96    3.73
  -7   1  -3   26.00    3.68
  -7   1  -3   30.35    3.73
   7   1   3   28.96    3.78
   7   1   3   28.79    3.75
   8  -1   3   79.17    5.74
   8  -1   3   76.51    5.57
  -8  -1  -3   75.96    5.35
  -8  -1  -3   80.00    5.78
  -8   1  -3   73.54    5.58
   8   1   3   82.86    5.75
   8   1   3   88.58    5.76
  -8   1  -3   77.85    5.81
   9  -1   3   62.49    5.73
  -9  -1  -3   68.74    5.96
   9  -1   3   76.26    5.98
  -9  -1  -3   65.98    5.39
  -9   1  -3   72.45    5.77
   9   1   3   57.77    5.59
   9   1   3   76.48    6.04
  -9   1  -3   61.40    5.79
 -10  -1  -3   14.75    4.16
  10  -1   3   10.48    3.85
  10  -1   3   15.92    4.02
 -10  -1  -3   11.43    3.51
 -10   1  -3   14.18    3.77
 -10   1  -3   14.66    3.75
  10   1   3   12.02    4.02
 -11  -1  -3   -0.27    3.08
  11  -1   3   -3.65    3.14
  11  -1   3    5.55    3.90
 -11  -1  -3    8.67    4.11
  11   1   3    1.77    3.72
 -11   1  -3    6.14    3.95
  11   1   3    3.83    3.63
 -11   1  -3   -0.65    3.58
  13  -2  -3   -0.41    3.68
 -13  -2   3   10.37    3.62
  13   2  -3    5.30    4.25
 -13   2   3   -3.87    3.52
 -13   2   3    4.38    3.68
  12  -2  -3    4.89    3.53
 -12  -2   3    9.60    3.28
  12   2  -3    6.76    3.55
 -12   2   3    3.79    3.37
 -12   2   3    9.63    3.96
  11  -2  -3   15.71    3.97
 -11  -2   3   21.82    3.74
 -11   2   3   18.48    4.32
  11   2  -3   21.12    4.22
 -11   2   3   16.51    4.05
 -11   2   3   28.53    4.48
  10  -2  -3    1.73    2.82
 -10  -2   3    3.76    2.49
 -10   2   3   -1.41    2.62
 -10   2   3    0.87    2.73
 -10   2   3    0.07    3.05
  10   2  -3    6.06    3.12
  -9  -2   3   10.97    3.12
   9  -2  -3   24.52    3.63
  -9   2   3   12.97    4.11
   9   2  -3   29.14    4.16
   9   2  -3   19.03    3.06
  -9   2   3   17.36    3.37
  -9   2   3   20.07    3.54
  -8  -2   3    3.88    2.46
   8  -2  -3    1.54    2.15
  -8  -2   3    2.02    1.72
  -8   2   3    1.60    2.26
  -8   2   3    1.98    2.81
   8   2  -3    2.19    2.49
  -8   2   3    5.08    2.50
   8   2  -3    3.47    2.02
  -7  -2   3   11.84    1.82
  -7  -2   3   10.11    2.32
   7  -2  -3   11.17    2.47
  -7   2   3   14.71    2.92
   7   2  -3   10.89    2.23
  -7   2   3    9.42    2.42
  -7   2   3   16.52    2.81
   7   2  -3   12.91    2.10
  -6  -2   3   18.74    1.82
  -6  -2   3   24.83    2.77
   6  -2  -3   22.75    2.61
  -6   2   3   19.02    2.51
   6   2  -3   18.49    2.06
  -6   2   3   22.60    2.89
  -6   2   3   27.38    3.66
   6   2  -3   27.81    2.97
  -5  -2   3   44.45    3.42
  -5  -2   3   50.67    2.19
   5  -2  -3   50.07    3.34
  -5   2   3   49.88    3.36
  -5   2   3   48.70    3.68
  -4  -2   3    7.22    1.61
  -4   2   3   10.13    2.03
  -4   2   3    7.60    1.81
  -4   2   3    7.72    2.01
   4   2  -3    7.37    1.59
  -3  -2   3  113.71    3.40
  -3   2   3  109.36    4.01
  -3   2   3  112.63    4.24
  -3   2   3  110.00    3.69
   3   2  -3  108.33    3.12
  -2  -2   3  213.12    4.26
  -2   2   3  208.20    5.24
  -2   2   3  207.92    4.65
  -2   2   3  199.04    4.88
   2   2  -3  201.59    3.85
  -1  -2   3    2.99    0.99
  -1  -2   3    3.18    1.11
   1   2  -3    3.93    1.09
  -1   2   3    4.27    1.68
  -1   2   3    4.05    1.44
   1   2  -3    1.97    1.24
   1   2  -3    3.48    0.96
  -1   2   3    4.40    1.44
   0  -2   3  112.78    3.28
   0  -2   3  117.55    3.29
   0  -2  -3  109.75    3.45
   0   2   3  107.35    3.92
   0   2   3  107.11    3.44
   0   2  -3  114.48    3.30
   0   2   3  113.78    3.65
   0   2  -3  113.32    3.28
   0   2  -3  115.49    3.47
   1  -2   3   -0.70    1.41
   1  -2   3    2.18    1.33
  -1  -2  -3   -0.19    1.39
   1   2   3    2.13    1.50
  -1   2  -3   -1.44    1.22
  -1   2  -3    0.28    1.30
   1   2   3   -1.88    1.40
  -1   2  -3   -0.31    1.25
   1   2   3    0.26    1.36
   2  -2   3   78.55    3.42
  -2  -2  -3   69.81    3.35
   2   2   3   68.13    3.41
  -2   2  -3   69.08    3.45
  -2   2  -3   67.08    3.47
   2   2   3   73.65    3.62
   2   2   3   67.37    3.44
  -2   2  -3   67.49    3.39
   3  -2   3   15.14    2.63
  -3  -2  -3   15.65    2.20
   3  -2   3   14.53    2.28
  -3   2  -3   11.50    2.18
   3   2   3   13.60    2.36
  -3   2  -3   12.56    2.23
   3   2   3   17.93    2.46
  -3   2  -3   13.44    2.26
   4  -2   3   24.61    3.07
  -4  -2  -3   24.13    2.79
   4  -2   3   21.97    2.71
  -4  -2  -3   24.41    2.75
  -4   2  -3   27.17    3.04
  -4   2  -3   22.29    2.76
  -4   2  -3   24.81    2.88
   4   2   3   23.61    2.77
   4   2   3   25.67    2.90
   5  -2   3    0.84    2.24
  -5  -2  -3    3.36    1.98
  -5  -2  -3    4.33    2.09
   5  -2   3    5.25    2.05
   5   2   3    4.20    2.10
  -5   2  -3    3.90    2.07
  -5   2  -3    4.36    2.05
   5   2   3    5.56    2.32
  -5   2  -3    5.44    2.16
  -6  -2  -3    5.95    2.51
  -6  -2  -3    5.80    2.32
   6  -2   3    3.26    2.33
   6  -2   3    8.25    2.88
  -6   2  -3    8.26    2.48
  -6   2  -3    6.37    2.41
  -6   2  -3    3.70    2.27
   6   2   3    4.94    2.41
   6   2   3    6.01    2.36
  -7  -2  -3   29.89    3.69
   7  -2   3   30.09    4.00
   7  -2   3   32.09    3.90
  -7  -2  -3   26.90    3.65
  -7   2  -3   35.73    4.19
  -7   2  -3   35.56    4.16
   7   2   3   31.83    3.87
  -7   2  -3   34.89    4.06
   7   2   3   32.01    4.07
  -8  -2  -3   37.59    4.25
  -8  -2  -3   32.69    4.43
   8  -2   3   37.49    4.78
   8  -2   3   28.95    4.12
  -8   2  -3   31.48    4.33
   8   2   3   24.34    4.36
  -8   2  -3   32.32    4.38
  -8   2  -3   26.83    4.32
   8   2   3   36.62    4.37
  -9  -2  -3   15.75    3.68
  -9  -2  -3   16.41    3.83
   9  -2   3   13.42    3.72
   9  -2   3   15.20    4.13
  -9   2  -3   12.80    3.81
  -9   2  -3   17.69    3.98
  -9   2  -3   12.56    4.10
   9   2   3   20.10    4.03
   9   2   3   16.03    4.37
  10  -2   3    6.92    3.41
 -10  -2  -3   19.52    4.30
  10  -2   3   14.95    4.43
 -10  -2  -3   10.06    3.70
 -10   2  -3   12.61    3.98
  10   2   3    7.81    3.62
  10   2   3   12.56    4.10
 -10   2  -3   10.32    3.97
  11  -2   3    1.53    3.97
 -11  -2  -3    4.28    3.85
 -11  -2  -3   -0.79    3.25
  11  -2   3   -8.61    3.06
 -11   2  -3    2.62    3.79
  11   2   3   -1.18    3.46
 -11   2  -3    5.75    4.18
  11   2   3   -1.88    3.33
 -13  -3   3   12.12    3.63
  13  -3  -3   -5.66    3.36
 -13   3   3    1.00    4.24
 -13   3   3    4.25    3.83
 -13   3   3    8.53    4.54
  12  -3  -3    0.74    3.67
 -12   3   3    3.31    3.79
 -12   3   3    9.57    4.14
  12   3  -3    7.80    4.38
 -12   3   3    2.72    3.81
 -11  -3   3    6.64    2.89
  11  -3  -3    2.49    3.32
 -11   3   3   -6.97    3.48
  11   3  -3    5.59    3.98
 -11   3   3    1.45    3.17
 -11   3   3    0.93    3.44
  10  -3  -3   46.76    4.98
 -10  -3   3   49.68    4.67
 -10   3   3   48.40    5.73
 -10   3   3   43.40    5.01
 -10   3   3   51.00    5.24
  10   3  -3   45.75    5.13
   9  -3  -3   67.53    5.42
  -9  -3   3   67.59    4.67
  -9   3   3   64.56    5.32
   9   3  -3   67.66    5.64
  -9   3   3   66.07    5.40
  -9   3   3   62.26    5.81
   8  -3  -3   36.98    4.09
  -8  -3   3   34.95    3.47
  -8   3   3   27.46    3.71
  -8   3   3   33.28    4.29
  -8   3   3   24.42    3.58
   8   3  -3   32.06    3.82
   7  -3  -3   15.60    2.79
  -7  -3   3   10.44    1.94
  -7  -3   3   13.66    2.39
  -7   3   3   13.73    3.16
  -7   3   3   10.33    2.55
   7   3  -3   14.86    2.74
  -7   3   3    9.08    2.58
   7   3  -3   12.09    1.83
  -6  -3   3  106.17    4.37
   6  -3  -3  101.56    4.97
  -6   3   3  112.90    5.41
   6   3  -3  101.60    4.72
  -6   3   3  111.87    5.26
  -6   3   3  101.45    4.88
  -5  -3   3   85.15    3.69
  -5   3   3   76.86    4.32
  -5   3   3   77.67    4.20
  -5   3   3   95.54    5.06
   5   3  -3   83.55    4.14
  -4  -3   3    2.12    1.30
   4   3  -3    6.16    2.07
  -4   3   3    3.96    1.81
  -4   3   3    2.68    2.22
  -3  -3   3   26.54    1.98
  -3   3   3   27.40    2.52
  -3   3   3   27.77    2.82
   3   3  -3   28.11    2.41
  -3   3   3   28.73    2.65
  -2  -3   3   11.17    1.28
  -2   3   3   10.92    2.15
  -2   3   3   12.70    1.92
   2   3  -3   15.19    1.69
  -2   3   3   15.25    2.09
  -1  -3   3   13.75    1.45
   1   3  -3   16.61    1.78
  -1   3   3   15.62    2.25
   1   3  -3   20.06    1.65
  -1   3   3   17.02    1.91
  -1   3   3   18.33    2.16
   1   3  -3   18.60    1.66
   0  -3   3  104.08    3.18
   0   3   3   97.72    3.99
   0   3  -3  102.41    3.58
   0   3   3   98.17    3.37
   0   3   3   96.28    4.09
   0   3  -3  105.79    3.34
   0   3  -3   99.96    3.27
  -1  -3  -3  190.03    4.64
  -1   3  -3  187.85    4.80
   1   3   3  193.00    5.43
   1   3   3  191.57    5.47
   1   3   3  185.99    4.56
  -1   3  -3  192.64    4.99
  -1   3  -3  187.68    5.08
  -2  -3  -3  201.07    5.08
   2  -3   3  201.26    5.64
   2   3   3  203.46    5.96
  -2   3  -3  196.01    5.54
  -2   3  -3  196.12    5.61
   2   3   3  199.79    5.64
  -2   3  -3  203.66    5.48
   2   3   3  200.37    5.11
   3  -3   3   53.42    3.58
  -3  -3  -3   49.65    3.27
   3   3   3   49.46    3.99
  -3   3  -3   53.84    3.61
  -3   3  -3   53.68    3.57
   3   3   3   48.83    3.85
   3   3   3   52.08    3.35
  -3   3  -3   48.39    3.60
   4  -3   3   91.55    4.61
  -4  -3  -3   85.41    4.16
   4   3   3  100.35    4.71
  -4   3  -3  101.16    4.67
  -4   3  -3   95.27    4.82
  -4   3  -3   86.99    4.69
   4   3   3   97.72    5.18
   5  -3   3    9.49    2.52
  -5  -3  -3   16.63    2.62
  -5   3  -3   17.26    2.91
   5   3   3   13.32    2.73
  -5   3  -3   14.74    2.93
  -5   3  -3   15.39    2.71
   5   3   3    8.39    2.79
  -6  -3  -3    3.43    2.28
   6  -3   3   -1.58    2.06
   6   3   3    2.73    2.29
  -6   3  -3   -0.22    2.19
   6   3   3   -1.98    2.46
  -6   3  -3    2.10    2.22
  -6   3  -3    2.35    2.24
  -7  -3  -3   10.59    2.94
  -7  -3  -3   10.00    2.91
   7  -3   3   15.59    3.73
   7  -3   3   13.40    3.13
   7   3   3   14.99    3.17
  -7   3  -3   12.08    3.07
   7   3   3   18.98    4.00
  -7   3  -3   18.98    3.57
  -7   3  -3   11.45    3.13
  -8  -3  -3   20.05    3.72
   8  -3   3   24.77    4.32
   8  -3   3   23.07    3.95
  -8  -3  -3   23.48    3.94
   8   3   3   23.68    4.36
   8   3   3   24.30    3.86
  -8   3  -3   18.55    4.03
  -8   3  -3   25.72    4.15
  -8   3  -3   18.79    3.86
   9  -3   3   26.85    4.53
  -9  -3  -3   19.60    4.11
  -9  -3  -3   27.35    4.34
   9  -3   3   19.67    4.31
  -9   3  -3   29.45    5.04
  -9   3  -3   28.62    4.83
   9   3   3   27.94    4.43
   9   3   3   27.65    4.89
  -9   3  -3   32.83    4.92
 -10  -3  -3   12.79    4.01
 -10  -3  -3    4.07    3.46
  10  -3   3    2.43    3.87
  10  -3   3   14.03    4.02
  10   3   3    7.25    4.05
 -10   3  -3   20.41    4.87
 -10   3  -3   12.06    4.09
  10   3   3    9.10    3.69
  11  -3   3   -5.32    2.93
  11  -3   3   -5.07    3.76
 -11  -3  -3    2.38    3.69
 -11   3  -3    8.37    4.18
  11   3   3    1.45    4.38
  11   3   3    4.03    4.22
 -11   3  -3   -2.44    3.71
  12  -4  -3    8.24    4.10
  12   4  -3   15.89    6.29
 -12   4   3    3.31    4.07
 -12   4   3    6.02    4.96
 -12   4   3   12.35    4.59
  11  -4  -3    1.83    3.38
 -11   4   3   10.58    4.32
 -11   4   3    8.49    4.02
  11   4  -3    1.04    4.05
 -11   4   3    5.05    3.95
  10  -4  -3    4.00    3.14
 -10  -4   3    7.60    2.72
 -10   4   3    6.24    3.31
  10   4  -3    7.91    4.28
   9  -4  -3   -2.65    2.55
  -9  -4   3   -0.81    2.35
  -9   4   3    3.79    3.15
   9   4  -3    4.50    4.16
  -9   4   3   -7.19    3.57
  -9   4   3   -1.52    2.59
   8  -4  -3    2.56    2.45
  -8  -4   3    3.24    1.99
  -8   4   3    1.92    2.56
  -8   4   3    2.35    2.50
   8   4  -3    2.91    4.15
  -7  -4   3    5.86    1.92
   7  -4  -3    4.45    2.42
  -7   4   3    1.19    2.87
  -7   4   3    0.79    2.29
   7   4  -3    2.79    2.55
  -7   4   3   -3.07    2.11
  -6  -4   3   27.49    2.55
  -6   4   3   25.75    3.33
   6   4  -3   23.46    3.18
  -6   4   3   28.96    3.77
  -6   4   3   31.37    3.48
  -5  -4   3   11.67    1.75
  -5   4   3   12.02    2.39
  -5   4   3   11.96    2.57
   5   4  -3   11.80    2.40
  -5   4   3   11.79    2.72
  -4  -4   3    7.17    1.39
   4   4  -3    9.03    2.32
  -4   4   3    8.78    2.41
  -4   4   3    7.48    2.53
   3   4  -3   16.51    3.06
  -3   4   3   18.57    2.63
  -3   4   3   16.77    4.13
   2   4  -3   39.61    2.95
  -2   4   3   39.34    3.40
  -1  -4   3   11.06    1.32
  -1   4   3   11.01    1.83
   1   4  -3   12.53    1.36
  -1   4   3    7.73    2.24
   1   4  -3   13.13    1.50
   1   4  -3   10.04    1.83
  -1   4   3   11.28    2.18
   0  -4   3   34.86    2.22
   0   4  -3   36.75    2.88
   0   4  -3   28.33    2.23
   0   4   3   42.70    3.50
   0   4  -3   32.28    2.46
   0   4   3   40.90    2.64
   0   4   3   35.79    3.21
  -1  -4  -3   56.18    2.88
   1   4   3   62.69    3.10
  -1   4  -3   47.88    2.86
  -1   4  -3   48.06    3.11
   1   4   3   68.35    5.22
  -1   4  -3   52.70    3.41
  -2  -4  -3   21.87    2.16
  -2   4  -3   23.77    2.44
   2   4   3   22.98    2.91
  -2   4  -3   23.63    2.61
  -2   4  -3   27.56    2.86
   2   4   3   25.46    2.20
   2   4   3   25.89    2.99
   3  -4   3   67.64    4.19
  -3  -4  -3   63.52    3.42
  -3   4  -3   62.61    4.17
   3   4   3   65.07    3.50
  -3   4  -3   63.53    3.88
   3   4   3   61.48    4.83
  -3   4  -3   62.91    3.95
   3   4   3   71.28    4.38
  -4  -4  -3    1.33    1.74
   4  -4   3    2.31    1.98
  -4   4  -3    3.51    1.91
   4   4   3   -0.74    1.81
   4   4   3    0.72    1.94
   4   4   3    1.11    2.26
  -4   4  -3   -0.17    1.81
  -4   4  -3    2.39    1.99
   5  -4   3    0.78    2.08
  -5  -4  -3    3.29    2.02
  -5   4  -3    1.62    2.19
  -5   4  -3    2.10    2.22
   5   4   3    0.36    2.85
  -5   4  -3    0.93    2.00
   5   4   3   -0.05    2.30
   6  -4   3    0.72    2.31
  -6  -4  -3   -1.40    2.03
   6   4   3   -0.52    2.64
   6   4   3   -3.14    2.21
  -6   4  -3    2.28    2.68
  -6   4  -3   -3.51    2.02
  -6   4  -3    0.12    2.19
  -7  -4  -3    2.54    2.58
   7  -4   3    0.31    2.42
  -7   4  -3   -1.94    2.52
  -7   4  -3   -3.29    2.24
  -7   4  -3   -2.91    2.66
   7   4   3    4.50    3.13
   7   4   3    5.65    2.93
   8  -4   3   12.15    3.80
  -8  -4  -3    5.81    3.10
   8  -4   3    2.12    2.91
  -8   4  -3    5.93    3.47
   8   4   3    3.33    3.60
  -8   4  -3    1.61    3.29
  -8   4  -3    5.51    3.36
   8   4   3    2.41    3.00
   9  -4   3    0.38    3.71
  -9  -4  -3   -0.29    2.83
   9  -4   3    6.52    3.23
  -9   4  -3    0.03    3.26
  -9   4  -3    1.32    3.66
   9   4   3    7.29    3.35
  -9   4  -3   -0.23    3.13
   9   4   3   -4.84    3.29
  10  -4   3    4.14    3.92
 -10  -4  -3   -0.60    3.22
  10  -4   3   -0.20    3.16
 -10   4  -3    0.76    3.56
 -10   4  -3    1.54    3.84
  10   4   3    0.05    3.84
 -10   4  -3    3.04    4.17
  11  -4   3   -1.73    3.92
  11  -4   3   -0.42    3.67
  11   4   3    2.17    4.06
 -11   4  -3    6.17    3.98
 -11   4  -3    3.35    4.26
  12  -5  -3    1.72    3.83
 -12   5   3   -3.08    4.02
 -12   5   3   10.97    4.53
 -12   5   3    3.76    4.14
  11  -5  -3    0.33    3.47
 -11   5   3    4.98    3.82
  11   5  -3    8.94    4.90
 -11   5   3    8.78    4.05
 -11   5   3    4.40    4.07
  10  -5  -3   -4.74    3.25
 -10   5   3    6.91    3.64
  10   5  -3    1.93    4.75
 -10   5   3    6.96    3.88
 -10   5   3   -1.36    3.81
   9  -5  -3   10.35    3.28
  -9   5   3    8.88    3.33
   9   5  -3   11.37    4.87
  -9   5   3    2.46    3.17
   8  -5  -3    3.66    2.98
  -8   5   3    8.39    3.08
   8   5  -3    6.51    3.94
  -7   5   3   20.33    4.34
  -7   5   3   18.81    3.75
   7   5  -3   17.03    3.88
  -7   5   3   22.53    3.54
  -6   5   3  109.18    5.73
  -6   5   3  114.39    5.98
  -6   5   3  113.06    6.10
   6   5  -3  117.81    5.78
  -5  -5   3   20.20    2.67
   5   5  -3   17.03    2.87
  -5   5   3   19.98    3.17
  -5   5   3   13.80    2.70
  -5   5   3   16.23    3.00
  -4   5   3   33.00    3.68
  -4   5   3   28.78    3.21
  -4   5   3   25.60    3.19
   4   5  -3   31.35    3.18
  -3   5   3   44.54    3.46
  -3   5   3   40.56    3.84
  -3   5   3   36.64    3.39
   3   5  -3   42.23    3.42
  -2   5   3   41.25    4.36
  -2   5   3   31.90    3.26
   2   5  -3   35.87    2.14
   2   5  -3   31.24    3.11
  -1   5   3   55.56    4.67
   1   5  -3   50.44    3.62
   1   5  -3   50.46    2.74
  -1   5   3   45.26    3.85
   0  -5   3   25.36    2.02
   0   5  -3   25.37    2.78
   0   5   3   32.68    2.71
   0   5   3   23.57    3.27
   0   5  -3   23.49    1.90
   0   5   3   31.05    3.77
   0   5  -3   24.45    2.38
  -1   5  -3  314.76    7.78
   1   5   3  314.18    8.43
   1   5   3  320.18    8.32
  -1   5  -3  321.19    6.54
   1   5   3  325.82    6.11
  -1   5  -3  305.91    7.25
  -2  -5  -3   67.50    3.07
   2   5   3   65.53    4.44
   2   5   3   70.76    4.61
   2   5   3   68.31    3.18
  -2   5  -3   71.13    4.23
  -2   5  -3   67.93    3.59
  -2   5  -3   65.03    4.01
  -3  -5  -3   20.39    2.29
   3   5   3   20.80    3.22
  -3   5  -3   23.85    2.82
  -3   5  -3   18.18    2.79
   3   5   3   14.01    2.81
   3   5   3   19.60    2.22
  -3   5  -3   20.64    2.95
  -4  -5  -3   -1.61    1.74
   4  -5   3    3.55    2.29
   4   5   3    6.56    2.91
  -4   5  -3    2.88    2.28
   4   5   3   -0.16    1.82
  -4   5  -3    2.95    2.16
  -4   5  -3   -0.76    1.91
   4   5   3    1.48    2.94
   5  -5   3   24.65    3.61
  -5  -5  -3   34.02    3.27
  -5   5  -3   29.15    3.88
   5   5   3   32.26    3.73
  -5   5  -3   31.51    3.79
   5   5   3   28.11    3.33
   5   5   3   32.39    4.41
  -5   5  -3   28.97    3.89
   6  -5   3    4.81    2.61
  -6  -5  -3    0.00    2.29
   6   5   3    5.50    2.88
  -6   5  -3    7.14    3.16
   6   5   3    5.62    3.21
  -6   5  -3    1.63    2.66
   7  -5   3    3.89    2.92
  -7   5  -3    1.92    3.22
  -7   5  -3    0.38    2.73
  -7   5  -3    6.54    3.25
   7   5   3    7.61    3.23
   7   5   3    8.12    3.89
   8  -5   3   11.06    3.62
   8   5   3    0.47    3.90
  -8   5  -3   12.16    3.82
  -8   5  -3    0.23    3.47
   8   5   3    5.31    3.44
  -8   5  -3    4.39    3.16
   9  -5   3   23.59    4.42
  -9   5  -3   19.00    4.59
   9   5   3   20.54    5.06
  -9   5  -3   36.84    5.90
  -9   5  -3   25.79    4.95
  10  -5   3    1.13    3.92
  10  -5   3    1.68    3.55
  10   5   3    3.47    4.84
 -10   5  -3   -0.79    3.81
 -10   5  -3   -1.12    4.13
 -10   5  -3    2.93    3.81
  11  -6  -3   -2.40    3.52
 -11   6   3  -10.84    3.96
 -11   6   3    6.49    4.36
 -11   6   3    1.16    3.76
  10  -6  -3   -0.48    3.44
 -10   6   3    2.44    3.75
 -10   6   3    3.89    4.03
 -10   6   3    2.34    3.52
  10   6  -3   -5.66    4.23
   9  -6  -3    0.12    2.99
  -9   6   3   -3.60    3.84
   9   6  -3    2.72    4.82
  -9   6   3    6.09    3.53
   8  -6  -3   -4.32    2.77
  -8   6   3    1.12    3.07
   8   6  -3    4.38    4.11
  -8   6   3   -0.34    2.95
  -8   6   3   -6.97    3.70
  -7   6   3    1.54    2.69
  -7   6   3   -8.74    4.03
  -7   6   3   -5.47    2.56
   7   6  -3    1.93    4.01
  -6   6   3   -1.14    2.47
   6   6  -3    2.51    3.68
  -6   6   3    1.00    2.52
   5   6  -3    1.20    2.46
  -5   6   3    2.41    2.37
  -5   6   3   -1.84    2.12
  -5   6   3   -0.09    2.41
  -4   6   3    7.77    2.80
  -4   6   3    3.95    2.73
   4   6  -3    4.38    2.74
  -4   6   3    6.49    2.53
  -3   6   3    2.62    2.07
   3   6  -3    8.20    2.25
  -3   6   3    4.23    2.25
  -3   6   3    5.68    2.65
   2   6  -3    2.53    1.33
  -2   6   3    2.17    2.35
  -2   6   3    4.76    2.00
  -2   6   3    1.36    1.98
   2   6  -3    1.37    1.88
  -1   6   3   39.40    3.73
  -1   6   3   38.11    3.13
   1   6  -3   44.97    2.90
  -1   6   3   39.24    3.86
   1   6  -3   49.10    3.94
   0   6  -3    8.88    1.98
   0   6   3    9.97    2.68
   0   6   3    3.81    2.21
   0   6  -3    7.43    2.23
   1   6   3   62.56    4.60
  -1   6  -3   53.28    3.01
  -1   6  -3   54.90    4.28
   1   6   3   50.88    4.31
  -1   6  -3   48.89    3.51
   2   6   3   49.75    4.45
  -2   6  -3   50.87    3.99
  -2   6  -3   49.10    3.42
   2   6   3   53.20    4.78
  -2   6  -3   51.11    4.28
  -3   6  -3    1.86    2.15
  -3   6  -3   -0.88    1.88
  -3   6  -3   -1.53    1.99
   3   6   3    1.95    2.51
   3   6   3    1.44    2.51
  -4   6  -3   -0.60    2.14
   4   6   3   -0.71    3.11
  -4   6  -3    1.39    2.15
   4   6   3    2.53    3.36
  -4   6  -3   -0.59    2.19
   5  -6   3    1.72    2.78
   5   6   3    4.35    3.30
  -5   6  -3   -0.76    2.19
  -5   6  -3   -1.34    2.42
  -5   6  -3   -1.78    2.39
   5   6   3   -1.50    3.03
   6  -6   3    3.35    2.65
  -6   6  -3   -2.62    2.64
   6   6   3   -4.03    3.30
  -6   6  -3   -0.60    2.69
   6   6   3    3.69    3.36
  -6   6  -3    0.36    3.01
   7  -6   3    0.15    2.66
   7   6   3   -1.03    4.03
  -7   6  -3    0.46    3.04
  -7   6  -3   -4.55    3.02
   8  -6   3   -1.37    2.85
  -8   6  -3    7.28    3.87
  -8   6  -3    2.52    3.69
   8   6   3    1.73    4.24
  -8   6  -3    1.79    3.24
   9  -6   3    0.88    3.10
   9   6   3    1.41    4.68
  -9   6  -3   -0.41    3.84
  -9   6  -3    1.13    3.57
  -9   6  -3   -1.14    4.02
  10  -6   3   -2.89    3.37
  10  -6   3   -3.82    4.34
 -10   6  -3   -3.84    3.65
 -10   6  -3   -1.50    3.98
  10   6   3    2.71    5.04
  11  -7  -3    2.60    4.24
 -11   7   3   10.31    4.71
 -11   7   3    0.21    4.33
 -11   7   3    8.18    4.66
  10  -7  -3   22.54    4.81
 -10   7   3   16.37    5.54
 -10   7   3   20.12    5.02
  10   7  -3   28.65    6.73
 -10   7   3   26.45    5.32
   9  -7  -3   14.67    4.35
  -9   7   3   19.27    4.64
   9   7  -3   11.30    4.61
  -9   7   3   14.73    4.40
  -9   7   3   16.26    4.63
  -8   7   3    8.73    4.27
   8   7  -3   11.72    5.11
  -8   7   3    6.26    3.89
  -8   7   3   14.93    4.12
  -7   7   3   23.03    4.35
   7   7  -3   21.10    5.87
  -7   7   3   12.35    3.97
  -6   7   3    1.92    2.80
  -6   7   3   -0.77    2.79
   6   7  -3   -0.92    3.21
  -6   7   3   -1.36    2.98
   5   7  -3    5.21    3.18
  -5   7   3    6.89    3.19
  -5   7   3    7.47    3.12
  -5   7   3    0.47    2.67
   4   7  -3    1.34    3.00
  -4   7   3   -1.21    3.10
  -4   7   3   -0.26    3.12
   3   7  -3    3.78    2.43
  -3   7   3   -1.26    2.67
  -3   7   3   -0.93    2.03
  -2   7   3   71.23    5.61
   2   7  -3   73.80    4.79
  -2   7   3   76.99    5.22
   1   7  -3   48.02    4.25
   1   7  -3   42.35    3.29
  -1   7   3   57.90    4.67
  -1   7   3   48.17    4.60
   0   7   3   32.47    3.81
   0   7  -3   35.30    3.74
   0   7   3   41.60    4.30
   0   7  -3   33.16    3.14
  -1   7  -3   36.82    4.15
  -1   7  -3   31.16    3.37
   1   7   3   31.12    3.95
   1   7   3   30.18    4.01
  -2   7  -3  124.69    6.21
   2   7   3  117.24    6.83
   2   7   3  126.18    6.82
  -2   7  -3  124.89    5.77
   3   7   3   41.81    4.90
   3   7   3   37.20    4.54
  -3   7  -3   50.89    4.60
  -3   7  -3   50.41    4.92
  -4   7  -3   -0.04    2.49
   4   7   3   -3.24    4.08
  -4   7  -3   -2.96    2.15
   4   7   3    8.54    4.76
  -4   7  -3   -2.79    2.41
   5  -7   3    6.85    3.32
   5   7   3   14.03    4.34
  -5   7  -3   17.17    4.12
  -5   7  -3   12.02    3.14
   5   7   3   13.64    4.23
  -5   7  -3   11.39    3.37
   6  -7   3   25.64    4.49
  -6   7  -3   16.46    4.06
  -6   7  -3   19.35    4.16
  -6   7  -3   28.41    4.30
   6   7   3   21.18    4.96
   7  -7   3    6.32    3.38
   7   7   3    0.97    4.21
  -7   7  -3    6.42    3.57
  -7   7  -3   14.44    4.00
  -7   7  -3   10.31    3.79
   8  -7   3    9.38    3.96
   8   7   3    8.50    5.09
  -8   7  -3   10.81    4.46
  -8   7  -3   14.47    4.39
  -8   7  -3   10.43    4.76
   9  -7   3    3.85    3.63
  -9   7  -3    1.98    4.38
   9   7   3    4.69    5.22
  -9   7  -3    5.74    4.26
  -9   7  -3    3.98    4.21
  10  -8  -3    0.34    3.83
 -10   8   3    2.21    4.33
 -10   8   3   10.18    4.63
 -10   8   3   -2.65    4.37
   9  -8  -3   -1.02    3.56
  -9   8   3   -3.70    3.92
  -9   8   3   -3.04    3.66
   9   8  -3    0.17    5.39
  -9   8   3   -9.19    5.35
  -8   8   3    4.07    3.91
  -8   8   3    5.39    3.78
   8   8  -3   -4.14    4.02
   7   8  -3    7.23    4.10
  -7   8   3    2.89    3.58
  -7   8   3    6.47    3.75
  -6   8   3    0.25    3.30
   6   8  -3   -2.05    3.58
  -6   8   3   -5.44    2.81
  -5   8   3    0.61    3.03
  -5   8   3   -7.28    2.96
  -4   8   3    5.28    3.10
   4   8  -3    8.43    3.14
  -4   8   3   12.77    3.80
   3   8  -3   -6.21    2.77
  -3   8   3   -5.27    2.43
  -3   8   3   -6.57    4.03
  -2   8   3   -0.45    2.82
  -2   8   3   13.84    4.20
  -1   8   3    1.24    3.30
   1   8  -3   -2.05    2.45
  -1   8   3    2.85    2.73
   0   8   3    3.23    3.40
   0   8   3    3.02    2.95
  -1   8  -3   -2.50    2.41
   1   8   3    1.73    3.88
  -1   8  -3   -1.30    2.25
   1   8   3    3.31    4.50
  -2   8  -3    0.14    2.41
   2   8   3   -2.39    3.04
   2   8   3   -3.40    3.15
  -2   8  -3    1.85    2.39
   3   8   3    9.68    4.12
   3   8   3    6.53    3.62
  -3   8  -3    4.66    3.10
  -3   8  -3    5.96    2.97
  -4   8  -3    3.97    3.07
   4   8   3   -0.44    3.81
  -4   8  -3    5.13    3.06
  -5   8  -3    8.04    3.62
  -5   8  -3    5.89    3.40
   5   8   3    5.88    4.55
   6  -8   3    3.90    3.74
   6   8   3   -3.17    3.83
  -6   8  -3    3.00    3.62
  -6   8  -3    6.08    3.86
   7  -8   3    1.12    3.29
  -7   8  -3   10.95    4.29
   7   8   3   -0.56    4.79
  -7   8  -3    2.62    3.70
   8  -8   3   -2.13    3.12
  -8   8  -3    3.81    4.43
   8   8   3   -3.05    4.81
  -8   8  -3   -2.82    3.66
   8   9  -3   -1.78    4.60
  -8   9   3    1.88    3.82
  -8   9   3    0.45    3.92
  -7   9   3    8.80    4.47
  -7   9   3    6.04    4.07
   7   9  -3   15.22    4.89
  -6   9   3   12.31    4.31
  -6   9   3   16.90    4.78
   6   9  -3    6.19    3.81
   5   9  -3    9.50    3.56
  -5   9   3    5.73    3.69
  -5   9   3    2.42    3.82
  -4   9   3   10.55    3.94
  -4   9   3   14.57    4.59
   4   9  -3   16.18    4.25
  -3   9   3   31.61    5.24
   3   9  -3   23.76    4.23
  -3   9   3   23.78    4.32
  -2   9   3    9.05    3.79
   2   9  -3   11.41    3.77
  -2   9   3    5.33    4.33
  -1   9   3   12.76    4.00
   1   9  -3   12.49    3.72
   0   9   3   -4.49    2.84
   0   9  -3   -3.24    2.70
  -1   9  -3   -3.55    2.81
   1   9   3   -0.25    3.00
   1   9   3   -5.77    3.64
  -2   9  -3   17.73    4.06
  -2   9  -3   19.57    3.55
   2   9   3   17.09    4.54
   2   9   3    9.81    5.21
   3   9   3   -2.14    3.84
  -3   9  -3    1.31    2.75
  -3   9  -3    2.43    3.18
   4   9   3   22.48    4.95
  -4   9  -3   27.81    4.51
  -4   9  -3   28.18    5.08
  -5   9  -3   16.78    4.64
  -5   9  -3   16.02    4.12
   5   9   3    8.76    4.45
   6  -9   3   17.47    4.64
   6   9   3   13.69    5.60
  -6   9  -3    6.73    4.38
  -6   9  -3   12.04    4.41
   7  -9   3    5.60    3.63
   7   9   3    7.14    4.98
  -7   9  -3   -0.07    3.96
  -7   9  -3    2.72    4.03
  -7  10   3    4.04    4.13
   7  10  -3   -2.48    3.97
  -7  10   3   -1.14    4.08
   6  10  -3    5.88    3.88
  -6  10   3    0.04    3.91
  -6  10   3    6.54    4.30
  -5  10   3   -1.13    4.13
  -5  10   3    4.66    3.96
   5  10  -3   -1.99    3.99
  -4  10   3    2.05    3.64
  -4  10   3    0.97    3.60
   4  10  -3    6.88    3.60
  -3  10   3    2.01    3.66
  -3  10   3   -2.16    3.67
   3  10  -3    4.27    3.46
   2  10  -3    3.40    3.26
  -2  10   3    1.02    3.85
  -2  10   3    4.74    3.73
  -1  10   3   -0.12    3.85
  -1  10   3   -1.18    3.47
   1  10  -3   -1.93    2.92
   0  10   3   -1.29    4.03
   0  10   3    5.74    3.47
   0  10  -3   -2.93    3.06
   1  10   3    5.77    3.73
  -1  10  -3    6.57    3.83
  -2  10  -3    3.61    3.56
   2  10   3    4.20    3.81
  -3  10  -3   -4.05    3.26
   3  10   3    2.21    4.44
  -4  10  -3    3.23    3.98
  -4  10  -3    1.27    3.62
   4  10   3    7.39    4.92
  -5  10  -3   -0.57    3.91
   5  10   3    3.85    4.67
  -5  10  -3    7.00    4.08
  -4  11   3   28.26    5.63
  -4  11   3   30.98    5.59
   4  11  -3   21.20    5.03
  -3  11   3    9.91    4.56
  -3  11   3   14.16    4.74
   3  11  -3    2.76    3.78
   2  11  -3    4.59    3.70
  -2  11   3    8.08    4.12
  -2  11   3    8.30    4.55
   1  11  -3   -0.18    3.46
  -1  11   3   -1.87    3.92
   0  11   3    1.79    3.97
   0  11  -3   11.42    4.30
   1  11   3    6.23    3.80
  -1  11  -3    1.62    3.81
   2  11   3    2.02    3.71
  -2  11  -3   -3.93    3.33
   3  11   3   -2.12    3.98
 -13   0   4    2.79    3.60
 -12   0   4   41.17    5.00
  12   0  -4   43.11    5.08
 -11   0   4    3.11    2.96
  11   0  -4   -0.50    2.90
 -10   0   4    0.21    2.22
  10   0  -4    1.77    2.75
 -10   0   4    4.12    3.65
   9   0  -4   14.50    2.97
  -9   0   4   22.11    3.74
  -9   0   4   14.10    2.85
   8   0  -4  237.70    6.79
  -8   0   4  223.43    7.80
  -8   0   4  234.89    6.83
  -7   0   4   -1.89    2.04
  -7   0   4    1.65    1.73
   7   0  -4   -1.38    1.43
  -6   0   4   33.67    2.72
  -6   0   4   33.97    2.89
  -6   0   4   29.08    3.28
   6   0  -4   33.48    2.66
  -5   0   4  111.76    4.74
  -5   0   4  112.58    3.42
  -5   0   4  108.85    3.79
   5   0  -4  104.62    3.40
  -4   0   4   77.17    2.35
   4   0  -4   70.80    2.40
  -4   0   4   75.19    3.76
  -4   0   4   81.47    3.17
  -3   0   4   83.69    3.12
  -3   0   4   82.14    3.56
  -2   0   4   37.77    2.76
  -2   0   4   49.07    2.50
  -1   0   4   99.40    3.55
  -1   0   4   93.68    2.25
   1   0  -4   95.07    3.58
  -1   0   4   98.57    3.18
   0   0  -4   56.39    3.13
   0   0   4   58.59    2.96
   0   0   4   61.98    3.14
   0   0   4   59.36    2.33
   1   0   4   15.70    2.07
   1   0   4   20.24    2.33
  -1   0  -4   18.95    2.10
   1   0   4   19.89    1.88
  -1   0  -4   21.40    2.30
   2   0   4   93.46    3.76
  -2   0  -4   96.69    4.03
   2   0   4   85.28    3.99
  -2   0  -4   95.79    4.08
  -3   0  -4  123.64    4.84
   3   0   4  117.18    4.75
  -3   0  -4  119.78    4.71
   3   0   4  122.45    4.62
   4   0   4   90.16    4.59
   4   0   4   94.50    4.62
  -4   0  -4   87.77    4.44
  -4   0  -4   88.57    4.59
  -5   0  -4   61.37    4.26
   5   0   4   57.23    4.12
  -5   0  -4   54.90    4.21
   5   0   4   54.46    4.08
  -6   0  -4   71.61    4.88
   6   0   4   75.61    4.86
  -6   0  -4   65.35    4.91
   6   0   4   61.58    4.63
  -7   0  -4   11.59    2.97
  -7   0  -4    4.24    2.66
   7   0   4    7.45    2.81
   7   0   4    8.52    2.78
   8   0   4    4.83    2.93
   8   0   4   11.43    3.40
  -8   0  -4   11.93    3.55
  -8   0  -4   13.33    3.41
  -9   0  -4    3.42    2.96
  -9   0  -4    3.63    3.19
   9   0   4    0.31    3.03
   9   0   4    4.28    3.20
 -10   0  -4    5.58    3.36
  10   0   4   -0.44    3.26
  10   0   4    4.26    3.36
 -10   0  -4    4.04    3.54
 -11   0  -4   -1.47    3.32
  11   0   4    0.65    3.68
  11   0   4   -4.81    3.34
 -11   0  -4    0.57    3.64
  13  -1  -4   -1.36    3.71
 -13  -1   4    0.96    3.35
 -13   1   4   -3.39    3.31
 -12  -1   4    3.90    3.07
  12  -1  -4    3.00    3.36
 -12   1   4    9.02    3.69
 -12   1   4    4.35    3.35
  12   1  -4    7.30    3.74
 -11  -1   4   17.91    4.05
  11  -1  -4   21.72    4.09
 -11   1   4   17.39    4.51
 -11   1   4   25.26    4.16
  11   1  -4   29.44    4.39
 -10  -1   4    6.05    3.78
  10  -1  -4   -1.11    2.50
  10   1  -4    3.57    3.04
 -10   1   4    2.86    2.68
 -10   1   4   -3.05    3.78
   9  -1  -4   13.71    2.95
  -9  -1   4   19.87    3.45
  -9  -1   4   19.08    2.86
  -9   1   4   25.70    3.54
  -9   1   4   21.51    3.85
   9   1  -4   25.98    3.35
  -9   1   4   17.60    3.13
  -8  -1   4    0.98    1.86
  -8  -1   4    6.95    2.72
   8  -1  -4    0.50    1.93
  -8   1   4    5.53    2.45
  -8   1   4    2.87    2.73
   8   1  -4    2.54    2.21
  -8   1   4    4.82    2.12
  -7  -1   4    0.87    2.03
   7  -1  -4   -1.69    1.68
  -7   1   4    0.00    1.70
  -7   1   4    0.94    2.26
   7   1  -4    3.18    1.83
  -7   1   4    1.83    1.80
  -6  -1   4   -1.23    1.80
   6  -1  -4    0.00    1.57
  -6  -1   4    0.19    1.28
  -6   1   4    0.70    1.55
  -6   1   4    0.36    1.62
  -6   1   4   -0.29    2.08
   6   1  -4    3.05    1.56
   5  -1  -4   19.76    2.00
  -5  -1   4   17.94    1.74
  -5  -1   4   18.27    2.52
   5   1  -4   21.56    1.87
  -5   1   4   18.16    2.02
  -5   1   4   19.62    2.84
  -5   1   4   21.74    2.44
  -4  -1   4    3.61    1.07
  -4  -1   4   -0.76    1.43
  -4   1   4    1.16    1.27
  -4   1   4   -1.22    1.62
  -4   1   4    4.06    1.68
   4   1  -4   -0.39    1.01
  -3  -1   4   62.54    3.05
  -3   1   4   59.45    3.33
  -3   1   4   61.97    2.41
  -3   1   4   61.13    3.14
  -2  -1   4   36.32    1.88
  -2  -1   4   41.85    2.59
  -2   1   4   36.70    2.83
  -2   1   4   39.33    1.95
  -2   1   4   38.60    2.76
  -1  -1   4    1.15    0.89
  -1  -1   4    0.08    1.00
  -1  -1   4    2.22    1.38
   1   1  -4    0.89    0.88
  -1   1   4    0.69    1.09
  -1   1   4   -1.30    1.33
   1   1  -4    0.51    1.37
  -1   1   4    0.96    1.49
   0  -1   4    8.14    1.29
   0  -1  -4    5.35    1.71
   0  -1   4    8.09    1.47
   0  -1   4   10.14    1.66
   0   1   4    8.02    1.36
   0   1  -4    7.76    1.73
   0   1   4    8.79    1.75
   0   1  -4    7.15    1.32
   0   1   4    8.60    1.75
   0   1  -4    7.50    1.53
  -1  -1  -4   32.98    2.89
   1  -1   4   33.26    2.33
   1  -1   4   33.01    2.84
   1  -1   4   35.46    2.64
  -1   1  -4   35.69    2.44
   1   1   4   35.67    2.49
   1   1   4   33.45    2.87
  -1   1  -4   36.24    2.88
   1   1   4   34.39    2.89
  -1   1  -4   33.93    2.74
  -2  -1  -4    4.30    1.82
   2  -1   4    2.04    1.45
  -2  -1  -4    4.53    1.77
   2  -1   4    3.57    1.71
  -2   1  -4    1.32    1.60
   2   1   4    3.61    1.87
   2   1   4    0.97    1.70
   2   1   4    5.57    1.78
  -2   1  -4    0.18    1.50
  -2   1  -4    0.22    1.49
  -3  -1  -4   39.85    3.39
  -3  -1  -4   49.71    3.61
   3  -1   4   42.33    3.38
   3  -1   4   43.31    3.30
  -3   1  -4   42.04    3.43
  -3   1  -4   40.20    3.30
  -3   1  -4   41.84    3.31
   3   1   4   48.71    3.57
   3   1   4   48.10    3.56
   4  -1   4    9.97    2.32
   4  -1   4    9.53    2.36
  -4  -1  -4   11.27    2.31
  -4  -1  -4    7.79    2.30
  -4   1  -4   15.06    2.59
   4   1   4   11.02    2.34
  -4   1  -4   13.57    2.50
   4   1   4    8.96    2.27
  -4   1  -4   13.76    2.40
   5  -1   4   10.38    2.56
  -5  -1  -4    7.68    2.29
  -5  -1  -4    6.49    2.28
   5  -1   4   10.13    2.40
  -5   1  -4    3.19    2.18
   5   1   4    7.54    2.41
  -5   1  -4   11.00    2.49
   5   1   4    6.31    2.40
  -5   1  -4   11.00    2.40
  -6  -1  -4    2.66    2.09
   6  -1   4   -1.05    2.02
   6  -1   4    1.49    2.14
  -6  -1  -4    2.14    2.12
   6   1   4    0.04    2.23
  -6   1  -4    4.22    2.28
   6   1   4   -0.47    2.14
  -6   1  -4   -1.45    1.99
   7  -1   4   45.16    4.51
  -7  -1  -4   44.78    4.27
   7  -1   4   49.46    4.66
  -7  -1  -4   47.97    4.70
   7   1   4   46.63    4.62
  -7   1  -4   41.99    4.46
   7   1   4   36.38    4.21
  -7   1  -4   41.11    4.46
  -8  -1  -4    6.72    3.10
  -8  -1  -4    0.89    2.44
   8  -1   4    3.83    3.05
   8  -1   4    0.62    2.82
  -8   1  -4    1.99    2.70
   8   1   4   10.03    3.32
   8   1   4    1.59    2.89
  -8   1  -4    0.16    2.85
  -9  -1  -4   10.54    3.43
  -9  -1  -4    9.65    3.55
   9  -1   4    7.18    3.41
   9  -1   4   10.16    3.68
   9   1   4    9.04    3.57
   9   1   4   12.48    3.53
  -9   1  -4   15.94    4.11
 -10  -1  -4    0.90    3.68
 -10  -1  -4   -0.89    2.97
  10  -1   4    3.35    3.31
  10  -1   4    8.30    3.86
 -10   1  -4    6.76    3.55
 -10   1  -4    2.23    3.47
  10   1   4    0.35    3.25
  10   1   4    2.56    3.51
  11  -1   4    0.67    3.66
 -11  -1  -4    3.87    3.48
  11  -1   4    7.42    4.04
 -11  -1  -4    4.05    3.82
 -11   1  -4    3.73    4.10
  11   1   4    5.59    3.98
 -11   1  -4    3.92    3.64
  11   1   4   -0.45    3.58
 -13  -2   4   10.91    3.42
  13  -2  -4    4.24    3.83
 -13   2   4    9.50    4.18
 -13   2   4   11.83    4.47
  12  -2  -4   15.74    4.10
 -12  -2   4    8.75    3.17
 -12   2   4   17.25    4.50
 -12   2   4   11.65    4.12
 -11  -2   4   22.39    3.75
  11  -2  -4   12.76    3.87
  11   2  -4   20.78    4.07
 -11   2   4   22.05    4.17
 -11   2   4   20.46    4.03
 -11   2   4   24.15    4.73
  10  -2  -4    3.48    2.80
 -10  -2   4    1.72    2.87
 -10   2   4    4.46    2.89
 -10   2   4   -2.64    2.63
  10   2  -4   10.68    3.39
  -9  -2   4   16.02    3.53
   9  -2  -4   14.23    2.97
  -9   2   4   14.97    3.35
  -9   2   4   10.55    3.01
   8  -2  -4    1.25    2.17
  -8  -2   4    3.24    2.47
  -8  -2   4    0.12    1.61
  -8   2   4    0.68    2.23
   8   2  -4   -1.51    2.01
  -8   2   4   -0.30    2.14
  -8   2   4    0.38    2.88
   7  -2  -4   14.31    2.55
  -7  -2   4    5.56    1.54
  -7  -2   4    8.56    2.27
  -7   2   4    9.90    2.58
   7   2  -4    9.50    2.28
  -7   2   4    9.13    2.42
  -7   2   4   10.83    2.96
   6  -2  -4   78.22    3.95
  -6  -2   4   72.34    2.73
  -6  -2   4   69.68    4.48
  -6   2   4   70.72    5.47
  -6   2   4   71.20    3.86
   6   2  -4   87.16    4.37
  -6   2   4   75.77    4.27
  -5  -2   4  228.71    7.12
  -5   2   4  248.55    7.29
  -5   2   4  248.63    6.00
   5   2  -4  264.48    6.96
  -4  -2   4  102.62    3.86
   4   2  -4  104.81    3.16
  -4   2   4   98.64    4.47
  -4   2   4  101.06    3.72
  -4   2   4  106.89    4.44
  -3  -2   4  112.89    3.62
  -3   2   4  107.33    3.61
   3   2  -4  112.78    2.79
  -3   2   4  111.79    4.43
  -3   2   4  114.24    4.28
  -2  -2   4   77.38    2.26
  -2  -2   4   83.69    3.08
  -2   2   4   82.99    3.58
  -2   2   4   83.10    3.05
  -2   2   4   92.13    3.95
   2   2  -4   85.40    2.35
  -1  -2   4    6.71    1.31
  -1  -2   4    9.86    1.53
  -1   2   4    8.51    1.87
   1   2  -4    8.57    1.29
  -1   2   4    6.34    1.71
   1   2  -4    8.25    1.56
   1   2  -4    7.40    1.25
  -1   2   4    8.57    1.71
   0  -2   4    0.23    1.16
   0  -2   4    3.03    1.26
   0  -2   4    0.05    1.16
   0  -2  -4    0.99    1.50
   0   2   4    0.40    1.55
   0   2  -4    3.69    1.55
   0   2   4    1.15    1.61
   0   2  -4    1.84    1.34
   0   2   4    2.05    1.49
   0   2  -4    2.59    1.24
   1  -2   4  147.19    4.18
   1  -2   4  149.76    4.56
  -1  -2  -4  148.16    4.69
   1  -2   4  147.95    4.43
   1   2   4  149.68    4.57
  -1   2  -4  149.92    4.71
  -1   2  -4  152.90    4.55
   1   2   4  153.43    4.64
  -1   2  -4  151.06    4.33
   1   2   4  151.80    4.90
   2  -2   4  147.10    4.94
   2  -2   4  146.98    4.62
  -2  -2  -4  137.89    4.78
   2   2   4  148.56    5.15
   2   2   4  143.21    4.83
   2   2   4  139.15    4.92
  -2   2  -4  139.30    4.85
  -2   2  -4  147.26    4.89
  -2   2  -4  138.93    4.76
   3  -2   4  196.69    6.20
  -3  -2  -4  200.91    5.87
   3  -2   4  199.86    5.92
  -3   2  -4  208.27    6.20
   3   2   4  210.30    6.70
   3   2   4  199.37    6.49
  -3   2  -4  208.27    6.26
   3   2   4  200.89    6.03
  -3   2  -4  203.19    6.02
   4  -2   4   56.02    4.10
   4  -2   4   64.06    4.05
  -4  -2  -4   68.36    4.22
  -4  -2  -4   67.43    4.17
  -4   2  -4   64.92    4.12
  -4   2  -4   56.68    4.01
   4   2   4   64.62    4.19
   4   2   4   56.31    4.00
  -4   2  -4   61.64    4.21
  -5  -2  -4   33.36    3.57
   5  -2   4   33.21    3.47
  -5  -2  -4   30.05    3.42
   5  -2   4   32.91    3.57
  -5   2  -4   33.90    3.63
   5   2   4   37.92    3.62
   5   2   4   32.09    3.50
  -5   2  -4   28.68    3.36
  -5   2  -4   29.29    3.49
   6  -2   4   -0.09    2.31
  -6  -2  -4    4.48    2.31
  -6  -2  -4    3.83    2.41
   6  -2   4    7.78    2.61
  -6   2  -4    3.18    2.36
   6   2   4    3.60    2.32
  -6   2  -4    1.73    2.24
  -6   2  -4    3.88    2.53
  -7  -2  -4    6.17    2.94
  -7  -2  -4    3.08    2.47
   7  -2   4    8.01    3.13
   7  -2   4    6.41    2.90
  -7   2  -4    5.90    3.02
   7   2   4   -0.55    2.59
  -7   2  -4    4.30    2.70
  -7   2  -4    5.02    2.71
   7   2   4    8.18    3.06
   8  -2   4    1.44    3.11
  -8  -2  -4   -2.83    2.53
  -8  -2  -4   -1.32    2.67
   8   2   4   -0.89    2.83
  -8   2  -4   -2.08    2.67
  -8   2  -4    2.36    3.08
  -8   2  -4    2.73    2.76
   8   2   4   -4.08    2.57
   9  -2   4   20.66    4.06
   9  -2   4   14.42    4.04
  -9  -2  -4   21.24    4.39
  -9  -2  -4   15.11    3.72
   9   2   4   13.65    3.89
   9   2   4   21.72    4.15
  -9   2  -4   21.83    4.40
  -9   2  -4   13.15    3.68
  10  -2   4    1.23    3.25
 -10  -2  -4   -0.75    3.32
  10  -2   4   11.84    4.21
 -10  -2  -4    7.72    3.59
  10   2   4    5.20    3.66
  10   2   4    6.56    3.89
 -10   2  -4    1.37    3.30
 -10   2  -4    9.13    4.21
  11  -2   4    2.94    3.69
  11  -2   4   -3.66    3.51
 -11  -2  -4    3.99    3.94
 -11  -2  -4   -0.60    3.30
 -11   2  -4   -1.21    3.44
  11   2   4    4.12    3.77
  11   2   4    1.61    3.55
 -11   2  -4    2.45    3.88
  13  -3  -4    0.46    3.93
 -13   3   4    4.87    4.17
 -13   3   4    4.18    4.23
 -13   3   4   -1.31    3.98
  12  -3  -4    2.56    3.41
 -12  -3   4    8.59    3.18
 -12   3   4    7.48    3.83
 -12   3   4    1.16    3.46
 -12   3   4   -1.71    3.43
  11  -3  -4    4.52    3.26
 -11  -3   4    9.49    3.15
 -11   3   4    3.68    3.49
  11   3  -4    9.71    4.73
 -11   3   4    5.18    3.44
 -11   3   4    1.61    4.35
  10  -3  -4   -2.28    2.74
 -10   3   4    2.56    3.08
 -10   3   4    1.07    3.01
  10   3  -4   -1.10    3.08
 -10   3   4    3.34    3.61
  -9  -3   4    4.62    2.53
   9  -3  -4   -1.80    2.34
   9   3  -4    4.35    3.02
  -9   3   4    2.48    2.83
  -9   3   4    5.18    3.50
   8  -3  -4    2.15    2.32
  -8  -3   4    3.48    2.24
  -8   3   4    3.29    2.83
   8   3  -4    1.71    2.44
  -8   3   4    6.19    2.49
  -8   3   4    0.91    2.48
  -7  -3   4    6.67    2.12
   7  -3  -4    2.15    2.12
  -7   3   4    0.11    2.39
  -7   3   4    1.88    2.14
  -7   3   4    2.31    2.21
   7   3  -4    0.66    2.18
  -6  -3   4    0.35    1.62
  -6   3   4   -0.68    1.80
  -6   3   4   -3.30    1.64
  -6   3   4    2.28    2.38
   6   3  -4   -0.21    1.82
  -5  -3   4    0.26    1.43
   5   3  -4    0.65    1.84
  -5   3   4    2.68    1.72
  -5   3   4   -0.54    2.36
  -5   3   4    1.28    1.90
  -4   3   4  140.33    4.84
  -4   3   4  149.15    6.72
  -3  -3   4   12.73    1.62
  -3   3   4   12.19    2.08
  -3   3   4   12.44    2.41
   3   3  -4   11.31    1.58
  -3   3   4    8.15    2.20
  -2  -3   4   83.02    3.01
  -2   3   4   77.01    4.13
   2   3  -4   77.27    2.93
  -2   3   4   73.14    3.65
  -2   3   4   86.07    3.58
  -1  -3   4   42.73    2.49
  -1  -3   4   53.28    2.44
  -1   3   4   42.37    3.02
   1   3  -4   49.27    2.65
  -1   3   4   44.85    3.36
  -1   3   4   48.97    3.06
   1   3  -4   47.32    2.32
   1   3  -4   51.12    2.68
   0  -3   4   93.14    3.45
   0  -3   4   98.60    3.48
   0   3   4   97.29    4.26
   0   3  -4   89.46    3.48
   0   3   4   92.64    4.01
   0   3  -4   95.39    3.61
   0   3  -4   93.62    3.44
   0   3   4   94.75    3.69
   1  -3   4   -0.17    1.28
   1  -3   4    0.09    1.35
   1  -3   4   -1.97    1.46
  -1  -3  -4    0.77    1.52
   1   3   4   -0.84    1.46
   1   3   4   -2.29    1.61
  -1   3  -4   -1.54    1.35
  -1   3  -4    0.08    1.44
  -1   3  -4   -0.28    1.37
   1   3   4    0.85    1.85
  -2  -3  -4   23.40    2.52
   2  -3   4   25.63    2.86
   2  -3   4   28.72    2.73
   2   3   4   27.84    2.63
  -2   3  -4   25.25    2.63
   2   3   4   19.59    3.03
  -2   3  -4   25.25    2.72
  -2   3  -4   28.92    2.79
   2   3   4   21.46    3.48
  -3  -3  -4    1.22    1.67
   3  -3   4    2.26    1.78
   3  -3   4    0.98    2.04
  -3   3  -4    1.15    1.71
   3   3   4    0.27    2.26
   3   3   4    2.40    1.87
  -3   3  -4    0.77    1.79
   3   3   4    2.85    2.06
  -3   3  -4    0.12    1.62
   4  -3   4    6.10    2.11
  -4  -3  -4    8.52    2.26
   4  -3   4    6.18    2.57
   4   3   4    4.65    2.34
  -4   3  -4    0.26    2.00
  -4   3  -4    4.38    2.16
  -4   3  -4    7.62    2.32
   4   3   4    3.32    2.27
  -5  -3  -4    9.14    2.52
   5  -3   4    7.23    2.54
   5  -3   4    2.97    2.64
   5   3   4    9.35    2.72
  -5   3  -4    7.41    2.49
   5   3   4    3.34    2.66
  -5   3  -4    7.87    2.59
  -5   3  -4    8.49    2.61
  -6  -3  -4   10.78    2.88
   6  -3   4    8.81    3.01
   6  -3   4    9.43    2.77
   6   3   4    2.19    2.61
  -6   3  -4    8.47    3.03
  -6   3  -4    9.43    2.79
   6   3   4    7.43    2.85
  -6   3  -4    8.90    2.91
   7  -3   4    4.04    2.69
  -7  -3  -4    1.17    2.69
   7  -3   4    6.81    3.27
  -7   3  -4    7.28    3.04
  -7   3  -4   -3.56    2.52
  -7   3  -4    1.53    2.58
   7   3   4    2.18    2.86
   7   3   4   -1.85    2.83
   8  -3   4    9.01    3.51
   8  -3   4   12.02    3.51
  -8  -3  -4    4.77    3.17
  -8   3  -4    5.48    3.31
   8   3   4    6.82    3.35
   8   3   4   14.10    4.07
  -8   3  -4    7.52    3.52
  -8   3  -4    7.68    3.56
  -9  -3  -4    2.60    3.31
   9  -3   4    0.63    3.45
  -9  -3  -4    2.24    3.13
   9   3   4    6.45    3.39
   9   3   4    5.47    3.81
  -9   3  -4    4.82    3.46
  -9   3  -4    5.49    3.88
  -9   3  -4   10.00    3.86
 -10  -3  -4   10.46    3.93
  10  -3   4   14.75    4.14
  10  -3   4    3.94    3.90
 -10   3  -4   14.06    5.14
  10   3   4    5.48    3.97
  10   3   4   11.49    3.94
 -10   3  -4   18.03    4.87
 -11  -3  -4    0.47    3.78
  11  -3   4    9.15    4.05
  11  -3   4    6.82    4.18
  11   3   4   -0.34    3.99
 -11   3  -4    6.58    4.43
  11   3   4    4.96    3.84
 -11   3  -4    4.06    4.15
  13  -4  -4   12.97    4.48
 -13   4   4    4.48    4.19
 -13   4   4   10.18    4.80
 -13   4   4   16.59    5.21
  12  -4  -4   10.06    4.11
 -12   4   4    4.08    4.87
 -12   4   4    3.17    3.75
 -12   4   4   -0.17    3.85
  11  -4  -4   22.19    4.43
 -11   4   4   18.00    4.30
 -11   4   4   15.57    4.87
 -11   4   4   13.43    4.15
  10  -4  -4   34.78    4.67
 -10  -4   4   33.43    3.83
  10   4  -4   30.26    5.39
 -10   4   4   30.80    5.66
 -10   4   4   35.50    4.81
 -10   4   4   38.28    5.10
  -9  -4   4   32.56    3.86
   9  -4  -4   32.25    4.34
  -9   4   4   32.82    4.33
  -9   4   4   26.24    4.25
  -9   4   4   26.12    5.49
   9   4  -4   39.06    5.33
  -8  -4   4    4.44    2.30
   8  -4  -4    4.20    2.61
   8   4  -4    4.35    3.99
  -8   4   4   -2.75    2.44
  -8   4   4    0.63    2.73
  -7  -4   4   30.07    3.00
  -7   4   4   29.74    4.11
  -7   4   4   37.32    4.08
   7   4  -4   36.39    3.79
  -7   4   4   28.83    3.70
  -6  -4   4   54.31    3.36
   6   4  -4   53.56    4.06
  -6   4   4   45.08    3.91
  -6   4   4   52.72    4.19
  -6   4   4   57.68    5.01
  -5  -4   4  118.88    4.17
  -5   4   4  125.01    5.22
  -5   4   4  125.67    5.73
   5   4  -4  124.89    4.85
  -5   4   4  119.54    5.57
  -4  -4   4   76.86    3.31
  -4   4   4   71.11    5.13
  -4   4   4   70.82    4.10
  -4   4   4   74.17    5.83
  -3  -4   4   15.32    1.62
  -3   4   4   19.48    2.96
  -3   4   4   13.24    2.38
   3   4  -4   15.18    1.94
  -3   4   4   16.33    2.71
  -2  -4   4   88.97    3.47
  -2   4   4   93.44    6.23
   2   4  -4   86.67    2.58
   2   4  -4   85.49    3.64
  -1   4   4    7.96    2.90
   0  -4   4   33.16    2.46
   0   4   4   30.90    3.44
   0   4  -4   35.15    2.65
   0   4   4   35.77    4.01
   0   4  -4   34.55    2.86
   0   4  -4   35.52    2.60
   1  -4   4   18.11    2.13
  -1  -4  -4   15.15    2.03
  -1   4  -4   16.73    2.38
  -1   4  -4   18.10    2.32
   1   4   4   16.69    2.65
   1   4   4   17.49    2.86
   1   4   4   14.45    2.10
  -1   4  -4   15.81    2.15
   2  -4   4    8.27    2.04
  -2  -4  -4    8.10    1.96
   2   4   4    7.33    2.72
  -2   4  -4    5.47    1.88
   2   4   4    6.96    2.61
  -2   4  -4    7.65    2.14
   2   4   4    9.43    1.97
  -2   4  -4   10.08    2.07
   3  -4   4   25.58    3.05
  -3  -4  -4   26.35    2.76
  -3   4  -4   19.32    2.78
  -3   4  -4   25.55    2.98
   3   4   4   22.53    3.27
   3   4   4   20.77    2.99
  -3   4  -4   22.07    2.88
   3   4   4   25.31    2.68
   4  -4   4   17.63    2.84
  -4  -4  -4   17.40    2.54
  -4   4  -4   16.87    2.92
  -4   4  -4   15.27    2.88
   4   4   4   12.88    3.09
   4   4   4   12.79    2.71
  -4   4  -4   11.68    2.57
   4   4   4   17.56    2.71
   5  -4   4    5.87    2.52
  -5  -4  -4    5.31    2.32
   5   4   4   10.00    3.02
   5   4   4    2.60    2.41
  -5   4  -4    4.23    2.58
   5   4   4    4.71    2.58
  -5   4  -4    5.44    2.51
  -5   4  -4    6.00    2.63
   6  -4   4   16.88    3.36
  -6  -4  -4   14.78    2.99
   6  -4   4   15.81    3.70
   6   4   4   19.10    3.42
   6   4   4   16.63    3.63
  -6   4  -4   17.54    3.52
  -6   4  -4   12.91    3.38
  -6   4  -4    8.94    3.12
   7  -4   4   13.94    3.44
   7  -4   4    8.62    3.49
  -7  -4  -4   11.55    3.23
  -7   4  -4    9.11    3.57
  -7   4  -4   12.80    3.38
   7   4   4    4.16    3.03
  -7   4  -4   12.61    3.64
   7   4   4   20.81    3.98
  -8  -4  -4   49.09    4.96
   8  -4   4   41.47    5.23
   8  -4   4   46.46    5.38
   8   4   4   45.52    5.48
  -8   4  -4   36.26    4.75
   8   4   4   40.18    5.00
  -8   4  -4   58.04    6.13
   9  -4   4   45.87    5.92
  -9  -4  -4   56.19    5.72
   9  -4   4   32.65    5.09
  -9   4  -4   44.95    6.02
  -9   4  -4   34.56    5.33
   9   4   4   50.86    5.67
   9   4   4   47.65    5.96
  -9   4  -4   49.30    6.07
  10  -4   4   29.41    5.43
  10  -4   4   20.60    4.79
 -10  -4  -4   21.15    4.54
  10   4   4   25.84    5.56
 -10   4  -4   32.57    5.79
 -10   4  -4   27.93    5.30
  10   4   4   26.22    5.48
 -10   4  -4   21.29    5.16
  12  -5  -4    2.16    3.66
 -12   5   4    4.76    4.24
 -12   5   4    3.70    4.30
 -12   5   4    9.53    4.44
  11  -5  -4    1.68    3.33
 -11   5   4    4.20    3.88
 -11   5   4    0.26    3.63
 -11   5   4    2.28    4.15
  10  -5  -4    3.73    3.27
 -10   5   4   -6.25    4.19
 -10   5   4    2.32    3.43
 -10   5   4    1.72    3.49
  10   5  -4    6.05    7.56
   9  -5  -4    1.78    2.83
  -9   5   4   -0.31    3.01
   9   5  -4    7.44    4.52
  -9   5   4   -5.36    2.67
   8  -5  -4    0.37    2.55
  -8   5   4   -1.65    2.65
  -8   5   4   -1.10    2.95
  -8   5   4   -0.10    4.86
   8   5  -4   -0.56    3.92
  -7   5   4   20.73    3.72
  -7   5   4   20.54    3.36
   7   5  -4   16.13    4.04
  -7   5   4   17.09    4.54
   6   5  -4   -1.31    2.28
  -6   5   4    1.61    2.71
  -6   5   4    0.24    2.30
  -6   5   4    0.31    2.13
  -5  -5   4   13.47    2.28
  -5   5   4   21.90    3.41
   5   5  -4   15.66    2.75
  -5   5   4   16.23    2.93
  -5   5   4   13.47    2.86
  -4  -5   4    2.98    1.20
  -4   5   4   -0.56    2.30
  -4   5   4    4.14    2.10
  -4   5   4    2.23    2.34
   4   5  -4    5.80    2.05
  -3   5   4   29.67    3.36
  -3   5   4   32.10    3.24
  -3   5   4   31.46    3.56
   3   5  -4   32.23    2.88
  -2  -5   4   -0.84    0.95
  -2   5   4    0.24    2.07
   2   5  -4    0.41    1.54
   2   5  -4    1.91    1.12
  -2   5   4    1.50    1.91
  -2   5   4    1.52    2.08
  -1  -5   4   45.31    2.48
  -1   5   4   45.37    3.39
  -1   5   4   47.44    4.07
  -1   5   4   47.31    3.91
   1   5  -4   46.92    2.54
   1   5  -4   50.71    2.72
   1   5  -4   45.29    3.31
   0  -5   4   20.06    2.07
   0   5  -4   21.24    2.13
   0   5  -4   20.86    2.33
   0   5  -4   21.38    2.57
   0   5   4   19.82    3.00
   0   5   4   25.11    2.39
   0   5   4   16.21    2.83
   1  -5   4    7.54    1.75
   1   5   4    3.86    1.82
   1   5   4    7.40    2.64
  -1   5  -4    5.28    1.77
   1   5   4    6.61    2.46
  -1   5  -4   10.88    2.22
  -1   5  -4    3.97    1.88
  -2  -5  -4   10.15    2.03
  -2   5  -4    9.57    2.32
   2   5   4   12.67    2.88
  -2   5  -4   11.67    2.16
   2   5   4   12.81    2.22
  -2   5  -4   11.23    2.26
   2   5   4   12.86    2.86
   3  -5   4    4.58    2.23
  -3  -5  -4    5.82    2.04
  -3   5  -4    8.37    2.29
   3   5   4   11.42    3.05
   3   5   4    7.74    2.91
  -3   5  -4    5.02    2.13
   3   5   4    4.54    1.93
  -3   5  -4    6.99    2.43
   4  -5   4   16.01    3.06
  -4  -5  -4   12.74    2.48
  -4   5  -4   16.94    2.99
   4   5   4   18.14    3.31
  -4   5  -4   16.59    3.14
  -4   5  -4   16.48    3.09
   4   5   4   17.14    2.72
   4   5   4   11.60    3.23
  -5  -5  -4   10.94    2.70
   5  -5   4    8.02    2.75
  -5   5  -4    4.84    2.54
  -5   5  -4    8.54    2.87
   5   5   4    6.76    3.75
  -5   5  -4    8.98    2.97
   5   5   4   10.58    3.56
   5   5   4    9.28    2.83
  -6  -5  -4   12.11    2.95
   6  -5   4    6.48    3.04
   6   5   4    3.23    4.06
  -6   5  -4    5.84    3.11
  -6   5  -4    8.77    3.45
  -6   5  -4    6.22    2.96
   6   5   4    4.88    3.49
   6   5   4    8.30    3.01
   7  -5   4    8.48    3.50
   7  -5   4    6.00    3.68
   7   5   4   20.06    4.10
  -7   5  -4   10.77    3.65
  -7   5  -4   21.07    4.41
   7   5   4   17.96    5.16
  -7   5  -4   12.33    3.84
   8  -5   4    0.10    3.52
   8  -5   4   -3.65    2.91
  -8   5  -4    2.99    3.61
  -8   5  -4   -2.23    3.46
   8   5   4   -3.80    3.57
  -8   5  -4   -1.45    3.27
   8   5   4    7.67    3.53
   9  -5   4    1.41    3.16
   9  -5   4    1.41    3.61
  -9   5  -4   -1.89    3.63
   9   5   4    5.44    4.38
  -9   5  -4    2.30    3.85
  -9   5  -4    3.31    4.04
  10  -5   4    4.23    4.34
  10  -5   4    1.07    3.43
 -10   5  -4   -1.77    4.04
 -10   5  -4   -4.65    3.39
  10   5   4    0.50    4.27
 -10   5  -4   -1.49    3.92
  11  -6  -4    4.77    3.91
 -11   6   4    1.69    4.32
 -11   6   4    7.39    4.35
 -11   6   4   -6.92    4.47
  10  -6  -4   15.24    4.03
 -10   6   4    3.77    4.34
 -10   6   4   14.02    4.33
 -10   6   4   15.51    4.17
  -9   6   4    2.60    4.62
   9   6  -4   13.57    5.09
  -9   6   4   16.31    4.00
  -9   6   4    8.45    4.03
  -8   6   4   14.22    3.68
   8   6  -4   23.32    4.80
  -8   6   4   11.96    4.94
  -8   6   4   15.15    4.08
  -7   6   4   -7.06    2.73
   7   6  -4   12.04    4.85
  -7   6   4    0.26    2.70
  -6   6   4   42.71    4.60
  -6   6   4   37.12    4.50
  -6   6   4   41.89    4.90
   6   6  -4   43.84    4.61
  -5   6   4   19.54    3.45
  -5   6   4    5.88    2.79
  -5   6   4   11.11    2.89
   5   6  -4   12.51    2.99
  -4   6   4   20.78    3.29
   4   6  -4   23.28    3.13
  -4   6   4   18.24    3.48
  -4   6   4   18.17    3.23
  -3   6   4   29.03    4.11
  -3   6   4   33.28    3.61
  -3   6   4   30.09    3.64
   3   6  -4   20.09    3.06
  -2   6   4   50.91    4.61
   2   6  -4   48.56    3.97
  -2   6   4   49.50    3.75
  -2   6   4   49.43    4.17
  -1   6   4   61.62    4.81
   1   6  -4   61.52    4.10
   1   6  -4   62.61    3.23
  -1   6   4   62.31    3.91
  -1   6   4   63.50    4.49
   0  -6   4    8.48    1.81
   0   6  -4    7.69    2.30
   0   6  -4    9.78    1.76
   0   6   4    8.41    2.56
   0   6  -4    8.80    1.98
   0   6   4   10.98    2.09
   0   6   4    6.50    2.79
   1  -6   4   18.66    2.21
   1   6   4   14.42    3.46
  -1   6  -4   18.75    3.00
  -1   6  -4   14.63    2.46
  -1   6  -4   19.53    2.22
   1   6   4   16.77    3.45
   2   6   4  118.57    6.03
   2   6   4  129.88    6.36
  -2   6  -4  131.54    5.98
  -2   6  -4  121.83    4.93
  -2   6  -4  127.03    5.57
  -3   6  -4   -1.06    2.20
  -3   6  -4   -0.41    2.17
   3   6   4    0.46    2.92
  -3   6  -4    2.56    2.17
   3   6   4    0.27    2.54
   4  -6   4    1.20    2.41
  -4   6  -4    6.24    2.82
  -4   6  -4    5.86    2.76
   4   6   4    5.90    3.09
  -4   6  -4    7.28    2.67
   4   6   4    6.07    3.41
   5  -6   4    3.90    2.79
  -5   6  -4    2.31    2.74
   5   6   4    5.56    3.88
  -5   6  -4    7.88    3.14
   5   6   4    6.24    4.08
   6  -6   4   26.03    4.33
   6   6   4   29.03    5.88
  -6   6  -4   27.11    4.53
  -6   6  -4   21.75    4.25
   6   6   4   39.88    5.63
  -6   6  -4   22.11    4.27
   7  -6   4   -3.88    2.94
   7   6   4   -0.07    4.30
  -7   6  -4   -1.12    3.31
  -7   6  -4    4.59    3.60
   8  -6   4    9.42    4.21
   8  -6   4    4.71    3.71
  -8   6  -4    2.52    3.97
  -8   6  -4    1.80    3.67
   8   6   4    6.96    4.64
  -8   6  -4    9.64    4.05
   9  -6   4   10.88    4.68
   9  -6   4   14.87    4.51
  -9   6  -4   19.42    5.04
   9   6   4   18.66    5.44
  -9   6  -4   16.53    4.54
  -9   6  -4   21.06    5.35
  11  -7  -4   -4.20    3.50
 -11   7   4   -0.92    3.92
 -11   7   4   -5.18    3.68
 -11   7   4   -0.12    4.18
  10  -7  -4    5.11    3.75
 -10   7   4    3.07    3.93
 -10   7   4   -0.86    3.74
   9  -7  -4   -4.33    3.16
  -9   7   4    0.39    4.08
  -9   7   4   -0.48    3.67
  -9   7   4    1.30    3.63
   8   7  -4    6.06    4.69
  -8   7   4    5.49    3.47
  -8   7   4   -0.20    3.46
  -8   7   4    0.08    4.42
  -7   7   4    8.38    3.88
  -7   7   4   -0.16    5.15
   7   7  -4    4.80    4.87
   6   7  -4    4.67    3.27
  -6   7   4   -2.67    2.94
  -6   7   4   -2.58    2.79
  -6   7   4    2.82    2.82
  -5   7   4   32.15    4.16
  -5   7   4   29.48    4.79
  -5   7   4   36.93    4.36
   5   7  -4   29.09    4.15
  -4   7   4   -2.34    2.85
   4   7  -4    0.44    2.42
  -4   7   4   -0.34    2.86
  -4   7   4    1.52    2.51
  -3   7   4   -3.12    2.28
   3   7  -4   -0.77    2.42
  -3   7   4    2.24    3.24
  -2   7   4    3.58    2.54
   2   7  -4    8.79    2.72
  -2   7   4    9.80    3.29
  -1   7   4   14.45    3.37
  -1   7   4   17.73    3.10
   1   7  -4   16.63    3.00
   0   7   4    3.76    3.00
   0   7  -4    4.38    2.46
   0   7   4    2.23    2.68
   0   7  -4    3.36    1.98
  -1   7  -4   14.99    2.79
  -1   7  -4   16.58    3.18
   1   7   4   10.59    3.74
   1   7   4    4.62    3.96
  -2   7  -4    9.46    2.68
   2   7   4    6.14    3.04
  -2   7  -4   10.65    2.90
   3   7   4   -1.94    3.94
  -3   7  -4    0.23    2.37
  -3   7  -4    1.35    2.46
   3   7   4   -5.11    3.56
   4  -7   4    0.61    2.61
  -4   7  -4   -0.19    2.65
   4   7   4    7.13    3.77
  -4   7  -4    5.56    3.13
   4   7   4    1.65    3.30
  -4   7  -4    1.38    2.72
   5  -7   4    2.82    3.05
  -5   7  -4    2.80    2.75
   5   7   4    6.66    4.41
  -5   7  -4    0.30    2.71
   5   7   4   -6.90    3.68
  -5   7  -4    3.23    3.07
   6  -7   4    3.07    3.09
  -6   7  -4    5.78    3.22
  -6   7  -4    8.95    3.87
  -6   7  -4    4.51    3.62
   6   7   4    8.64    4.31
   7  -7   4   -1.37    3.16
  -7   7  -4   -6.79    2.94
  -7   7  -4   -2.07    3.11
  -7   7  -4    3.63    3.72
   7   7   4   -2.86    4.13
   8  -7   4    6.91    3.77
  -8   7  -4   -4.53    3.59
  -8   7  -4   -1.02    3.66
   8   7   4    2.53    4.89
  -8   7  -4   -2.55    3.50
  10  -8  -4   10.40    4.77
 -10   8   4   17.98    5.25
 -10   8   4   25.56    5.54
 -10   8   4   20.49    5.24
   9  -8  -4    8.09    4.24
  -9   8   4   11.42    4.56
  -9   8   4   18.59    7.44
  -9   8   4   18.07    4.91
   8   8  -4    2.91    6.36
  -8   8   4    3.56    3.86
  -8   8   4    3.41    3.76
  -7   8   4   12.00    3.97
  -7   8   4   15.17    3.97
   7   8  -4   12.62    4.13
  -6   8   4    7.23    4.00
   6   8  -4    3.32    3.98
  -6   8   4    6.81    3.63
  -5   8   4   10.73    4.60
   5   8  -4    6.62    4.08
  -4   8   4    1.13    2.88
  -4   8   4    0.37    3.17
   4   8  -4   -2.85    2.45
   3   8  -4   -1.34    2.67
  -3   8   4    0.08    3.61
  -3   8   4   -2.14    2.68
  -2   8   4   -1.52    2.91
  -2   8   4    1.88    4.76
   2   8  -4    2.00    2.67
  -1   8   4    8.39    4.98
   1   8  -4   -0.79    2.57
  -1   8   4   -3.41    2.91
   0   8   4   -5.67    4.21
   0   8  -4   -3.37    2.38
   0   8   4   -2.94    3.08
  -1   8  -4   46.78    4.87
  -1   8  -4   34.34    3.89
   1   8   4   33.29    4.81
   1   8   4   36.17    4.88
   2   8   4  121.86    7.43
  -2   8  -4  112.83    6.58
  -2   8  -4  118.32    6.19
   3   8   4   60.69    7.27
  -3   8  -4   68.58    5.56
  -3   8  -4   74.89    6.04
  -4   8  -4    2.55    3.00
   4   8   4    9.50    5.01
  -4   8  -4    2.32    3.26
   4   8   4    3.47    4.10
   5  -8   4   48.81    5.68
  -5   8  -4   54.91    6.18
  -5   8  -4   63.08    6.08
   5   8   4   51.71    6.43
   6  -8   4   11.19    3.83
  -6   8  -4   11.08    4.10
   6   8   4    9.79    4.58
  -6   8  -4   14.45    4.56
   7  -8   4    3.97    3.75
  -7   8  -4   13.11    4.50
  -7   8  -4    3.93    4.03
   7   8   4    2.93    4.99
  -8   9   4    1.60    4.15
  -8   9   4    5.67    4.43
   7   9  -4    8.07    4.65
  -7   9   4    7.47    4.17
  -7   9   4    6.52    4.51
  -6   9   4    0.02    3.39
   6   9  -4   -0.81    3.30
  -6   9   4   -1.74    3.48
   5   9  -4    5.64    3.35
  -5   9   4    2.32    3.39
  -5   9   4   -1.04    3.45
   4   9  -4   -5.72    2.89
  -4   9   4    1.62    3.27
  -3   9   4    0.70    4.64
   3   9  -4   12.60    4.00
  -3   9   4   13.15    3.90
   2   9  -4    1.15    2.96
  -2   9   4    2.87    4.40
  -2   9   4    1.23    3.53
  -1   9   4   -2.14    3.91
   1   9  -4    0.70    2.88
  -1   9   4    9.93    3.53
   0   9   4   -2.11    2.90
   0   9  -4   -3.83    2.52
   0   9   4   -1.96    4.10
   1   9   4   -0.30    4.93
  -1   9  -4    6.37    3.48
   1   9   4    1.78    3.91
   2   9   4   26.57    5.35
   2   9   4   33.06    5.84
  -2   9  -4   30.90    4.72
  -3   9  -4   47.57    5.80
  -3   9  -4   37.47    4.83
   3   9   4   30.10    5.28
  -4   9  -4   -0.38    3.19
  -4   9  -4    4.26    3.50
   4   9   4   -3.36    3.62
   5  -9   4   25.34    4.97
  -5   9  -4   18.36    4.72
   5   9   4   13.08    5.54
  -5   9  -4   14.86    4.21
   6  -9   4   10.06    4.25
  -6   9  -4    7.09    4.04
   6   9   4    7.94    5.22
  -6   9  -4    7.80    4.19
  -7  10   4   10.63    4.49
  -7  10   4    6.28    4.28
  -6  10   4    9.19    4.31
   6  10  -4   15.93    4.34
  -6  10   4    4.47    4.08
  -5  10   4   -2.89    4.05
   5  10  -4    3.54    4.02
  -5  10   4    2.57    4.56
   4  10  -4   27.22    4.84
  -4  10   4   25.56    5.54
  -4  10   4   27.80    5.29
  -3  10   4    0.83    3.98
  -3  10   4    4.11    3.84
   2  10  -4   17.10    4.08
  -2  10   4   11.29    4.67
  -2  10   4    5.46    4.06
  -1  10   4   33.86    5.84
  -1  10   4   46.30    5.78
   1  10  -4   37.62    5.24
   0  10  -4   17.73    4.32
   0  10   4   12.44    4.78
   0  10   4   16.32    4.30
   1  10   4   21.01    4.57
  -1  10  -4   11.68    4.09
   1  10   4    5.23    4.84
  -2  10  -4    1.85    3.66
   2  10   4    0.45    4.04
   3  10   4   -0.78    4.82
  -3  10  -4    3.31    3.87
   4  10   4   11.46    5.26
  -4  10  -4    9.62    4.25
  -4  11   4    4.02    4.40
   4  11  -4    4.57    4.09
  -4  11   4   -3.51    3.89
   3  11  -4    8.20    3.97
  -3  11   4   -0.81    4.41
  -3  11   4   -0.97    3.76
  -2  11   4   -2.10    4.24
  -2  11   4   -1.60    3.66
   2  11  -4   -1.16    3.58
  -1  11   4    0.22    4.16
  -1  11   4   14.02    5.25
   1  11  -4    7.05    4.15
   0  11   4    0.46    3.63
   0  11  -4   -2.96    3.70
   1  11   4    2.33    3.87
  -1  11  -4   -0.55    3.52
   2  11   4    1.47    3.85
  -2  11  -4    2.09    4.08
 -13   0   5    3.88    3.67
 -12   0   5    5.72    3.39
  11   0  -5   -1.26    3.16
 -11   0   5   -7.43    3.48
 -10   0   5    5.46    2.61
 -10   0   5    8.20    4.19
  10   0  -5   -1.13    2.75
  -9   0   5    1.86    2.17
   9   0  -5   -0.99    2.21
  -9   0   5    1.79    2.69
  -8   0   5   -3.45    1.69
  -8   0   5    8.87    3.23
   8   0  -5    1.15    1.97
   7   0  -5    1.21    1.55
  -7   0   5    2.88    1.72
  -7   0   5    1.38    2.12
  -6   0   5    0.22    1.40
  -6   0   5   -0.45    1.99
   6   0  -5   -0.20    1.29
  -5   0   5    1.76    1.67
  -5   0   5    1.22    1.11
  -5   0   5    1.40    2.13
   5   0  -5    3.92    1.23
  -4   0   5    0.28    1.38
  -4   0   5   -0.75    1.55
  -3   0   5   -0.25    1.53
  -3   0   5   -1.45    1.28
  -2   0   5   -2.44    1.44
  -2   0   5   -0.33    1.25
  -1   0   5    2.81    1.60
  -1   0   5   -1.05    0.80
   1   0  -5   -0.80    1.46
  -1   0   5   -0.15    1.25
   0   0  -5   -2.22    1.42
   0   0   5   -0.94    1.49
   0   0   5   -1.69    1.29
   0   0   5    0.58    1.07
  -1   0  -5    0.10    1.51
   1   0   5    1.82    1.77
   1   0   5    2.86    1.35
  -1   0  -5    1.80    1.62
   1   0   5   -1.81    1.57
   2   0   5    3.38    1.92
   2   0   5   -0.69    1.69
  -2   0  -5    1.64    1.68
  -2   0  -5    3.00    1.77
   2   0   5    0.49    1.41
   3   0   5    2.19    1.79
  -3   0  -5   -1.20    1.54
   3   0   5   -0.77    1.84
  -3   0  -5    2.73    1.72
   4   0   5    1.62    2.08
  -4   0  -5   -0.67    1.60
  -4   0  -5    1.48    1.88
   4   0   5    1.91    1.88
   5   0   5   -3.38    1.89
  -5   0  -5   -1.59    1.99
   5   0   5   -1.49    1.89
  -5   0  -5   -0.48    1.82
   6   0   5   -1.98    2.04
  -6   0  -5   -1.85    1.99
   6   0   5   -3.17    2.12
  -6   0  -5   -2.09    2.17
  -7   0  -5   -0.05    2.28
   7   0   5   -0.45    2.38
   7   0   5    0.43    2.60
  -7   0  -5    4.30    2.81
   8   0   5    2.77    2.92
  -8   0  -5    0.94    2.79
  -8   0  -5    2.32    2.70
   8   0   5    0.64    2.95
   9   0   5   -2.14    2.98
  -9   0  -5    1.85    2.81
   9   0   5    1.22    3.18
  -9   0  -5    4.02    3.42
 -10   0  -5   -0.49    2.84
  10   0   5   -1.53    3.41
  10   0   5    2.99    3.49
 -10   0  -5   -2.11    3.24
  11   0   5    2.08    3.61
 -11   0  -5    5.56    4.21
 -11   0  -5    3.39    3.49
  11   0   5    1.95    3.99
 -13  -1   5    6.66    3.73
 -13   1   5    1.98    4.02
 -12  -1   5   16.95    4.04
 -12   1   5    8.11    3.79
 -12   1   5   15.04    4.14
  11  -1  -5    2.95    2.88
 -11  -1   5    0.33    3.54
 -11   1   5    0.39    2.97
  10  -1  -5    2.28    2.65
 -10  -1   5    4.64    3.97
 -10   1   5   -0.95    2.49
 -10   1   5   -0.90    4.22
  10   1  -5   11.12    3.45
 -10   1   5   -1.56    2.49
  -9  -1   5   39.17    4.36
   9  -1  -5   35.38    3.68
  -9  -1   5   43.17    3.77
  -9   1   5   34.43    3.62
  -9   1   5   35.47    4.60
   9   1  -5   41.16    3.73
  -9   1   5   40.37    4.14
  -8  -1   5   44.64    4.52
  -8  -1   5   46.30    3.34
   8  -1  -5   45.53    3.66
  -8   1   5   39.92    3.89
  -8   1   5   43.75    4.85
   8   1  -5   45.28    3.77
  -8   1   5   41.06    3.55
  -7  -1   5    6.48    2.43
   7  -1  -5   -1.79    1.75
  -7  -1   5    2.42    1.59
  -7   1   5    4.06    2.53
  -7   1   5    2.70    1.80
  -7   1   5    3.94    1.90
   7   1  -5    3.36    1.74
   6  -1  -5   24.04    2.27
  -6  -1   5   20.53    2.02
  -6  -1   5   22.53    3.17
  -6   1   5   18.80    2.56
  -6   1   5   27.62    2.39
  -6   1   5   25.99    3.66
  -5  -1   5  166.42    6.55
   5  -1  -5  173.60    4.30
  -5   1   5  177.09    4.35
  -5   1   5  187.26    6.86
  -5   1   5  177.15    5.73
  -4  -1   5  267.40    6.57
  -4  -1   5  276.84    5.31
  -4   1   5  280.06    6.55
  -4   1   5  278.73    5.07
  -4   1   5  266.57    6.84
  -3  -1   5    4.57    1.25
  -3  -1   5    5.64    1.70
  -3   1   5    2.72    1.76
  -3   1   5    5.06    1.16
  -3   1   5    3.29    1.75
  -2  -1   5  173.75    4.10
  -2  -1   5  176.72    4.93
  -2   1   5  178.82    5.05
  -2   1   5  171.47    3.71
  -2   1   5  169.37    5.12
  -1  -1   5   12.24    1.32
  -1  -1   5    8.81    1.92
  -1  -1   5    9.96    1.50
  -1   1   5   14.35    1.56
   1   1  -5   11.40    1.28
  -1   1   5   10.20    1.98
  -1   1   5   14.05    2.11
   1   1  -5   12.83    2.06
   0  -1   5   58.90    2.59
   0  -1   5   61.89    3.35
   0  -1   5   59.23    2.99
   0  -1  -5   61.24    3.61
   0   1   5   57.36    3.41
   0   1   5   60.45    3.45
   0   1  -5   62.75    3.59
   0   1  -5   57.51    3.16
   0   1  -5   58.19    2.64
   0   1   5   62.55    2.77
   1  -1   5   64.54    3.69
   1  -1   5   68.35    3.57
   1  -1   5   69.49    3.11
  -1  -1  -5   59.38    3.77
   1   1   5   66.11    3.82
  -1   1  -5   63.84    3.17
  -1   1  -5   61.60    3.68
  -1   1  -5   64.35    3.45
   1   1   5   62.80    3.56
   1   1   5   65.86    3.11
   2  -1   5  140.50    5.22
   2  -1   5  140.81    4.58
  -2  -1  -5  140.01    5.04
   2  -1   5  140.13    5.11
   2   1   5  139.82    4.92
   2   1   5  131.08    5.06
   2   1   5  143.89    5.34
  -2   1  -5  131.18    4.96
  -2   1  -5  135.39    4.65
  -2   1  -5  130.37    5.05
   3  -1   5  104.75    4.86
  -3  -1  -5  100.60    4.81
  -3  -1  -5  106.09    4.97
   3  -1   5  105.07    4.42
   3   1   5  101.03    4.95
  -3   1  -5  101.36    4.82
   3   1   5  103.38    4.80
   3   1   5  106.93    4.72
  -3   1  -5  105.61    4.84
  -3   1  -5  103.69    4.56
   4  -1   5   77.01    4.62
   4  -1   5   74.84    4.33
  -4  -1  -5   81.80    4.62
  -4  -1  -5   70.64    4.41
   4   1   5   75.41    4.47
   4   1   5   85.01    4.72
  -4   1  -5   84.69    4.77
  -4   1  -5   76.13    4.62
  -4   1  -5   79.64    4.49
   5  -1   5    8.67    2.62
   5  -1   5   15.17    2.84
  -5  -1  -5   12.32    2.61
  -5  -1  -5    8.86    2.66
   5   1   5   15.17    2.93
  -5   1  -5   12.19    2.71
  -5   1  -5   13.88    2.82
   5   1   5   14.16    2.80
  -6  -1  -5   21.37    3.40
   6  -1   5   21.79    3.49
   6  -1   5   22.20    3.55
  -6  -1  -5   25.39    3.59
  -6   1  -5   20.93    3.49
   6   1   5   22.58    3.51
  -6   1  -5   22.78    3.43
   6   1   5   27.47    3.59
  -7  -1  -5   12.03    3.32
  -7  -1  -5   10.73    3.11
   7  -1   5    9.17    3.27
   7  -1   5   12.80    3.35
   7   1   5    4.65    2.96
  -7   1  -5   15.42    3.51
   7   1   5   10.15    3.11
  -7   1  -5   12.53    3.23
  -8  -1  -5    3.08    2.73
   8  -1   5    5.72    3.15
   8  -1   5   -2.76    2.60
  -8  -1  -5    2.02    2.75
  -8   1  -5    7.59    3.14
   8   1   5    0.61    2.69
  -8   1  -5    0.45    2.93
   8   1   5    4.08    3.23
   9  -1   5    5.23    3.34
  -9  -1  -5    8.06    3.54
  -9  -1  -5    7.78    3.55
   9  -1   5    9.70    3.66
   9   1   5    9.18    3.73
  -9   1  -5    9.67    3.58
   9   1   5    7.28    3.49
  -9   1  -5    7.72    3.55
  10  -1   5   11.59    3.95
  10  -1   5    6.48    4.06
 -10  -1  -5    7.82    3.70
 -10  -1  -5   12.20    4.17
  10   1   5    2.64    3.72
 -10   1  -5    9.90    4.15
  10   1   5    5.28    3.96
 -10   1  -5   12.48    4.02
 -11  -1  -5    0.18    3.61
 -11   1  -5   -4.70    3.06
 -13  -2   5    5.49    3.33
 -13   2   5    1.63    3.94
 -13   2   5   -1.60    3.68
 -12  -2   5    5.97    3.45
  12  -2  -5   -0.24    3.52
 -12   2   5    1.00    3.46
 -12   2   5    5.30    3.85
 -12   2   5   -4.32    4.26
 -11  -2   5    9.26    3.34
  11  -2  -5   -2.49    2.85
 -11   2   5   -3.16    3.41
 -11   2   5    3.86    3.04
 -11   2   5    0.46    3.01
  10  -2  -5   12.70    3.30
 -10  -2   5   14.14    3.57
 -10   2   5   12.96    3.14
 -10   2   5    9.91    4.20
 -10   2   5    7.04    3.31
  -9  -2   5    3.94    3.06
   9  -2  -5    2.36    2.45
  -9   2   5   -0.53    2.36
  -9   2   5    4.68    2.83
  -8  -2   5   14.05    3.05
   8  -2  -5   14.86    2.71
  -8   2   5   11.96    2.71
  -8   2   5   10.69    3.31
   8   2  -5    9.98    2.53
  -8   2   5   17.42    3.22
  -7  -2   5   20.94    1.99
  -7  -2   5   21.15    3.01
   7  -2  -5   25.15    2.81
  -7   2   5   23.33    3.62
  -7   2   5   21.50    2.73
   7   2  -5   19.82    2.62
  -7   2   5   19.34    2.92
   6  -2  -5    2.36    1.80
  -6  -2   5    0.27    2.00
   6   2  -5    4.23    1.70
  -6   2   5   -2.13    2.22
  -6   2   5    5.66    2.07
  -6   2   5    4.14    1.74
  -5  -2   5    1.44    1.81
   5   2  -5    5.12    1.55
  -5   2   5    6.94    2.50
  -5   2   5    6.61    1.81
  -5   2   5    3.97    2.13
  -4  -2   5   41.80    3.07
  -4   2   5   42.53    2.79
  -4   2   5   41.85    3.57
  -4   2   5   45.74    3.63
  -3  -2   5   28.47    2.44
  -3   2   5   24.80    2.84
  -3   2   5   23.12    2.65
  -3   2   5   23.51    2.11
  -2  -2   5    5.37    1.16
  -2  -2   5    8.66    1.63
   2   2  -5    6.36    1.02
  -2   2   5    6.06    1.49
  -2   2   5    6.06    1.98
  -2   2   5    7.49    1.98
  -1  -2   5   12.00    1.45
  -1  -2   5   14.01    1.90
  -1  -2   5   11.15    1.56
  -1   2   5   10.89    1.81
   1   2  -5   11.06    1.91
  -1   2   5   13.12    2.25
  -1   2   5   10.01    2.04
   1   2  -5   12.93    1.69
   1   2  -5   10.78    1.36
   0  -2   5   29.08    2.50
   0  -2  -5   30.37    2.74
   0  -2   5   31.16    2.46
   0  -2   5   31.51    2.26
   0   2   5   31.12    2.73
   0   2  -5   33.97    2.67
   0   2   5   30.37    2.86
   0   2  -5   29.33    2.34
   0   2   5   28.00    2.72
   0   2  -5   33.29    2.82
  -1  -2  -5    2.16    1.77
   1  -2   5    2.06    1.37
   1  -2   5    2.12    1.51
   1  -2   5    1.95    1.40
   1   2   5    0.54    1.67
  -1   2  -5    0.42    1.39
  -1   2  -5   -0.37    1.48
  -1   2  -5    1.28    1.52
   1   2   5    1.18    1.73
  -2  -2  -5    2.90    1.94
   2  -2   5    6.15    1.77
   2  -2   5    6.40    1.90
   2  -2   5    6.69    2.07
  -2   2  -5   10.11    2.13
   2   2   5    5.04    2.24
   2   2   5    4.40    2.30
  -2   2  -5    5.73    1.78
   2   2   5    4.62    2.01
  -2   2  -5    3.54    1.80
  -3  -2  -5    7.88    2.21
   3  -2   5    3.97    1.98
   3  -2   5    4.08    1.84
   3   2   5    3.72    2.32
  -3   2  -5    2.56    1.88
  -3   2  -5    3.41    1.98
   3   2   5    3.44    2.06
   3   2   5    5.07    2.15
  -3   2  -5    3.07    1.85
   4  -2   5   26.33    3.12
  -4  -2  -5   24.14    3.10
   4  -2   5   32.41    3.49
   4   2   5   25.74    3.22
  -4   2  -5   27.55    3.38
   4   2   5   18.80    2.98
  -4   2  -5   30.16    3.31
  -4   2  -5   25.51    3.12
   4   2   5   24.07    3.27
  -5  -2  -5    0.55    2.12
   5  -2   5    0.61    2.10
   5  -2   5   -1.07    2.05
  -5  -2  -5   -3.51    1.86
  -5   2  -5    3.02    2.08
  -5   2  -5    0.11    2.06
   5   2   5    3.07    2.48
   5   2   5    0.78    2.11
  -5   2  -5   -1.62    1.93
   6  -2   5   21.15    3.42
  -6  -2  -5   17.23    3.27
  -6  -2  -5   15.62    3.29
   6  -2   5   14.18    3.11
  -6   2  -5   17.54    3.37
   6   2   5   20.36    3.36
   6   2   5   22.49    3.58
  -6   2  -5   18.07    3.43
  -6   2  -5   14.92    3.05
  -7  -2  -5    6.42    2.94
  -7  -2  -5    4.71    2.93
   7  -2   5    4.40    2.96
   7  -2   5    5.58    3.14
   7   2   5    8.07    3.12
  -7   2  -5    4.79    2.87
   7   2   5   -1.47    2.89
  -7   2  -5    4.10    2.88
  -7   2  -5    7.86    3.32
   8  -2   5    3.52    3.10
  -8  -2  -5    2.44    2.85
  -8  -2  -5   -4.51    2.74
   8  -2   5   -1.87    2.82
  -8   2  -5   -2.19    2.71
   8   2   5    1.27    2.83
   8   2   5    0.37    2.88
  -8   2  -5    6.59    3.19
  -9  -2  -5    5.80    3.33
   9  -2   5    9.17    3.81
   9  -2   5    8.29    3.89
  -9  -2  -5    5.50    3.60
   9   2   5    8.09    3.48
  -9   2  -5    3.62    3.45
   9   2   5    9.37    3.52
  -9   2  -5   -1.19    3.28
 -10  -2  -5   -0.37    3.19
 -10  -2  -5    3.95    3.59
  10  -2   5   -2.37    3.36
  10  -2   5    1.04    3.35
 -10   2  -5   -0.65    3.29
 -10   2  -5    0.31    3.70
  10   2   5    5.78    3.78
  10   2   5    4.24    3.84
 -13  -3   5   16.36    3.62
 -13   3   5   16.28    4.79
 -13   3   5   15.02    4.75
  12  -3  -5   17.29    4.34
 -12  -3   5   27.27    4.20
 -12   3   5   14.18    3.89
 -12   3   5   20.41    4.76
 -12   3   5   21.53    5.10
  11  -3  -5   48.89    5.32
 -11  -3   5   52.18    5.21
 -11   3   5   49.65    5.22
 -11   3   5   49.44    6.60
 -11   3   5   55.87    5.78
 -10  -3   5   27.62    3.92
  10  -3  -5   35.77    4.24
 -10   3   5   38.48    5.41
 -10   3   5   37.84    4.88
 -10   3   5   39.11    4.59
   9  -3  -5    6.10    2.80
  -9  -3   5   10.86    2.87
  -9   3   5    6.29    3.09
  -9   3   5    8.90    3.82
   9   3  -5    6.00    2.97
  -9   3   5    5.19    2.82
  -8  -3   5   89.53    5.03
   8  -3  -5   92.18    5.09
  -8   3   5   89.95    5.57
  -8   3   5   79.37    6.13
  -8   3   5   83.29    4.93
   8   3  -5   75.29    4.88
   7  -3  -5   23.33    3.18
  -7  -3   5   28.38    3.14
   7   3  -5   30.66    3.17
  -7   3   5   21.87    3.37
  -7   3   5   25.31    4.01
  -7   3   5   24.13    3.10
  -6  -3   5    8.41    2.12
   6   3  -5    8.76    1.99
  -6   3   5    8.11    2.27
  -6   3   5   14.03    3.16
  -6   3   5   12.98    2.67
  -5  -3   5   19.49    2.86
   5   3  -5   19.01    2.31
  -5   3   5   21.79    2.58
  -5   3   5   18.71    3.18
  -5   3   5   11.71    3.60
  -4  -3   5   21.74    2.28
  -4   3   5   19.47    2.99
   4   3  -5   20.84    1.90
  -4   3   5   20.74    2.90
  -4   3   5   21.30    2.39
  -3  -3   5   76.58    3.57
  -3   3   5   87.66    5.51
  -3   3   5   72.29    3.71
  -2  -3   5    1.97    1.07
  -2  -3   5    1.90    1.34
  -2   3   5    2.69    1.91
  -2   3   5   -0.03    1.90
  -2   3   5    0.98    1.60
   2   3  -5    0.70    1.10
  -1  -3   5  195.49    4.65
  -1  -3   5  194.13    5.11
   1   3  -5  189.23    4.61
   1   3  -5  197.41    5.23
  -1   3   5  183.69    5.41
  -1   3   5  196.85    6.23
   1   3  -5  198.59    4.73
  -1   3   5  196.93    5.57
   0  -3   5  149.73    4.42
   0  -3  -5  155.91    5.14
   0  -3   5  147.80    4.40
   0  -3   5  150.31    4.60
   0   3   5  151.67    4.95
   0   3  -5  148.60    4.49
   0   3   5  154.82    6.01
   0   3  -5  154.87    4.92
   0   3  -5  143.90    4.35
   0   3   5  137.52    5.34
   1  -3   5   77.04    3.70
   1  -3   5   70.06    3.62
   1  -3   5   73.51    3.44
  -1  -3  -5   69.65    3.87
   1   3   5   74.33    4.54
   1   3   5   74.63    4.40
  -1   3  -5   78.04    3.81
  -1   3  -5   73.04    3.65
  -1   3  -5   73.29    3.74
   1   3   5   77.65    3.90
   2  -3   5   19.87    2.64
   2  -3   5   20.17    2.42
  -2  -3  -5   19.87    2.60
  -2   3  -5   17.57    2.54
   2   3   5   19.72    2.84
   2   3   5   16.98    2.47
  -2   3  -5   17.00    2.45
   2   3   5   23.12    3.19
  -2   3  -5   19.20    2.51
   3  -3   5   58.10    3.84
  -3  -3  -5   61.30    4.00
   3  -3   5   62.58    4.03
  -3   3  -5   58.56    4.06
  -3   3  -5   57.24    4.09
  -3   3  -5   62.29    4.21
   3   3   5   54.54    4.14
   3   3   5   58.55    4.17
   3   3   5   60.04    4.32
   4  -3   5   18.55    3.04
   4  -3   5   20.87    2.98
  -4  -3  -5   18.68    2.90
  -4   3  -5   19.44    3.15
  -4   3  -5   12.10    2.69
   4   3   5   17.09    2.92
   4   3   5   14.13    2.87
   4   3   5   14.25    3.00
  -4   3  -5   16.00    2.82
  -5  -3  -5    3.27    2.37
   5  -3   5   15.02    3.07
   5  -3   5    8.05    2.64
   5   3   5   13.28    3.23
   5   3   5   13.80    3.14
  -5   3  -5    9.07    2.66
  -5   3  -5    9.05    2.69
   5   3   5    6.72    2.85
  -5   3  -5   13.54    3.07
   6  -3   5   19.91    3.73
   6  -3   5    6.73    2.97
  -6  -3  -5   15.96    3.31
  -6   3  -5   11.56    3.16
   6   3   5    6.68    3.10
  -6   3  -5   12.00    3.19
   6   3   5   13.37    3.40
  -6   3  -5   12.03    3.15
   7  -3   5   25.88    4.01
   7  -3   5   24.19    4.22
  -7  -3  -5   19.46    3.66
  -7   3  -5   28.02    4.43
  -7   3  -5   21.43    4.00
   7   3   5   24.98    4.30
  -7   3  -5   21.85    4.13
   7   3   5   22.87    4.23
   8  -3   5   11.51    3.88
  -8  -3  -5   16.22    3.72
   8  -3   5   14.55    4.06
  -8   3  -5   15.03    4.18
   8   3   5   14.63    3.98
  -8   3  -5   14.42    4.01
   8   3   5    9.74    4.00
  -8   3  -5   13.32    3.73
   9  -3   5   14.44    4.18
   9  -3   5    8.89    3.57
  -9   3  -5   16.16    4.20
   9   3   5    8.16    3.84
   9   3   5    5.70    3.89
  -9   3  -5   14.57    4.63
  -9   3  -5    8.50    4.31
  10  -3   5    2.88    3.91
  10  -3   5    0.82    3.44
 -10  -3  -5    4.31    3.79
 -10   3  -5    4.02    3.87
  10   3   5   13.86    4.39
  10   3   5    2.16    4.08
 -10   3  -5    4.45    4.14
 -13   4   5   -2.95    3.77
 -13   4   5   -4.42    3.68
  12  -4  -5   -0.14    3.39
 -12   4   5   -5.81    3.37
 -12   4   5   -4.63    4.52
 -12   4   5    5.39    4.00
  11  -4  -5    2.11    3.32
 -11   4   5    3.34    3.67
 -11   4   5    0.72    4.16
 -11   4   5    2.13    3.63
  10  -4  -5    2.10    3.10
 -10  -4   5    6.69    2.94
 -10   4   5   -2.99    2.74
 -10   4   5    4.58    3.56
 -10   4   5   -3.58    3.99
  -9  -4   5   12.96    3.16
   9  -4  -5   16.32    3.34
  -9   4   5    7.18    4.50
  -9   4   5   15.53    3.92
  -9   4   5   18.20    3.56
   8  -4  -5   45.09    4.51
  -8  -4   5   56.84    4.58
  -8   4   5   54.92    4.76
  -8   4   5   50.06    5.04
  -8   4   5   40.51    5.47
   8   4  -5   48.03    4.70
  -7  -4   5    1.13    1.86
  -7   4   5    3.89    2.40
  -7   4   5    4.18    2.49
  -7   4   5    3.13    2.99
  -6  -4   5   12.74    2.25
  -6   4   5   19.05    2.98
  -6   4   5   15.51    3.35
  -6   4   5   21.71    3.31
   6   4  -5   15.03    2.56
  -5  -4   5   39.35    2.98
  -5   4   5   35.55    3.42
  -5   4   5   34.65    3.75
  -5   4   5   39.87    4.09
   5   4  -5   40.66    3.15
   4   4  -5    4.82    1.51
  -4   4   5    0.40    1.78
  -4   4   5    2.40    2.29
  -4   4   5    5.07    2.30
  -3  -4   5   98.42    3.64
  -3   4   5   96.04    5.49
  -3   4   5   98.96    4.54
   3   4  -5   96.04    3.71
  -3   4   5  115.14    5.56
  -2  -4   5   21.44    1.72
  -2  -4   5   17.11    1.87
   2   4  -5   21.85    2.13
  -2   4   5   17.04    2.42
   2   4  -5   20.70    1.79
  -2   4   5   19.09    2.99
  -2   4   5   25.44    2.78
  -1  -4   5    6.18    1.56
  -1  -4   5    4.36    1.42
   1   4  -5    5.08    1.49
   1   4  -5    4.95    1.54
  -1   4   5    5.35    1.94
  -1   4   5    6.89    2.38
   1   4  -5    6.85    1.62
  -1   4   5    5.88    2.02
   0  -4   5   11.09    1.94
   0  -4   5   12.56    1.85
   0   4   5   16.64    2.74
   0   4  -5   11.37    1.93
   0   4  -5    9.55    1.90
   0   4   5   11.55    2.83
   0   4   5    9.50    2.08
   0   4  -5   10.08    1.91
  -1  -4  -5    4.76    1.88
   1  -4   5    0.66    1.38
   1  -4   5   -1.24    1.54
   1  -4   5    1.52    1.52
  -1   4  -5    1.91    1.52
  -1   4  -5    3.78    1.80
   1   4   5   -0.43    2.05
   1   4   5    0.12    2.09
  -1   4  -5    0.44    1.51
   1   4   5    0.13    1.73
   2  -4   5    2.01    1.97
   2  -4   5    9.63    2.19
  -2  -4  -5    3.89    1.86
  -2   4  -5    4.68    1.99
  -2   4  -5    4.54    1.96
  -2   4  -5    6.64    2.11
   2   4   5    2.04    2.38
   2   4   5    5.31    1.96
   2   4   5    5.34    2.43
  -3  -4  -5   22.58    2.98
   3  -4   5   23.09    2.93
   3  -4   5   26.39    3.37
   3   4   5   23.56    2.96
  -3   4  -5   29.95    3.36
   3   4   5   22.87    3.26
   3   4   5   21.94    3.35
  -3   4  -5   17.22    2.90
  -3   4  -5   26.69    3.14
  -4  -4  -5    1.16    2.25
   4  -4   5    3.50    2.30
   4  -4   5    1.73    2.27
   4   4   5    3.34    2.65
   4   4   5    0.51    2.16
  -4   4  -5    2.96    2.38
  -4   4  -5    0.23    2.15
   4   4   5    5.24    2.55
  -4   4  -5    0.20    2.18
   5  -4   5   11.20    3.02
   5  -4   5   12.13    2.95
  -5  -4  -5   11.62    2.88
  -5   4  -5    5.60    2.77
  -5   4  -5    9.06    2.97
  -5   4  -5   10.19    3.06
   5   4   5   10.50    3.06
   5   4   5   12.83    3.70
   5   4   5   14.78    3.40
  -6  -4  -5    7.15    2.81
   6  -4   5    9.93    3.17
   6  -4   5    6.63    3.32
   6   4   5   12.49    3.87
  -6   4  -5   10.05    3.45
  -6   4  -5    6.86    3.13
   6   4   5    4.18    3.13
   6   4   5   10.46    3.67
  -6   4  -5    4.46    3.03
   7  -4   5    1.00    2.77
   7  -4   5    2.29    3.18
  -7  -4  -5   -2.63    2.58
  -7   4  -5    3.18    3.27
  -7   4  -5   -2.14    2.81
   7   4   5    2.93    3.82
   7   4   5    0.33    3.25
  -7   4  -5   -1.77    2.96
   8  -4   5   -2.22    3.06
  -8  -4  -5    2.51    2.97
   8  -4   5    1.64    2.93
   8   4   5   -0.85    3.33
  -8   4  -5    4.31    3.43
  -8   4  -5   -5.18    2.88
   8   4   5    4.33    3.49
   9  -4   5   -5.12    3.63
  -9  -4  -5    0.08    3.29
   9  -4   5   -1.16    3.47
  -9   4  -5    1.64    3.58
  -9   4  -5   -0.63    3.77
   9   4   5    2.28    3.64
  -9   4  -5   -4.01    3.76
   9   4   5   -2.54    3.22
  10  -4   5   -1.96    3.56
  10  -4   5    0.48    3.78
 -10  -4  -5    0.56    3.56
 -10   4  -5   -1.39    4.08
  10   4   5    1.07    4.05
 -10   4  -5    0.50    3.77
  10   4   5   -0.54    3.79
 -10   4  -5   -7.22    3.33
  12  -5  -5   13.56    4.48
 -12   5   5    9.91    4.57
 -12   5   5    9.73    4.60
 -12   5   5   15.41    5.51
  11  -5  -5    7.42    3.91
 -11   5   5   12.52    4.85
 -11   5   5   10.16    4.24
 -11   5   5   18.42    4.66
  10  -5  -5   13.94    3.75
 -10   5   5   19.62    4.54
 -10   5   5   12.97    5.32
   9  -5  -5   40.36    4.76
  -9   5   5   24.37    6.56
  -9   5   5   42.35    5.48
  -9   5   5   46.26    4.92
  -8   5   5    7.30    5.53
   8   5  -5    5.73    5.24
  -8   5   5    1.58    2.83
  -8   5   5   -1.38    3.22
  -7   5   5   11.33    3.31
   7   5  -5   11.00    3.75
  -7   5   5   12.42    3.14
  -7   5   5    5.64    4.57
  -6   5   5   19.03    3.34
  -6   5   5   20.65    3.85
   6   5  -5   17.63    2.87
  -5  -5   5   45.62    3.31
  -5   5   5   49.85    4.33
  -5   5   5   48.37    4.83
   5   5  -5   49.60    4.00
  -5   5   5   54.21    4.99
  -4  -5   5   59.49    3.04
  -4   5   5   58.66    4.22
  -4   5   5   60.08    4.87
  -4   5   5   57.22    4.51
   4   5  -5   58.26    3.54
  -3  -5   5   19.66    1.91
  -3   5   5   31.01    3.74
  -3   5   5   22.78    3.20
  -3   5   5   28.21    3.23
  -2  -5   5  125.59    3.64
  -2  -5   5  117.61    3.88
   2   5  -5  125.09    3.57
  -2   5   5  132.01    5.14
  -2   5   5  123.61    5.13
  -2   5   5  125.36    5.80
   2   5  -5  120.28    4.52
  -1  -5   5   49.29    2.90
  -1  -5   5   56.55    3.20
   1   5  -5   52.38    3.55
   1   5  -5   59.56    3.11
  -1   5   5   58.01    4.13
  -1   5   5   45.26    4.06
  -1   5   5   55.47    3.68
   1   5  -5   48.79    2.97
   0  -5   5   -0.29    1.18
   0   5   5   -0.01    2.20
   0   5   5    4.07    1.97
   0   5   5    4.94    2.20
   0   5  -5    0.69    1.42
   0   5  -5    0.68    1.69
   0   5  -5    0.93    1.51
   1  -5   5    1.28    1.55
   1   5   5   -1.13    2.33
   1   5   5   -3.32    1.69
  -1   5  -5   -0.40    1.63
  -1   5  -5    4.74    1.71
   1   5   5    3.12    2.39
  -1   5  -5    3.50    1.95
   2  -5   5   11.81    2.53
   2  -5   5   12.16    2.29
  -2  -5  -5    7.44    2.19
   2   5   5   10.69    3.11
  -2   5  -5    7.58    2.45
  -2   5  -5   13.33    2.55
  -2   5  -5    9.95    2.26
   2   5   5   13.67    2.52
   2   5   5    6.22    3.00
   3  -5   5   41.03    3.87
  -3  -5  -5   35.48    3.30
  -3   5  -5   40.39    4.07
   3   5   5   33.51    3.33
   3   5   5   42.30    4.40
  -3   5  -5   39.80    3.86
  -3   5  -5   37.10    3.82
   3   5   5   33.86    4.00
  -4  -5  -5   -1.49    2.15
   4  -5   5    3.76    2.26
   4  -5   5    0.61    2.53
  -4   5  -5    5.26    2.68
  -4   5  -5    1.91    2.37
   4   5   5    8.66    3.76
   4   5   5    6.39    3.60
  -4   5  -5    6.32    2.63
   4   5   5    1.85    2.35
  -5  -5  -5    4.58    2.68
   5  -5   5    8.52    3.30
   5  -5   5    5.26    2.74
   5   5   5    9.51    3.79
  -5   5  -5    7.81    3.00
   5   5   5   10.31    3.03
  -5   5  -5    4.95    3.07
   5   5   5    6.71    3.53
   6  -5   5   38.28    4.82
   6  -5   5   21.87    4.31
  -6  -5  -5   31.34    3.87
  -6   5  -5   24.55    4.34
  -6   5  -5   26.70    4.25
   6   5   5   30.56    4.24
   6   5   5   28.26    4.34
   6   5   5   28.37    4.89
  -6   5  -5   31.29    4.65
   7  -5   5   19.02    4.01
   7  -5   5   12.80    4.11
   7   5   5   11.01    3.96
  -7   5  -5   19.97    4.33
  -7   5  -5   23.90    4.57
   7   5   5   15.79    4.65
  -7   5  -5   17.74    4.12
   8  -5   5   10.85    3.84
   8  -5   5   14.06    4.40
  -8   5  -5   11.38    4.31
  -8   5  -5   14.99    4.61
  -8   5  -5   12.94    4.23
   8   5   5   20.13    5.03
   8   5   5   13.80    4.34
   9  -5   5   10.22    4.09
   9  -5   5   14.01    4.49
   9   5   5    9.92    4.97
   9   5   5    8.13    4.93
  -9   5  -5   12.02    4.65
  -9   5  -5   14.91    4.97
  -9   5  -5   11.06    4.51
 -12   6   5    4.57    4.36
  11  -6  -5    4.56    3.85
 -11   6   5    0.84    4.07
 -11   6   5    0.12    3.99
  10  -6  -5    3.43    3.44
 -10   6   5   -1.64    4.28
 -10   6   5   -2.01    3.51
 -10   6   5    2.17    3.43
   9  -6  -5   -0.85    3.31
  -9   6   5  -10.66    4.41
  -9   6   5    7.35    3.83
  -9   6   5   -2.70    3.35
  -8   6   5    3.39    5.43
  -8   6   5    3.15    3.14
  -7   6   5    6.20    4.62
   7   6  -5    7.83    3.85
  -7   6   5    2.20    3.43
  -7   6   5   12.54    3.37
  -6   6   5    2.16    2.84
   6   6  -5    7.17    2.80
  -6   6   5    4.41    2.77
  -6   6   5    7.33    3.56
  -5   6   5    1.39    3.12
  -5   6   5    2.73    2.94
   5   6  -5    2.19    2.51
  -5   6   5    1.76    2.56
  -4   6   5   27.71    3.59
   4   6  -5   29.03    3.18
  -4   6   5   26.37    3.70
  -4   6   5   28.10    4.07
  -3   6   5   -1.97    2.38
  -3   6   5    1.88    2.23
   3   6  -5   -0.67    1.82
  -3   6   5   -1.70    2.45
  -2   6   5    1.56    2.25
  -2   6   5    2.84    2.78
  -2   6   5   -1.12    2.99
   2   6  -5    0.19    1.76
  -1   6   5   -0.73    2.47
   1   6  -5    1.51    1.88
  -1   6   5    1.76    2.47
  -1   6   5   -5.56    2.83
   1   6  -5    0.37    1.47
   0  -6   5   23.93    2.47
   0   6   5   19.41    3.75
   0   6  -5   22.95    2.40
   0   6  -5   23.64    2.76
   0   6   5   15.25    3.19
   0   6   5   27.67    2.87
   0   6  -5   22.57    3.07
   1  -6   5    1.62    1.51
  -1   6  -5   -1.60    1.57
   1   6   5   -2.51    2.21
   1   6   5    0.87    2.16
   1   6   5   -4.41    2.52
  -1   6  -5    0.11    1.85
  -1   6  -5   -0.23    1.86
   2  -6   5    5.26    2.09
   2   6   5    9.54    3.17
  -2   6  -5    7.45    2.46
  -2   6  -5    9.32    2.67
  -2   6  -5    8.79    2.36
   2   6   5    4.09    3.23
   3  -6   5    2.93    2.40
  -3   6  -5    0.83    2.64
  -3   6  -5    2.35    2.46
   3   6   5   -1.23    3.47
  -3   6  -5    2.82    2.26
   3   6   5    6.59    3.21
   4  -6   5   10.15    2.94
   4   6   5   14.71    4.54
  -4   6  -5   13.96    2.99
  -4   6  -5    9.07    3.17
  -4   6  -5   10.08    3.00
   4   6   5   22.31    4.92
   5  -6   5    1.75    2.46
   5   6   5   -0.13    3.39
   5   6   5    2.98    3.68
  -5   6  -5   -0.19    2.79
  -5   6  -5    4.09    2.95
  -5   6  -5    4.15    2.79
   6  -6   5   18.03    4.10
   6  -6   5   18.62    4.32
  -6   6  -5   15.87    4.11
  -6   6  -5   11.69    4.20
   6   6   5   15.47    4.91
   6   6   5   14.63    4.47
  -6   6  -5   19.47    4.13
   7  -6   5   -0.24    3.43
   7  -6   5    0.32    3.16
  -7   6  -5   -0.81    3.22
  -7   6  -5    5.32    3.50
  -7   6  -5    2.46    3.87
   7   6   5   -1.90    3.98
   7   6   5    3.68    3.97
   8  -6   5   -0.43    3.16
   8  -6   5    4.90    3.95
   8   6   5    1.55    4.74
  -8   6  -5    5.03    4.13
  -8   6  -5    1.94    3.72
  -8   6  -5    0.72    3.78
   9  -6   5   -3.78    3.04
   9  -6   5    1.49    4.24
  -9   6  -5    0.97    4.23
   9   6   5    1.39    4.68
  -9   6  -5    2.27    4.29
  -9   6  -5   -4.13    3.77
  11  -7  -5    4.64    3.76
 -11   7   5    1.60    4.13
 -11   7   5   10.93    4.21
 -11   7   5    3.03    4.63
  10  -7  -5   13.41    4.49
 -10   7   5    8.66    4.72
 -10   7   5    7.32    4.12
  -9   7   5   31.16    5.63
  -9   7   5   27.58    4.95
  -9   7   5   36.55    6.03
  -8   7   5   17.50    4.48
  -8   7   5   21.80    4.43
  -8   7   5   17.96    5.56
   7   7  -5    9.51    6.90
  -7   7   5   -1.94    4.39
  -7   7   5    2.40    3.23
  -7   7   5    4.80    3.57
   6   7  -5   15.07    3.48
  -6   7   5   10.47    3.73
  -6   7   5   11.79    3.50
  -6   7   5    7.61    3.65
  -5   7   5    1.08    4.59
   5   7  -5   -4.99    3.31
  -4   7   5   15.30    3.85
  -4   7   5   11.08    3.52
  -4   7   5   18.55    3.61
   4   7  -5   19.06    3.16
  -3   7   5   27.18    4.62
  -3   7   5   33.07    4.19
   3   7  -5   37.68    4.00
  -2   7   5   34.37    4.16
   2   7  -5   33.88    3.72
  -2   7   5   31.21    5.07
  -1   7   5   36.67    4.34
   1   7  -5   51.68    4.60
  -1   7   5   36.31    5.31
   0   7   5    5.03    3.03
   0   7  -5   -0.29    2.15
   1   7   5   16.98    3.98
  -1   7  -5   20.74    3.02
  -1   7  -5   16.83    3.19
   1   7   5   17.88    3.69
   2   7   5   34.65    5.09
  -2   7  -5   39.67    4.20
  -2   7  -5   45.92    4.69
   2   7   5   35.26    5.32
   3   7   5    4.20    3.23
   3   7   5    7.70    3.85
  -3   7  -5   -3.76    2.37
  -3   7  -5    1.48    2.60
   4  -7   5    0.74    2.61
  -4   7  -5   -1.05    2.67
   4   7   5    4.34    4.66
  -4   7  -5    1.24    3.16
   4   7   5   10.87    5.65
  -4   7  -5   -3.18    2.57
   5  -7   5   33.37    4.53
   5   7   5   18.14    4.81
  -5   7  -5   32.79    4.44
  -5   7  -5   30.91    4.78
   5   7   5   23.45    5.35
  -5   7  -5   26.30    4.61
   6  -7   5   17.64    4.16
  -6   7  -5   13.35    4.18
   6   7   5   22.66    5.24
   6   7   5   15.62    4.85
  -6   7  -5   32.22    5.23
  -6   7  -5   20.91    4.36
   7  -7   5    5.61    3.99
   7  -7   5    3.76    3.78
  -7   7  -5   -3.97    3.23
  -7   7  -5    5.77    4.04
  -7   7  -5    1.11    3.91
   7   7   5    1.42    4.85
   8  -7   5   -3.14    3.95
   8  -7   5    6.71    3.76
   8   7   5    1.57    4.76
  -8   7  -5    4.53    4.40
  -8   7  -5   -1.59    3.60
  -8   7  -5    8.00    4.47
  10  -8  -5   11.11    4.71
 -10   8   5   15.57    4.89
 -10   8   5    7.96    4.57
 -10   8   5   11.72    5.13
  -9   8   5    1.32    3.66
  -9   8   5   -3.48    6.40
  -9   8   5   -4.08    3.81
  -8   8   5   -0.66    3.67
  -8   8   5   -3.26    3.62
  -7   8   5    2.40    3.48
  -7   8   5   10.12    3.98
  -6   8   5   20.44    4.37
  -6   8   5   15.74    4.66
   6   8  -5    8.44    3.95
  -5   8   5    0.30    3.05
   5   8  -5   -1.28    2.63
   4   8  -5    2.10    2.93
  -4   8   5    2.19    3.16
  -4   8   5   10.71    4.43
  -3   8   5    0.88    2.88
   3   8  -5    1.41    2.52
  -3   8   5    7.42    3.82
   2   8  -5   11.96    3.02
  -2   8   5   14.93    4.22
  -2   8   5   12.36    3.62
  -1   8   5    7.71    3.73
   1   8  -5    6.72    2.98
  -1   8   5    0.55    2.65
   0   8  -5   21.18    3.70
   0   8   5   14.38    4.30
   0   8   5   19.01    3.85
   1   8   5   13.41    3.97
  -1   8  -5   17.64    3.52
  -2   8  -5    2.91    2.67
  -2   8  -5    3.87    3.07
   2   8   5   -4.87    3.67
   2   8   5   -3.50    5.50
   3   8   5    7.31    4.00
  -3   8  -5    6.81    3.38
  -3   8  -5   10.43    3.21
   4  -8   5    3.67    3.08
  -4   8  -5    3.52    3.20
  -4   8  -5    0.99    3.08
   4   8   5    6.92    4.50
   4   8   5    2.03    3.77
   5  -8   5    0.49    3.00
   5   8   5    0.92    3.93
  -5   8  -5   -3.90    3.13
  -5   8  -5   -1.18    3.06
   6  -8   5    0.12    3.17
  -6   8  -5   -4.04    3.44
   6   8   5   -2.10    4.91
  -6   8  -5    4.49    3.61
   7  -8   5    2.77    3.47
   7  -8   5    3.80    3.88
  -7   8  -5    0.90    3.81
   7   8   5    0.12    4.87
  -7   8  -5   -3.37    3.85
  -8   9   5   -1.40    4.14
  -8   9   5   -1.86    3.77
  -7   9   5    8.69    4.42
  -7   9   5    8.54    4.46
  -6   9   5   14.45    4.76
  -6   9   5   23.25    5.01
   5   9  -5   16.97    3.84
  -5   9   5   16.43    4.66
  -5   9   5   20.30    4.82
  -4   9   5   26.08    5.23
  -4   9   5   25.45    4.67
   4   9  -5   28.76    4.47
  -3   9   5    0.83    4.88
  -3   9   5    0.96    3.49
   3   9  -5    3.42    3.09
   2   9  -5    1.83    3.05
  -2   9   5    3.40    4.84
  -2   9   5    5.63    3.54
  -1   9   5    7.35    5.19
  -1   9   5   16.89    4.13
   1   9  -5   18.58    4.01
   0   9  -5    8.16    3.44
   0   9   5   12.09    3.97
   0   9   5    6.02    4.89
   1   9   5    6.07    4.00
  -1   9  -5    6.41    3.27
   1   9   5   -1.74    4.49
   2   9   5   14.92    4.32
   2   9   5   14.66    4.90
  -2   9  -5    9.36    3.92
   3   9   5   10.42    5.16
   3   9   5   21.77    4.97
  -3   9  -5   21.22    4.85
  -3   9  -5   25.84    4.89
   4  -9   5   11.65    4.10
  -4   9  -5    2.49    3.68
  -4   9  -5   11.18    4.00
   4   9   5    1.41    4.47
   5  -9   5    5.14    4.06
  -5   9  -5   10.04    4.19
  -5   9  -5    6.92    3.81
   5   9   5    0.42    4.55
  -7  10   5    6.58    4.67
  -7  10   5    8.92    4.61
  -6  10   5    8.00    4.39
  -6  10   5    6.65    4.40
  -5  10   5   -0.84    3.83
  -5  10   5   -0.60    4.45
   4  10  -5   -0.78    3.60
  -4  10   5   -1.53    3.80
  -4  10   5   -3.39    4.61
   3  10  -5   -2.63    3.10
  -3  10   5    7.82    4.65
  -3  10   5    1.33    3.63
  -2  10   5    3.30    4.68
   2  10  -5   -4.35    2.92
  -2  10   5    0.48    3.79
  -1  10   5    3.84    4.49
   1  10  -5    0.07    3.27
  -1  10   5    6.27    3.67
   0  10   5    9.82    4.04
   0  10   5   -2.64    4.62
   0  10  -5    8.40    3.87
  -1  10  -5   -4.95    3.32
   1  10   5    2.16    4.07
   1  10   5    0.52    4.91
  -2  10  -5   14.52    4.50
   2  10   5   10.43    4.97
   3  10   5   21.06    5.32
  -4  10  -5    1.36    3.99
   4  10   5    9.96    5.17
  -3  11   5    2.46    4.09
   3  11  -5    1.18    3.58
  -3  11   5   -1.22    4.52
   2  11  -5    0.83    3.84
  -2  11   5    4.72    4.17
  -2  11   5    2.39    5.00
  -1  11   5   10.12    5.49
  -1  11   5    8.72    4.51
   1  11  -5    4.53    3.99
   0  11   5   10.01    4.42
   0  11  -5   15.03    4.61
 -13   0   6    6.70    4.31
 -12   0   6    5.02    3.61
 -11   0   6    3.18    4.02
 -10   0   6   -0.85    4.17
 -10   0   6    4.34    2.67
   9   0  -6   53.49    4.72
  -9   0   6   50.47    4.24
  -9   0   6   56.09    5.52
   8   0  -6   46.41    3.58
  -8   0   6   42.37    3.75
  -8   0   6   41.67    4.66
  -7   0   6   45.28    4.27
  -7   0   6   54.07    3.48
   7   0  -6   44.86    2.94
  -6   0   6   13.26    2.16
  -6   0   6   11.37    3.08
   6   0  -6   15.48    1.67
  -5   0   6  185.04    6.44
  -5   0   6  191.91    5.42
  -4   0   6    2.40    1.93
  -4   0   6    3.27    1.80
  -3   0   6   16.64    2.12
  -3   0   6   11.25    2.26
  -2   0   6   18.12    2.06
  -2   0   6   14.24    2.25
  -1   0   6  114.06    3.17
  -1   0   6  127.99    4.39
   1   0  -6  125.34    4.84
  -1   0   6  125.75    4.76
   0   0   6   74.35    3.97
   0   0   6   75.25    3.05
   0   0  -6   73.23    4.01
   0   0   6   79.37    3.87
   1   0   6  426.06    9.19
   1   0   6  416.33    9.22
  -1   0  -6  435.38    9.36
   1   0   6  435.99    8.22
   2   0   6   -2.45    1.64
   2   0   6   -0.50    1.45
   2   0   6   -0.51    1.81
  -2   0  -6   -0.65    1.67
  -2   0  -6   -0.17    1.68
   3   0   6   35.56    3.13
  -3   0  -6   28.59    3.17
   3   0   6   36.16    3.54
  -3   0  -6   39.48    3.74
  -4   0  -6   13.71    2.70
   4   0   6   13.43    2.85
  -4   0  -6    9.24    2.43
   4   0   6   16.20    2.73
   5   0   6   -0.43    2.10
  -5   0  -6    3.28    2.17
  -5   0  -6    0.79    2.23
   5   0   6    7.32    2.70
   6   0   6   14.46    3.33
  -6   0  -6   11.68    3.17
  -6   0  -6   17.54    3.34
   6   0   6   17.18    3.28
   7   0   6   -2.55    2.59
   7   0   6    0.47    2.81
  -7   0  -6    7.27    3.15
  -7   0  -6    6.88    2.91
   8   0   6    9.04    3.69
  -8   0  -6   11.02    3.41
  -8   0  -6   13.60    3.89
   8   0   6   21.99    4.16
  -9   0  -6   18.84    4.24
  -9   0  -6   15.73    4.40
   9   0   6   18.69    4.55
   9   0   6   15.24    4.02
  10   0   6   18.95    5.00
 -10   0  -6   14.89    4.35
  10   0   6   16.45    4.26
 -10   0  -6   15.40    4.65
 -13  -1   6    3.00    3.89
 -13   1   6    4.26    4.42
 -12  -1   6    0.15    3.15
 -12   1   6    4.17    3.79
 -11  -1   6    0.77    3.39
 -11   1   6    1.41    3.70
 -11   1   6    2.78    2.94
 -10  -1   6   -0.21    3.54
 -10   1   6   -7.80    3.44
 -10   1   6    1.10    2.62
   9  -1  -6    1.55    2.21
  -9  -1   6    5.38    3.35
  -9   1   6   -1.62    2.20
  -9   1   6   -7.16    3.62
  -9   1   6    1.01    2.27
  -8  -1   6   -2.06    2.53
  -8  -1   6   -2.72    1.57
   8  -1  -6    2.30    1.87
  -8   1   6    4.74    2.35
  -8   1   6    0.45    1.71
   8   1  -6    2.00    1.88
  -8   1   6   -0.70    2.84
  -7  -1   6    9.52    2.58
   7  -1  -6   16.36    2.25
  -7  -1   6   13.44    2.04
  -7   1   6   11.36    2.04
  -7   1   6   12.17    2.91
   7   1  -6   12.24    1.95
  -7   1   6   11.99    2.31
  -6  -1   6    2.84    2.27
   6  -1  -6    1.65    1.48
   6   1  -6    1.43    1.25
  -6   1   6    4.98    2.02
  -6   1   6    2.32    1.44
  -6   1   6    0.94    2.32
  -5  -1   6   11.91    2.41
  -5  -1   6   12.93    1.75
   5  -1  -6   10.82    1.63
  -5   1   6    7.93    2.40
  -5   1   6   15.01    1.67
  -5   1   6   14.10    2.32
  -4  -1   6  104.28    4.81
  -4   1   6   86.94    5.06
  -4   1   6   94.93    2.83
  -4   1   6   87.21    4.60
  -3  -1   6   14.99    1.75
  -3  -1   6   11.70    2.17
  -3   1   6   15.64    2.39
  -3   1   6   16.17    2.44
  -3   1   6   16.16    1.42
  -2  -1   6   34.23    2.92
  -2  -1   6   30.30    2.26
  -2   1   6   27.91    2.83
  -2   1   6   31.34    2.11
  -2   1   6   27.77    2.79
  -1  -1   6    1.00    1.06
   1  -1  -6    2.94    1.94
  -1  -1   6    0.36    1.63
  -1  -1   6    1.02    1.28
  -1   1   6    2.25    1.21
  -1   1   6   -0.67    1.66
   1   1  -6    1.41    1.70
  -1   1   6    1.92    1.84
   0  -1   6   95.04    3.26
   0  -1  -6   99.91    4.64
   0  -1   6   97.79    4.37
   0  -1   6   99.37    3.99
   0   1   6   95.41    4.37
   0   1   6   98.19    3.59
   0   1  -6  101.84    4.52
   0   1  -6  101.81    4.25
   0   1   6   99.83    4.45
  -1  -1  -6    2.61    1.91
   1  -1   6    2.89    1.70
   1  -1   6    4.50    1.67
   1  -1   6    5.25    1.98
   1   1   6    3.05    2.56
   1   1   6    8.69    2.34
  -1   1  -6    2.60    1.81
  -1   1  -6    1.74    1.71
   1   1   6    5.34    2.05
  -2  -1  -6    6.01    2.16
   2  -1   6    4.14    1.90
   2  -1   6    2.51    1.59
   2  -1   6    4.20    2.04
   2   1   6    1.34    1.94
   2   1   6    1.40    1.78
   2   1   6    2.32    1.98
  -2   1  -6    4.98    1.89
  -2   1  -6    3.35    1.86
   3  -1   6    8.36    2.06
  -3  -1  -6    5.46    2.05
   3  -1   6    7.01    2.45
   3  -1   6    5.64    2.29
  -3  -1  -6    5.50    2.26
   3   1   6    9.00    2.50
  -3   1  -6    8.47    2.18
   3   1   6    7.63    2.27
  -3   1  -6    1.54    1.97
   3   1   6    5.34    2.16
   4  -1   6    1.69    1.95
   4  -1   6    5.96    2.39
  -4  -1  -6    0.63    2.05
  -4  -1  -6   -0.99    2.04
   4   1   6    0.24    1.96
  -4   1  -6    2.58    2.16
   4   1   6    2.26    2.15
   4   1   6    4.42    2.41
  -4   1  -6    1.53    1.95
   5  -1   6    0.29    2.23
  -5  -1  -6   -1.37    2.07
   5  -1   6   -0.22    2.02
  -5  -1  -6    3.32    2.34
  -5   1  -6    0.24    2.12
  -5   1  -6    1.51    2.13
   5   1   6    2.15    2.34
   5   1   6   -0.82    2.17
   6  -1   6   12.35    3.29
  -6  -1  -6   10.06    2.98
   6  -1   6   13.15    3.26
  -6  -1  -6   10.41    3.10
  -6   1  -6   10.35    3.15
   6   1   6   11.43    3.11
  -6   1  -6   16.11    3.37
   6   1   6   12.24    3.06
   7  -1   6    2.48    3.03
   7  -1   6    7.51    3.17
  -7  -1  -6    4.75    2.90
  -7  -1  -6    8.51    3.46
  -7   1  -6   10.67    3.43
   7   1   6    6.62    3.08
   7   1   6    5.64    3.19
  -7   1  -6    7.29    2.97
   8  -1   6    1.11    3.10
   8  -1   6   -1.10    2.85
  -8  -1  -6   -1.75    2.82
  -8  -1  -6   -2.22    2.76
   8   1   6    0.00    3.14
   8   1   6    2.85    3.11
  -8   1  -6   -4.69    2.52
  -8   1  -6    0.56    2.92
   9  -1   6    0.73    3.12
  -9  -1  -6    6.73    3.72
   9  -1   6    0.88    3.58
  -9  -1  -6   -2.84    3.07
  -9   1  -6    0.97    3.26
   9   1   6   -0.54    3.38
   9   1   6   -5.78    2.79
  -9   1  -6    4.58    3.70
 -10  -1  -6   -1.87    3.31
  10  -1   6   -2.13    3.61
 -10  -1  -6   -0.33    3.50
  10  -1   6   -0.91    3.29
 -10   1  -6    0.80    3.80
  10   1   6   -1.89    3.61
 -10   1  -6    0.78    3.20
  10   1   6   -2.68    3.51
 -13  -2   6    6.24    3.69
 -13   2   6    5.72    4.81
 -13   2   6    1.85    4.30
 -12  -2   6   19.29    4.24
 -12   2   6   19.70    4.74
 -12   2   6   17.56    4.24
 -11  -2   6   12.50    3.83
 -11   2   6   13.62    4.66
 -11   2   6   20.34    4.26
  10  -2  -6    1.65    2.57
 -10  -2   6    4.45    3.03
 -10   2   6    3.44    2.83
 -10   2   6    2.31    2.86
 -10   2   6    3.99    3.70
   9  -2  -6   18.06    3.08
  -9  -2   6   13.63    3.39
  -9   2   6   16.76    3.36
  -9   2   6   14.17    2.98
  -9   2   6    7.25    4.11
  -8  -2   6  139.70    6.38
   8  -2  -6  136.10    5.47
  -8   2   6  148.41    7.30
  -8   2   6  128.51    5.42
  -8   2   6  143.00    6.33
  -7  -2   6   57.68    4.37
   7  -2  -6   59.93    3.59
   7   2  -6   53.20    3.32
  -7   2   6   54.16    4.86
  -7   2   6   62.64    4.45
  -7   2   6   65.09    3.70
  -6  -2   6   17.94    1.66
  -6  -2   6   12.21    2.53
  -6   2   6   16.13    2.98
   6   2  -6   15.64    1.85
  -6   2   6   17.27    2.80
  -6   2   6   14.27    2.18
  -5  -2   6   84.99    4.57
  -5   2   6   78.18    4.65
  -5   2   6   79.37    3.44
  -5   2   6   85.56    5.36
  -4  -2   6   47.23    3.78
  -4   2   6   38.64    3.73
  -4   2   6   36.75    2.63
  -4   2   6   41.99    3.66
  -3  -2   6    0.52    1.49
  -3  -2   6    0.30    1.11
  -3   2   6   -0.52    2.51
  -3   2   6    2.40    2.26
  -2  -2   6    2.09    1.53
  -2  -2   6    0.98    0.97
  -2  -2   6   -0.37    1.04
  -2   2   6    1.53    1.84
   2   2  -6    2.19    0.91
  -2   2   6    0.39    1.43
  -2   2   6    4.45    2.17
  -1  -2   6   20.24    1.76
  -1  -2   6   25.53    2.58
  -1  -2   6   22.04    2.14
  -1   2   6   21.73    2.38
   1   2  -6   24.63    2.03
   1   2  -6   24.43    2.72
   1   2  -6   24.53    2.39
  -1   2   6   17.08    2.67
  -1   2   6   23.91    2.78
   0  -2  -6  140.34    5.26
   0  -2   6  136.14    4.87
   0  -2   6  142.71    4.16
   0  -2   6  147.44    4.85
   0   2   6  156.91    6.23
   0   2  -6  142.71    4.20
   0   2   6  147.64    5.77
   0   2  -6  151.03    5.29
   0   2  -6  143.33    4.70
   1  -2   6    5.62    1.77
  -1  -2  -6    8.76    2.23
   1  -2   6    7.14    1.70
   1  -2   6    4.99    1.92
   1   2   6    8.97    2.21
   1   2   6    2.62    1.98
  -1   2  -6    5.31    1.72
  -1   2  -6    9.79    2.02
  -1   2  -6    8.81    2.17
   1   2   6    8.11    2.06
  -2  -2  -6   54.50    4.11
   2  -2   6   51.66    3.94
   2  -2   6   54.27    3.41
   2  -2   6   53.01    3.65
  -2   2  -6   51.98    3.47
   2   2   6   50.63    3.85
  -2   2  -6   52.73    3.89
   2   2   6   50.51    4.02
  -2   2  -6   53.93    3.80
   2   2   6   53.99    4.03
   3  -2   6   97.69    5.10
   3  -2   6   90.05    4.48
   3  -2   6   87.21    4.83
  -3  -2  -6  101.71    5.15
  -3   2  -6   83.90    4.90
   3   2   6   95.34    5.02
  -3   2  -6   88.47    4.82
   3   2   6   81.94    4.83
   3   2   6   90.16    5.01
  -3   2  -6   92.25    4.66
   4  -2   6   91.84    5.01
  -4  -2  -6   84.88    5.03
   4  -2   6   93.62    5.31
   4   2   6   86.69    5.26
  -4   2  -6   86.04    5.07
   4   2   6   85.46    5.27
   4   2   6   78.38    5.27
  -4   2  -6   84.60    5.20
  -4   2  -6   88.82    5.08
   5  -2   6    8.36    2.90
  -5  -2  -6   10.12    2.93
   5  -2   6   13.96    2.85
  -5   2  -6    7.48    2.76
   5   2   6   10.56    3.04
   5   2   6   11.47    2.74
   5   2   6    8.56    3.03
  -5   2  -6   10.61    3.07
  -5   2  -6   13.51    3.13
   6  -2   6    0.42    2.62
  -6  -2  -6    2.60    2.78
  -6  -2  -6    3.44    2.72
   6  -2   6    6.89    2.80
  -6   2  -6    3.87    2.85
  -6   2  -6    4.78    2.97
  -6   2  -6    3.62    2.70
   6   2   6    0.89    2.62
   7  -2   6   19.99    4.10
  -7  -2  -6   24.63    4.17
   7  -2   6   22.36    3.83
  -7  -2  -6   20.29    3.92
  -7   2  -6   18.39    3.94
   7   2   6   19.50    4.01
   7   2   6   21.80    3.79
  -7   2  -6   12.07    3.52
   8  -2   6    9.46    3.74
  -8  -2  -6    3.02    3.48
   8  -2   6    5.98    3.24
  -8  -2  -6    0.85    3.02
   8   2   6    3.56    3.19
   8   2   6    3.83    3.55
  -8   2  -6    4.65    3.38
  -8   2  -6    3.79    3.02
  -9  -2  -6    6.50    3.73
   9  -2   6   -2.13    3.08
   9  -2   6    3.36    3.70
  -9  -2  -6    2.83    3.56
   9   2   6    6.51    3.59
  -9   2  -6    2.87    3.65
  -9   2  -6    6.86    3.47
 -10  -2  -6   14.42    4.42
  10  -2   6   14.35    4.64
 -10  -2  -6   11.19    4.04
  10  -2   6   13.23    4.23
 -10   2  -6    9.46    4.40
 -10   2  -6   16.82    4.50
  10   2   6   13.66    4.54
  10   2   6   20.17    4.81
 -13   3   6    3.78    4.19
 -13   3   6   -1.47    4.09
 -12   3   6    2.11    4.34
 -12   3   6   -2.77    3.39
  11  -3  -6   -4.25    4.07
 -11  -3   6    3.48    3.12
 -11   3   6   -4.72    4.45
 -11   3   6    1.88    3.39
  10  -3  -6    1.92    2.81
 -10  -3   6   -4.60    2.45
 -10   3   6    1.48    3.21
 -10   3   6   -0.84    2.66
 -10   3   6    2.99    4.13
   9  -3  -6   21.18    3.47
  -9  -3   6   16.37    3.25
  -9   3   6   18.60    3.67
  -9   3   6   22.71    4.80
  -9   3   6   25.51    3.59
  -8  -3   6    2.18    2.30
   8  -3  -6   -1.32    2.04
  -8   3   6    0.41    3.06
  -8   3   6    4.42    2.33
  -8   3   6   -0.31    2.16
   7  -3  -6    0.17    1.99
  -7  -3   6    1.68    2.25
  -7   3   6    4.21    2.62
  -7   3   6    2.17    2.17
  -7   3   6    1.18    3.31
  -6  -3   6   13.67    2.41
  -6   3   6   16.77    3.05
  -6   3   6   15.89    2.56
   6   3  -6   13.47    2.00
  -6   3   6   19.92    3.41
  -5  -3   6    1.86    1.70
  -5   3   6   -1.65    2.15
   5   3  -6    1.46    1.15
  -5   3   6   -0.84    1.62
  -5   3   6    0.35    2.13
  -4  -3   6    6.88    1.84
  -4   3   6    4.05    1.63
  -4   3   6    8.62    3.15
  -4   3   6   11.55    3.16
  -3  -3   6   64.74    3.45
  -3  -3   6   63.84    2.37
  -3   3   6   66.91    4.30
  -3   3   6   74.40    3.54
   3   3  -6   65.01    2.43
  -3   3   6   71.63    4.25
  -2  -3   6    2.11    1.25
  -2  -3   6    3.53    1.60
   2   3  -6    2.12    1.14
  -2   3   6    2.01    2.14
  -2   3   6    3.37    1.72
  -2   3   6    4.60    2.07
   2   3  -6    5.97    1.40
  -1  -3   6    5.62    1.47
  -1  -3   6    5.39    1.54
  -1  -3   6    7.61    1.77
   1   3  -6    7.13    1.49
  -1   3   6    5.33    2.09
   1   3  -6    3.49    1.34
  -1   3   6    3.63    1.83
   1   3  -6    6.50    1.77
  -1   3   6    6.60    2.27
   0  -3  -6   11.90    2.41
   0  -3   6    9.82    1.84
   0  -3   6    9.25    1.85
   0  -3   6   11.88    1.78
   0   3  -6   10.02    2.14
   0   3  -6    9.40    1.71
   0   3   6    5.94    2.16
   0   3  -6    7.13    1.83
   0   3   6   11.54    2.29
   0   3   6    9.55    2.51
   1  -3   6    3.47    1.68
   1  -3   6    2.62    1.63
  -1  -3  -6    3.39    2.04
   1  -3   6    0.78    1.41
  -1   3  -6    5.77    1.90
   1   3   6    0.33    2.08
  -1   3  -6   -0.79    1.54
  -1   3  -6    2.16    1.66
   1   3   6    3.09    2.01
   1   3   6    0.82    1.98
   2  -3   6   19.99    2.57
   2  -3   6   17.21    2.62
  -2  -3  -6   18.16    2.84
   2  -3   6   22.57    2.88
  -2   3  -6   15.38    2.45
  -2   3  -6   20.71    2.81
  -2   3  -6   14.80    2.50
   2   3   6   21.26    2.90
  -3  -3  -6   -1.65    1.98
   3  -3   6    0.28    1.76
   3  -3   6    2.62    1.97
   3   3   6    2.87    2.24
  -3   3  -6    0.15    1.84
   3   3   6    0.93    2.22
   3   3   6   -0.59    2.08
  -3   3  -6    1.21    1.90
  -3   3  -6    0.86    1.89
  -4  -3  -6    2.55    2.34
   4  -3   6   -2.95    1.71
   4  -3   6    2.50    2.16
  -4   3  -6    0.31    2.19
  -4   3  -6    0.95    2.29
   4   3   6    7.66    2.76
   4   3   6    1.41    2.32
   4   3   6   -2.60    2.15
  -4   3  -6    5.08    2.30
   5  -3   6   37.97    4.20
  -5  -3  -6   39.15    4.22
   5  -3   6   34.90    3.97
  -5   3  -6   37.47    4.37
  -5   3  -6   27.66    3.83
   5   3   6   36.27    4.38
  -5   3  -6   38.13    4.30
   5   3   6   48.06    4.67
   5   3   6   35.91    4.51
   6  -3   6   11.63    3.13
  -6  -3  -6    9.65    3.23
   6  -3   6   12.21    3.35
   6   3   6    6.12    3.44
  -6   3  -6    8.24    3.36
  -6   3  -6    3.61    2.87
   6   3   6   12.91    3.50
  -6   3  -6   10.26    3.33
   7  -3   6   -0.02    2.77
  -7  -3  -6   -1.14    2.72
   7  -3   6   -0.39    2.90
  -7   3  -6    0.09    2.95
  -7   3  -6   -4.23    2.73
  -7   3  -6    0.22    2.79
   7   3   6    3.76    3.54
   7   3   6   -0.25    2.89
   7   3   6   -1.35    3.05
  -8  -3  -6    1.54    3.24
   8  -3   6    3.53    3.49
   8  -3   6    2.82    3.01
   8   3   6   -2.15    3.26
  -8   3  -6    7.33    3.77
  -8   3  -6    3.09    3.57
   8   3   6    2.70    3.54
  -8   3  -6    3.50    3.47
   9  -3   6   -2.15    3.24
   9  -3   6   -4.98    3.51
  -9  -3  -6   -0.17    3.23
   9   3   6    3.43    3.90
   9   3   6   -1.10    3.78
  -9   3  -6    3.66    3.79
  -9   3  -6    3.41    3.49
 -10  -3  -6   -1.10    3.64
 -10   3  -6   -0.07    3.56
 -10   3  -6   -3.59    3.86
 -13   4   6    7.34    4.29
 -13   4   6   -0.96    4.52
 -12   4   6   14.68    5.68
 -12   4   6   18.55    4.79
  11  -4  -6   18.87    4.23
 -11   4   6   21.20    5.71
 -11   4   6   28.86    4.74
 -11   4   6   32.55    5.23
 -10  -4   6    4.34    2.81
  10  -4  -6    1.89    2.84
 -10   4   6   -0.43    4.15
 -10   4   6    6.19    3.50
 -10   4   6   -3.35    2.80
   9  -4  -6    1.61    2.65
  -9  -4   6   -2.59    2.35
  -9   4   6    1.89    3.85
  -9   4   6    1.51    2.96
  -9   4   6   -3.27    2.58
   8  -4  -6   28.97    3.65
  -8  -4   6   22.67    3.27
  -8   4   6   27.47    3.90
  -8   4   6   18.70    4.29
  -8   4   6   22.92    3.84
  -7  -4   6   27.68    3.18
  -7   4   6   27.18    4.36
  -7   4   6   31.70    4.05
  -7   4   6   32.47    3.61
  -6  -4   6   50.76    3.88
  -6   4   6   50.29    4.20
   6   4  -6   52.35    3.86
  -6   4   6   43.23    4.58
  -6   4   6   45.68    5.12
  -5  -4   6    3.92    1.78
  -5   4   6    2.57    2.12
   5   4  -6    2.62    1.47
  -5   4   6    3.92    2.58
  -5   4   6    5.17    2.51
  -4  -4   6   66.76    3.44
   4   4  -6   64.24    3.00
  -4   4   6   59.04    3.92
  -4   4   6   48.19    4.22
  -4   4   6   55.51    4.53
  -3  -4   6    5.62    1.69
  -3   4   6    4.96    2.35
  -3   4   6    2.86    2.28
  -3   4   6    4.83    1.91
   3   4  -6    6.00    1.38
  -2  -4   6   29.95    2.23
  -2  -4   6   25.02    2.46
   2   4  -6   29.42    2.49
   2   4  -6   32.26    2.17
  -2   4   6   31.44    3.30
  -2   4   6   27.63    3.44
  -2   4   6   33.11    3.16
  -1  -4   6   57.31    3.35
  -1  -4   6   56.00    3.06
  -1   4   6   65.28    3.98
   1   4  -6   58.60    3.44
   1   4  -6   55.67    3.08
   1   4  -6   62.31    3.24
  -1   4   6   57.73    4.37
  -1   4   6   66.15    4.08
   0  -4   6   37.41    2.92
   0  -4   6   42.45    3.08
   0  -4   6   41.51    3.01
   0   4  -6   37.12    3.20
   0   4  -6   40.88    3.14
   0   4  -6   39.56    3.04
   0   4   6   35.78    3.81
   0   4   6   38.71    3.55
   0   4   6   42.21    3.71
   1  -4   6   25.53    2.84
  -1  -4  -6   20.50    2.80
   1  -4   6   25.49    2.82
   1  -4   6   21.77    2.65
   1   4   6   23.71    3.47
   1   4   6   24.63    3.05
  -1   4  -6   24.88    2.74
  -1   4  -6   30.28    2.96
  -1   4  -6   17.42    2.63
  -2  -4  -6   81.35    4.70
   2  -4   6   80.24    4.29
   2  -4   6   81.02    4.51
  -2   4  -6   77.86    4.63
   2   4   6   78.13    5.11
   2   4   6   76.46    5.10
  -2   4  -6   78.97    4.49
  -2   4  -6   78.97    4.55
   2   4   6   82.95    4.60
  -3  -4  -6   73.98    4.78
   3  -4   6   74.81    4.66
   3  -4   6   75.36    4.73
   3   4   6   83.84    5.56
  -3   4  -6   83.87    5.09
   3   4   6   76.04    5.38
  -3   4  -6   80.27    4.99
  -3   4  -6   82.74    4.95
   3   4   6   94.74    5.01
   4  -4   6   35.97    3.95
   4  -4   6   33.68    4.11
  -4  -4  -6   31.26    3.73
   4   4   6   32.88    3.77
  -4   4  -6   39.81    4.16
   4   4   6   34.70    4.44
  -4   4  -6   27.89    3.74
  -4   4  -6   38.14    4.23
   4   4   6   31.22    4.11
  -5  -4  -6    2.24    2.70
   5  -4   6    4.83    2.86
   5  -4   6    7.30    2.74
  -5   4  -6   -4.18    2.26
  -5   4  -6    1.23    2.69
   5   4   6    2.31    2.87
   5   4   6    9.90    3.53
  -5   4  -6    2.10    2.68
   5   4   6    8.14    3.44
   6  -4   6   19.73    3.80
  -6  -4  -6   22.92    3.80
   6  -4   6   22.86    4.22
   6   4   6   24.72    4.42
  -6   4  -6   27.91    4.23
  -6   4  -6   22.66    4.04
   6   4   6   26.94    4.57
   6   4   6   28.10    4.36
  -6   4  -6   27.37    4.30
   7  -4   6   23.90    4.58
  -7  -4  -6   32.26    4.44
   7  -4   6   38.66    4.93
  -7   4  -6   40.58    5.29
  -7   4  -6   32.44    4.81
   7   4   6   29.63    4.99
   7   4   6   32.29    4.84
   7   4   6   35.47    5.04
  -7   4  -6   38.18    5.43
   8  -4   6   -2.71    3.50
   8  -4   6    2.81    3.49
  -8  -4  -6    2.85    3.30
  -8   4  -6   -2.12    3.12
   8   4   6   -3.65    3.29
   8   4   6    2.09    3.66
  -8   4  -6    6.34    3.84
  -8   4  -6    1.47    3.69
   8   4   6    3.35    3.69
   9  -4   6    7.74    4.24
  -9  -4  -6    2.55    3.73
   9  -4   6    0.51    3.30
  -9   4  -6    6.50    4.29
   9   4   6    1.90    4.10
  -9   4  -6    2.50    3.43
   9   4   6   -0.02    4.01
  -9   4  -6    3.05    4.39
   9   4   6    5.89    4.17
 -12   5   6    7.94    5.05
 -12   5   6    6.01    4.29
  11  -5  -6    6.37    3.63
 -11   5   6    1.80    3.85
 -11   5   6   -1.97    3.56
 -11   5   6    2.18    4.76
  10  -5  -6   10.14    3.33
 -10   5   6   -1.15    3.43
 -10   5   6    4.87    4.91
 -10   5   6    3.82    3.08
   9  -5  -6    0.96    3.19
  -9   5   6    6.12    3.63
  -9   5   6    0.93    2.94
  -8   5   6   17.67    5.05
  -8   5   6   21.30    3.82
  -8   5   6   14.72    3.88
  -7   5   6    3.36    2.72
  -7   5   6   -1.23    2.67
  -7   5   6   -0.81    3.66
  -6   5   6    1.80    2.78
   6   5  -6    9.62    3.33
  -6   5   6   -0.72    2.32
  -6   5   6    3.86    3.21
  -5  -5   6   12.80    2.11
  -5   5   6   16.40    3.39
  -5   5   6   15.91    3.00
  -5   5   6   13.09    3.48
   5   5  -6   15.37    2.24
  -4  -5   6   12.86    2.06
   4   5  -6    8.25    2.07
  -4   5   6   14.80    2.93
  -4   5   6   14.04    3.27
  -4   5   6   10.75    3.37
  -3   5   6    4.81    2.63
   3   5  -6    3.70    1.62
  -3   5   6    0.09    2.39
  -3   5   6    3.37    1.98
  -2  -5   6   17.70    2.26
  -2  -5   6   17.21    2.13
   2   5  -6   15.76    1.88
   2   5  -6   18.48    2.39
  -2   5   6   14.87    3.05
  -2   5   6   19.11    2.89
  -2   5   6   20.81    2.97
  -1  -5   6    4.83    1.68
  -1  -5   6    5.07    1.66
  -1   5   6    1.89    2.40
   1   5  -6    4.30    1.60
   1   5  -6    6.15    1.78
  -1   5   6    5.58    2.35
   1   5  -6    2.68    1.75
  -1   5   6    4.58    2.30
   0  -5   6   12.21    2.18
   0  -5   6    9.45    1.96
   0   5   6    7.21    2.45
   0   5  -6    5.80    1.91
   0   5  -6    7.62    2.09
   0   5  -6    4.78    2.01
   0   5   6    5.33    2.53
   1  -5   6    6.51    2.15
   1  -5   6    6.11    2.14
   1  -5   6    4.16    1.91
   1   5   6   10.74    3.31
  -1   5  -6    8.35    2.28
  -1   5  -6   10.12    2.34
  -1   5  -6    9.04    2.26
   1   5   6    8.77    3.07
   1   5   6   10.63    2.63
  -2  -5  -6   11.47    2.57
   2  -5   6   11.80    2.72
   2  -5   6    9.02    2.44
   2  -5   6   10.64    2.34
  -2   5  -6   11.77    2.57
   2   5   6   10.73    2.95
  -2   5  -6   10.99    2.61
   2   5   6    7.91    2.52
   2   5   6    8.31    3.00
  -2   5  -6    7.30    2.34
   3  -5   6    2.27    2.30
  -3  -5  -6    2.04    2.34
   3  -5   6    2.35    2.19
   3   5   6    5.38    3.33
   3   5   6    7.30    3.53
  -3   5  -6   -1.88    2.12
   3   5   6    0.31    2.30
  -3   5  -6   -0.41    2.17
  -3   5  -6    2.48    2.17
   4  -5   6    7.63    2.88
  -4  -5  -6   10.31    2.96
   4  -5   6   11.67    3.07
  -4   5  -6   10.76    3.09
   4   5   6   13.91    3.26
   4   5   6   17.29    3.93
  -4   5  -6   13.24    3.34
   4   5   6    6.77    3.58
   5  -5   6   -2.46    2.21
  -5  -5  -6    1.16    2.53
   5  -5   6   -1.03    2.63
   5   5   6   -4.53    2.53
  -5   5  -6    3.97    2.79
   5   5   6   -3.48    2.96
   5   5   6   -4.05    2.74
  -5   5  -6    0.12    2.48
  -5   5  -6    2.36    2.94
   6  -5   6    3.91    2.95
  -6  -5  -6    0.12    2.89
   6  -5   6   10.53    3.60
  -6   5  -6   11.96    3.82
  -6   5  -6    7.06    3.29
   6   5   6    6.20    3.19
   6   5   6    8.19    3.90
  -6   5  -6    6.03    3.47
   6   5   6    5.90    3.75
   7  -5   6    3.04    3.35
   7  -5   6    5.33    3.44
  -7   5  -6    3.27    3.69
   7   5   6    1.52    3.98
  -7   5  -6    1.66    3.41
  -7   5  -6    3.86    3.43
   7   5   6    5.36    3.66
   8  -5   6    2.81    3.54
   8  -5   6   -3.92    3.37
  -8   5  -6   -1.92    3.41
  -8   5  -6   -0.69    3.44
   8   5   6    3.44    4.49
  -8   5  -6   -7.45    3.38
   8   5   6    4.76    4.00
   9  -5   6    0.90    4.01
   9  -5   6   -2.51    3.53
  -9   5  -6   -5.38    3.71
  -9   5  -6    5.25    4.32
  -9   5  -6   -0.91    3.69
   9   5   6   -0.86    4.23
   9   5   6    2.91    4.10
 -11   6   6    5.66    3.74
 -11   6   6   -5.81    5.00
 -11   6   6    8.39    4.40
  10  -6  -6    0.80    3.26
 -10   6   6    8.78    4.08
 -10   6   6   12.96    5.29
 -10   6   6    4.42    3.71
   9  -6  -6   -0.16    3.26
  -9   6   6    3.32    3.28
  -9   6   6   -0.55    3.45
  -9   6   6    6.50    5.13
  -8   6   6   -6.37    2.83
  -8   6   6  -13.99    5.06
  -8   6   6   -0.84    2.68
  -7   6   6   15.98    4.44
  -7   6   6   21.00    4.30
  -7   6   6   28.00    4.16
  -6   6   6   64.49    5.40
  -6   6   6   59.98    5.70
  -6   6   6   63.62    5.89
  -5   6   6  106.47    7.12
   5   6  -6  104.75    5.08
  -5   6   6  115.93    5.98
  -5   6   6   97.11    7.63
  -4   6   6   56.26    5.25
  -4   6   6   59.35    4.81
  -4   6   6   59.87    5.02
   4   6  -6   54.93    4.06
   3   6  -6   41.35    3.58
  -3   6   6   38.15    4.42
  -3   6   6   36.55    4.03
  -3   6   6   45.73    4.36
   2   6  -6   18.80    2.74
  -2   6   6   18.39    3.64
  -2   6   6   18.53    3.21
  -2   6   6   19.95    3.08
   1   6  -6   24.03    3.00
  -1   6   6   19.29    3.05
  -1   6   6   18.06    3.57
  -1   6   6   20.60    3.43
   0  -6   6   13.82    2.34
   0  -6   6   11.27    2.47
   0   6   6    9.31    3.03
   0   6   6   12.07    2.69
   0   6   6    3.79    3.01
   0   6  -6   10.80    2.56
   0   6  -6   10.70    2.19
   0   6  -6    6.79    2.16
   1  -6   6   27.23    3.11
   1  -6   6   36.04    3.71
  -1   6  -6   32.76    3.39
   1   6   6   33.53    4.46
   1   6   6   37.95    4.81
  -1   6  -6   33.13    3.78
   1   6   6   34.62    3.71
  -1   6  -6   29.97    3.53
   2  -6   6   21.46    3.44
   2  -6   6   21.92    3.04
   2  -6   6   15.93    3.06
  -2   6  -6   15.10    3.07
   2   6   6   16.67    3.64
  -2   6  -6   23.49    3.69
  -2   6  -6   24.09    3.17
   2   6   6   22.53    4.40
   3  -6   6    4.50    2.81
   3  -6   6    7.52    2.71
   3  -6   6   10.06    2.77
  -3   6  -6    7.71    2.78
  -3   6  -6    6.07    2.83
   3   6   6   20.63    4.85
   3   6   6   11.31    4.18
  -3   6  -6    9.05    2.93
   4  -6   6   -3.12    2.23
   4  -6   6    3.47    2.81
   4   6   6    4.99    3.57
   4   6   6    2.40    3.67
  -4   6  -6   -0.10    2.53
  -4   6  -6    1.75    2.77
   5  -6   6   15.95    3.74
   5  -6   6   10.88    3.37
  -5   6  -6    9.24    3.40
  -5   6  -6   14.35    3.55
   5   6   6    2.12    3.81
   5   6   6   13.64    4.29
  -5   6  -6   10.97    3.78
   6  -6   6   18.36    3.94
   6  -6   6   17.53    4.16
  -6   6  -6   22.01    4.55
   6   6   6    9.15    4.37
   6   6   6   15.05    4.63
  -6   6  -6   13.13    3.96
  -6   6  -6   19.29    4.52
   7  -6   6   10.06    3.84
   7  -6   6    4.93    3.87
  -7   6  -6    8.95    3.96
  -7   6  -6    3.92    3.86
   7   6   6   -0.36    4.09
  -7   6  -6   -1.05    3.70
   7   6   6    8.36    4.62
   8  -6   6   18.89    4.90
   8  -6   6    7.81    4.00
  -8   6  -6    9.77    4.54
  -8   6  -6    6.05    4.55
  -8   6  -6    6.59    4.09
   8   6   6    5.77    4.82
   8   6   6   10.87    5.41
  11  -7  -6    6.97    3.91
 -11   7   6   -5.39    4.74
 -11   7   6   -1.40    3.98
 -11   7   6    2.27    4.05
  10  -7  -6   26.93    5.10
 -10   7   6   15.03    4.95
 -10   7   6   23.82    6.63
 -10   7   6   34.90    5.60
  -9   7   6   20.71    5.61
  -9   7   6   10.36    4.09
  -9   7   6   17.45    4.60
  -8   7   6   10.47    3.99
  -8   7   6   10.31    3.95
  -8   7   6   15.20    5.01
  -7   7   6    3.75    3.20
  -7   7   6    0.05    4.29
  -7   7   6    1.63    3.40
  -6   7   6   10.79    4.62
  -6   7   6    8.95    3.96
  -6   7   6   10.82    3.55
  -5   7   6    1.87    2.92
  -5   7   6    0.65    3.59
   5   7  -6    5.34    3.26
  -5   7   6    0.00    3.60
  -4   7   6   11.36    4.90
  -4   7   6   13.75    4.81
  -3   7   6   -3.65    2.96
  -3   7   6   -2.06    2.59
   3   7  -6   -0.56    2.10
  -2   7   6    0.44    3.04
  -2   7   6    6.92    2.66
   2   7  -6   -2.54    1.99
  -1   7   6    3.55    3.26
  -1   7   6    0.19    2.60
   1   7  -6    0.99    2.31
   0   7   6    3.99    3.78
   0   7   6    9.91    3.31
   0   7  -6   10.82    2.85
   1  -7   6   32.29    3.88
   1   7   6   28.80    5.60
  -1   7  -6   29.04    3.88
  -1   7  -6   30.79    3.80
   1   7   6   24.71    4.68
   2  -7   6    8.33    3.08
   2   7   6   11.85    3.87
   2   7   6    6.61    4.04
  -2   7  -6   13.36    3.27
  -2   7  -6    3.62    2.71
   3  -7   6   -3.14    2.55
   3   7   6   10.91    5.72
   3   7   6    3.96    4.50
  -3   7  -6   -0.25    2.59
  -3   7  -6    2.03    2.87
   4  -7   6    4.51    3.17
   4  -7   6    5.76    4.10
   4  -7   6    0.29    2.64
  -4   7  -6    7.85    4.31
  -4   7  -6    8.13    3.42
   4   7   6    7.95    4.70
  -4   7  -6    5.23    3.39
   4   7   6    3.10    4.03
   5  -7   6   -4.58    2.87
   5  -7   6   -1.01    2.81
   5   7   6    2.63    4.32
  -5   7  -6    9.92    3.78
  -5   7  -6   -4.33    3.04
  -5   7  -6   -1.17    3.00
   5   7   6    2.07    3.69
   6  -7   6    3.40    3.25
   6  -7   6    5.86    3.61
  -6   7  -6    0.68    3.36
  -6   7  -6   -2.28    3.37
   6   7   6    1.20    4.52
   6   7   6    2.72    4.21
   7  -7   6    1.85    3.65
   7  -7   6    0.67    3.28
  -7   7  -6   -3.89    3.33
  -7   7  -6    0.82    3.71
  -7   7  -6   -0.72    3.95
   7   7   6   -3.82    4.25
  10  -8  -6    2.81    3.93
 -10   8   6   -1.67    4.10
 -10   8   6    5.42    5.15
 -10   8   6   -0.59    3.96
  -9   8   6   13.16    4.46
  -9   8   6    3.22    4.14
  -9   8   6    2.11    7.19
  -8   8   6    1.87    3.62
  -8   8   6   -0.87    3.81
  -7   8   6   -1.14    3.60
  -7   8   6    5.69    3.94
  -6   8   6    6.88    3.71
  -6   8   6    1.88    4.22
  -5   8   6   17.71    5.05
  -5   8   6   17.48    3.96
  -4   8   6    8.36    5.00
  -4   8   6   14.87    3.80
  -3   8   6   11.00    3.64
  -3   8   6   11.81    5.29
   3   8  -6   10.19    3.16
  -2   8   6   21.57    4.97
  -2   8   6   18.30    3.75
   2   8  -6   16.84    3.43
   1   8  -6   47.81    4.68
  -1   8   6   31.11    5.51
  -1   8   6   36.23    4.71
   0   8   6   44.62    6.92
   0   8   6   30.38    5.05
   0   8  -6   32.33    4.41
  -1   8  -6   14.11    3.65
   1   8   6    6.33    4.88
   1   8   6    9.89    4.02
   2   8   6   24.60    5.67
   2   8   6   20.62    4.55
  -2   8  -6   25.20    4.29
  -2   8  -6   29.02    4.50
   3  -8   6    3.94    3.06
   3   8   6    8.36    4.84
   3   8   6    8.18    4.31
  -3   8  -6    1.64    3.05
  -3   8  -6    5.07    3.29
   4  -8   6    6.49    3.61
   4  -8   6    9.92    3.77
  -4   8  -6    6.62    3.63
   4   8   6    7.44    4.87
   4   8   6   11.85    4.64
  -4   8  -6   15.48    3.93
   5  -8   6    2.34    3.22
   5  -8   6    1.83    3.48
   5   8   6    7.69    4.72
  -5   8  -6   -2.45    3.38
   5   8   6    6.71    5.68
  -5   8  -6    5.86    3.50
   6  -8   6    2.45    3.73
   6  -8   6    0.70    3.27
   6   8   6   -0.30    4.26
  -6   8  -6   -3.29    3.70
  -6   8  -6    9.61    4.50
  -8   9   6   -0.31    3.92
  -8   9   6    9.14    4.43
  -7   9   6    7.44    4.09
  -7   9   6   -2.04    4.20
  -6   9   6   -2.00    3.72
  -6   9   6   -0.33    3.94
  -5   9   6   -0.06    3.79
  -5   9   6    0.83    3.61
  -4   9   6    5.60    4.24
  -4   9   6    2.25    3.56
  -3   9   6   -0.20    3.36
   3   9  -6    2.80    2.92
  -3   9   6    1.13    4.11
  -2   9   6   15.09    3.93
  -2   9   6   -3.53    3.95
   2   9  -6    4.31    3.02
  -1   9   6   -3.53    4.15
   1   9  -6    7.22    3.31
  -1   9   6    3.35    3.45
   0   9   6   -3.59    4.10
   0   9   6   -0.01    3.36
   0   9  -6    1.85    3.01
   1   9   6    2.67    3.96
  -1   9  -6    2.09    3.14
   1   9   6   -2.51    4.19
   2   9   6    2.52    4.04
   2   9   6   -4.27    4.52
  -2   9  -6    1.26    2.84
   3  -9   6    0.83    3.25
   3   9   6    0.70    4.06
  -3   9  -6    2.70    3.66
   3   9   6   -1.12    5.26
   4  -9   6   11.53    4.22
  -4   9  -6   19.95    4.87
  -4   9  -6   14.27    4.32
   4   9   6   13.50    4.93
   5  -9   6   -6.60    3.22
   5  -9   6    1.56    3.37
  -5   9  -6    0.06    3.74
  -5   9  -6   -7.39    3.33
   5   9   6    5.81    5.08
  -6  10   6    9.89    4.54
  -6  10   6    5.40    4.47
  -5  10   6    2.10    4.00
  -5  10   6   12.49    4.95
  -4  10   6    2.53    3.88
  -4  10   6    2.71    5.26
  -3  10   6    9.88    5.75
   3  10  -6    2.56    5.81
  -3  10   6   12.50    4.74
  -2  10   6   11.53    5.73
   2  10  -6    8.30    3.77
  -1  10   6    9.72    4.34
  -1  10   6    5.78    5.45
   1  10  -6    4.01    3.52
   0  10   6    4.26    5.93
   0  10   6   -4.03    3.86
   0  10  -6    5.33    3.69
   1  10   6   -4.18    5.12
   1  10   6   -2.19    4.03
  -1  10  -6   -2.69    3.39
   2  10   6    5.78    4.62
  -2  10  -6    6.38    3.88
  -3  10  -6   15.05    4.47
   3  10   6   14.72    5.39
 -13   0   7   -4.97    3.82
 -12   0   7    2.31    3.74
 -11   0   7    5.03    3.58
 -10   0   7   -3.01    3.30
  -9   0   7    1.91    3.68
  -9   0   7    2.11    2.27
  -8   0   7    1.80    1.90
  -7   0   7   -0.79    2.15
  -7   0   7    3.92    1.80
  -6   0   7    1.92    1.69
  -6   0   7   -1.48    1.94
  -5   0   7   -3.35    1.92
  -5   0   7   -3.48    2.27
  -4   0   7    2.03    1.80
  -4   0   7   -0.59    1.95
  -3   0   7    4.75    3.27
  -3   0   7    8.08    2.62
  -2   0   7    8.45    2.41
  -2   0   7    5.79    1.53
   1   0  -7    2.67    1.90
  -1   0   7    2.30    2.07
  -1   0   7   -0.32    1.50
   0   0   7   -2.57    1.57
   0   0  -7   -0.17    1.75
   0   0   7   -1.11    1.70
   0   0   7    0.83    1.36
   1   0   7   -0.82    1.27
  -1   0  -7    2.49    1.95
   1   0   7   -0.32    1.79
   1   0   7   -0.19    1.84
   2   0   7    1.60    1.65
  -2   0  -7    2.74    1.96
   2   0   7    2.54    2.06
  -2   0  -7   -1.77    1.70
   2   0   7    1.54    1.98
   3   0   7    0.68    1.91
  -3   0  -7    7.04    2.32
   3   0   7    2.90    2.12
   3   0   7   -0.95    2.02
  -3   0  -7    5.80    2.23
   4   0   7    2.34    2.17
  -4   0  -7   -0.45    2.06
  -4   0  -7   -4.24    1.95
   4   0   7    1.35    2.18
   4   0   7   -0.89    2.18
  -5   0  -7   -1.90    2.41
   5   0   7   -0.53    2.55
   5   0   7   -1.49    2.27
  -5   0  -7   -0.53    2.30
   5   0   7   -0.58    2.45
  -6   0  -7    2.80    2.60
   6   0   7    4.77    3.08
  -6   0  -7    3.32    2.78
   7   0   7    0.96    2.96
  -7   0  -7    2.48    3.03
  -7   0  -7   -0.25    2.84
   7   0   7   -1.81    2.77
  -8   0  -7   -4.35    3.03
   8   0   7    1.80    3.34
   8   0   7   -4.43    2.84
  -8   0  -7   -1.45    2.91
  -9   0  -7    1.22    3.52
   9   0   7    0.38    3.62
   9   0   7   -0.52    3.05
  -9   0  -7   -1.68    3.27
 -13  -1   7    6.29    4.38
 -13   1   7   14.34    5.14
 -12  -1   7   19.87    4.55
 -12   1   7   22.56    5.04
 -11  -1   7   42.34    5.15
 -11   1   7   59.04    5.81
 -11   1   7   44.92    5.83
 -10  -1   7   19.13    4.11
 -10   1   7   23.07    4.55
 -10   1   7   24.37    3.78
  -9  -1   7    5.11    3.36
  -9   1   7    1.77    3.50
  -9   1   7   10.76    3.02
  -8  -1   7   68.88    5.29
  -8   1   7   71.11    5.73
  -8   1   7   79.98    4.71
   7  -1  -7   60.44    3.22
  -7  -1   7   57.01    4.67
  -7  -1   7   64.94    3.38
  -7   1   7   69.85    5.02
  -7   1   7   69.32    3.60
  -7   1   7   64.61    4.36
  -6  -1   7   57.37    3.15
  -6  -1   7   50.57    4.25
   6  -1  -7   52.21    2.68
  -6   1   7   52.48    3.78
  -6   1   7   48.11    4.34
  -6   1   7   55.88    2.78
  -5  -1   7  127.70    5.86
  -5  -1   7  133.11    4.50
  -5   1   7  136.13    6.08
  -5   1   7  135.38    5.43
  -4  -1   7   43.98    3.71
  -4  -1   7   45.75    2.92
  -4   1   7   41.26    3.66
  -4   1   7   45.52    3.53
  -3  -1   7    5.53    2.26
  -3  -1   7   -1.88    1.44
  -3   1   7    0.53    2.31
  -3   1   7   -2.95    2.32
  -3   1   7    1.23    1.13
  -2  -1   7    8.55    2.56
  -2  -1   7    7.16    2.04
  -2   1   7    5.99    2.81
  -2   1   7    3.47    1.81
  -2   1   7   10.76    3.51
  -1  -1   7    0.87    1.18
  -1  -1   7    1.10    1.61
  -1  -1   7    1.26    1.84
   1  -1  -7    1.85    1.89
  -1   1   7    1.08    2.05
   1   1  -7    0.97    1.82
  -1   1   7    3.34    2.23
  -1   1   7    3.06    1.48
   0  -1  -7   95.24    4.71
   0  -1   7   90.06    3.52
   0  -1   7   89.79    4.55
   0  -1   7   91.10    4.19
   0   1  -7   95.43    4.77
   0   1   7   89.50    4.68
   0   1   7   89.27    3.73
   0   1   7   90.33    4.57
   1  -1   7   62.07    3.36
  -1  -1  -7   65.28    4.34
   1  -1   7   55.96    4.10
   1  -1   7   62.78    3.87
   1   1   7   57.32    3.64
  -1   1  -7   60.45    3.89
   1   1   7   64.18    4.27
   1   1   7   67.19    4.29
  -1   1  -7   60.31    4.29
   2  -1   7    1.45    1.67
  -2  -1  -7    3.09    2.16
   2  -1   7    2.40    2.07
   2  -1   7    0.94    1.91
   2   1   7    7.75    2.47
  -2   1  -7    4.83    2.16
   2   1   7    2.13    2.11
   2   1   7    5.21    2.01
  -2   1  -7    0.48    1.98
   3  -1   7   38.98    3.54
   3  -1   7   31.73    3.69
   3  -1   7   43.09    4.06
  -3  -1  -7   43.39    4.16
  -3   1  -7   40.58    3.85
  -3   1  -7   43.79    4.20
   3   1   7   39.36    3.77
   3   1   7   38.45    3.93
   3   1   7   34.37    3.73
   4  -1   7   54.91    4.60
   4  -1   7   51.12    4.34
  -4  -1  -7   54.71    4.66
  -4  -1  -7   56.20    4.78
   4  -1   7   55.91    4.82
   4   1   7   45.15    4.35
  -4   1  -7   44.75    4.17
   4   1   7   53.96    4.79
   4   1   7   58.25    4.61
  -4   1  -7   67.86    5.12
  -5  -1  -7   21.30    3.82
   5  -1   7   23.59    3.56
  -5  -1  -7   25.72    3.97
   5  -1   7   19.06    3.50
   5   1   7   18.00    3.76
   5   1   7   18.37    3.58
  -5   1  -7   23.39    3.72
  -5   1  -7   24.85    3.53
   5   1   7   17.46    3.50
  -6  -1  -7   -0.05    2.57
  -6  -1  -7    2.59    2.85
   6  -1   7    4.15    2.84
   6  -1   7   -3.45    2.29
   6   1   7   -1.24    2.50
  -6   1  -7    1.53    2.69
   6   1   7    3.09    3.12
   6   1   7   -2.78    2.61
  -6   1  -7   -2.25    2.24
   7  -1   7   25.27    4.12
  -7  -1  -7   34.11    4.50
   7  -1   7   27.20    4.61
  -7  -1  -7   31.33    4.56
   7   1   7   19.76    4.02
  -7   1  -7   27.89    4.22
  -7   1  -7   25.82    4.40
   7   1   7   30.41    4.52
   8  -1   7    9.96    3.66
  -8  -1  -7    6.75    3.32
   8  -1   7   10.73    3.86
  -8  -1  -7   13.21    3.68
   8   1   7    3.80    3.63
   8   1   7   10.72    3.86
  -8   1  -7   18.81    4.03
  -8   1  -7   15.84    4.13
   9  -1   7    4.06    3.67
   9  -1   7    6.88    4.11
  -9  -1  -7    5.85    3.49
  -9  -1  -7    5.58    3.72
  -9   1  -7    6.40    3.94
   9   1   7   12.46    4.40
  -9   1  -7   14.99    4.03
   9   1   7    8.00    4.24
 -13  -2   7    5.52    3.59
 -13   2   7   -1.85    4.19
 -12  -2   7    1.31    3.35
 -12   2   7   -1.50    3.23
 -12   2   7   -1.80    3.90
 -11  -2   7    2.84    3.31
 -11   2   7    1.82    4.26
 -11   2   7    0.00    3.21
 -10  -2   7    5.69    3.11
 -10   2   7   -1.66    3.51
 -10   2   7    4.67    3.02
  -9  -2   7    7.35    2.97
  -9   2   7   13.15    4.09
  -9   2   7   15.47    3.36
  -8  -2   7    2.38    2.52
   8  -2  -7    0.06    1.98
  -8   2   7    1.67    2.32
  -8   2   7    0.54    3.01
  -8   2   7    0.44    2.29
   7  -2  -7   14.35    2.24
  -7  -2   7   14.52    2.98
  -7   2   7   14.84    3.82
  -7   2   7    7.55    2.02
  -7   2   7   10.81    3.03
  -6  -2   7   -0.67    1.86
  -6   2   7   -2.36    1.97
  -6   2   7    0.83    1.51
  -6   2   7    0.72    2.20
  -5  -2   7    7.96    1.50
  -5  -2   7    8.79    2.33
  -5   2   7    8.14    1.68
  -5   2   7    7.44    2.43
  -5   2   7    6.65    2.64
  -4  -2   7    0.85    1.47
  -4  -2   7    3.14    1.97
  -4   2   7    4.11    2.68
  -4   2   7    5.23    2.76
  -4   2   7    1.01    1.44
  -3  -2   7   44.74    2.58
  -3  -2   7   41.99    3.45
  -3   2   7   50.88    2.76
  -3   2   7   49.24    4.01
  -3   2   7   44.03    3.76
  -2  -2   7    4.30    1.51
  -2  -2   7    7.20    1.93
  -2   2   7    7.47    1.79
   2   2  -7    5.54    1.10
  -2   2   7    6.17    2.33
  -2   2   7    4.40    2.11
  -1  -2   7    5.02    1.65
  -1  -2   7    6.29    1.41
  -1  -2   7    2.18    1.70
  -1   2   7    5.11    1.77
   1   2  -7    4.92    1.35
  -1   2   7    3.66    2.11
  -1   2   7    0.62    2.02
   1   2  -7    4.89    1.97
   0  -2   7    1.56    1.32
   0  -2   7    3.00    1.56
   0  -2   7   -0.04    1.57
   0  -2  -7   -1.31    1.90
   0   2  -7   -0.03    1.77
   0   2   7    3.15    2.17
   0   2  -7    1.19    1.34
   0   2   7   -1.06    1.94
   0   2  -7   -2.80    1.48
   0   2   7    2.69    2.23
   1  -2   7   28.03    3.19
   1  -2   7   27.39    2.91
  -1  -2  -7   27.64    3.26
   1  -2   7   23.96    2.51
  -1   2  -7   29.83    3.30
   1   2   7   26.77    3.21
   1   2   7   27.21    2.92
   1   2   7   26.70    3.09
  -1   2  -7   31.04    3.05
  -1   2  -7   32.11    2.82
   2  -2   7   18.35    2.91
  -2  -2  -7   20.84    3.05
   2  -2   7   18.70    2.80
   2  -2   7   18.88    2.52
  -2   2  -7   19.54    2.61
   2   2   7   21.64    2.98
  -2   2  -7   17.83    2.71
  -2   2  -7   18.08    3.01
   2   2   7   17.17    2.80
   3  -2   7    6.05    2.16
   3  -2   7    6.37    2.46
   3  -2   7    4.18    2.40
  -3  -2  -7    7.32    2.55
   3   2   7    3.78    2.45
   3   2   7    4.81    2.50
  -3   2  -7    6.07    2.46
  -3   2  -7    8.27    2.45
   3   2   7    6.86    2.48
  -3   2  -7    8.26    2.48
   4  -2   7    4.00    2.45
   4  -2   7    7.02    2.43
  -4  -2  -7   -0.39    2.27
   4  -2   7    5.52    2.77
   4   2   7    3.66    2.54
   4   2   7    3.00    2.54
  -4   2  -7    3.99    2.53
  -4   2  -7    7.88    2.61
  -4   2  -7    7.04    2.68
   4   2   7   -0.48    2.43
  -5  -2  -7    9.48    3.01
   5  -2   7   15.67    3.43
   5  -2   7   19.05    3.34
   5   2   7   11.29    3.44
  -5   2  -7   10.40    3.02
   5   2   7   13.30    3.32
   5   2   7   12.92    3.34
  -5   2  -7   11.09    3.11
   6  -2   7    0.71    2.69
   6  -2   7   -1.29    2.69
  -6  -2  -7    4.72    2.85
   6   2   7   -5.90    2.29
   6   2   7   -1.77    2.98
  -6   2  -7    0.70    2.63
   6   2   7    3.54    3.18
  -6   2  -7    0.04    2.70
   7  -2   7    7.86    3.42
  -7  -2  -7    3.49    3.46
   7  -2   7    7.77    3.28
  -7   2  -7    6.30    3.51
  -7   2  -7   10.42    3.41
   7   2   7    1.49    3.16
   7   2   7    0.59    2.90
   7   2   7   11.45    3.88
   8  -2   7    6.55    3.62
  -8  -2  -7   -0.32    3.26
   8  -2   7    5.06    3.41
  -8   2  -7    5.28    3.34
   8   2   7   -1.54    3.59
   8   2   7    2.89    3.37
  -8   2  -7    7.75    3.75
   8   2   7    6.62    3.86
   9  -2   7    1.69    3.92
  -9  -2  -7   -0.54    3.50
   9  -2   7   -6.21    3.10
   9   2   7    0.43    3.56
  -9   2  -7    1.34    3.45
   9   2   7   -1.50    3.64
  -9   2  -7   -5.53    3.11
 -13  -3   7   16.36    4.04
 -13   3   7   11.13    5.36
 -13   3   7    3.98    4.09
 -12  -3   7   21.55    4.44
 -12   3   7   16.91    5.48
 -12   3   7   15.04    4.48
 -11  -3   7   30.20    4.60
 -11   3   7   32.37    4.90
 -11   3   7   30.07    5.85
 -10  -3   7    9.83    3.57
 -10   3   7    0.02    3.09
 -10   3   7   -4.62    5.44
   9  -3  -7    2.27    3.01
  -9  -3   7    6.94    3.34
  -9   3   7    4.05    5.24
   8  -3  -7   15.30    2.83
  -8  -3   7   11.93    3.14
  -8   3   7    4.66    5.32
  -8   3   7   14.34    2.87
  -8   3   7   11.01    3.37
  -7  -3   7    3.16    2.28
  -7   3   7   -0.31    2.06
  -7   3   7    3.44    3.01
  -7   3   7    1.48    2.63
  -6  -3   7    4.27    2.23
  -6   3   7    7.11    2.10
  -6   3   7    5.44    2.81
  -6   3   7   10.29    2.84
  -5  -3   7   20.44    2.73
  -5   3   7   18.51    2.48
  -5   3   7   21.45    3.34
  -5   3   7   19.03    3.10
  -4  -3   7  200.26    6.12
  -4   3   7  198.64    6.83
  -4   3   7  199.22    6.98
  -4   3   7  197.35    5.71
  -3  -3   7   44.03    2.37
  -3  -3   7   38.80    3.24
  -3   3   7   46.99    3.14
  -3   3   7   42.68    3.81
  -3   3   7   47.11    4.14
  -2  -3   7   55.98    2.98
  -2  -3   7   57.32    2.65
  -2  -3   7   59.56    3.56
  -2   3   7   59.31    4.59
   2   3  -7   49.34    2.43
  -2   3   7   51.29    3.50
  -2   3   7   50.81    4.10
  -1  -3   7   71.52    3.49
  -1  -3   7   74.67    3.19
  -1  -3   7   73.49    4.01
   1   3  -7   74.47    3.15
  -1   3   7   77.71    4.15
  -1   3   7   76.35    4.54
   1   3  -7   75.12    3.72
  -1   3   7   75.30    4.82
   1   3  -7   75.08    4.15
   0  -3   7   19.56    2.44
   0  -3   7   21.90    2.32
   0  -3  -7   20.14    3.02
   0  -3   7   20.58    2.68
   0   3   7   21.62    3.33
   0   3   7   20.64    2.88
   0   3  -7   20.99    2.36
   0   3  -7   20.65    2.85
   0   3  -7   15.47    2.23
   0   3   7   22.49    2.84
   1  -3   7   47.04    3.58
  -1  -3  -7   53.11    4.12
   1  -3   7   52.06    3.84
   1  -3   7   50.01    3.34
  -1   3  -7   45.44    3.43
   1   3   7   50.76    4.26
   1   3   7   53.19    4.18
   1   3   7   47.49    4.08
  -1   3  -7   55.19    3.85
  -1   3  -7   49.92    4.05
   2  -3   7   59.07    4.29
   2  -3   7   52.11    3.73
   2  -3   7   51.06    4.00
  -2  -3  -7   56.19    4.45
   2   3   7   58.83    4.40
  -2   3  -7   51.44    4.25
   2   3   7   55.70    4.53
   2   3   7   59.39    4.60
  -2   3  -7   57.71    3.97
  -2   3  -7   54.25    4.28
   3  -3   7   48.58    3.91
   3  -3   7   50.62    4.30
   3  -3   7   52.40    4.50
  -3  -3  -7   54.36    4.74
  -3   3  -7   47.56    4.39
   3   3   7   56.66    4.76
   3   3   7   61.63    4.71
   3   3   7   59.15    4.85
  -3   3  -7   58.65    4.29
  -3   3  -7   46.12    4.41
  -4  -3  -7   31.42    3.88
   4  -3   7   37.54    3.93
   4  -3   7   30.66    4.13
   4  -3   7   31.83    3.97
  -4   3  -7   37.07    4.11
  -4   3  -7   29.52    3.85
   4   3   7   22.89    3.79
   4   3   7   34.46    4.20
   4   3   7   39.72    4.46
  -4   3  -7   37.95    4.41
   5  -3   7    4.38    2.96
   5  -3   7    9.55    2.96
  -5  -3  -7    3.50    2.92
   5   3   7    1.03    2.90
   5   3   7    7.12    3.58
   5   3   7    2.91    3.18
  -5   3  -7    7.82    3.14
  -5   3  -7    6.26    2.89
  -5   3  -7    7.22    3.05
   6  -3   7   35.55    4.79
  -6  -3  -7   35.41    4.38
   6  -3   7   32.11    4.51
   6   3   7   42.14    5.20
  -6   3  -7   41.28    5.01
   6   3   7   34.34    4.80
  -6   3  -7   29.38    4.52
  -6   3  -7   39.20    5.22
   6   3   7   27.61    4.89
   7  -3   7   17.11    4.16
   7  -3   7   19.35    4.05
  -7  -3  -7   18.33    3.99
  -7   3  -7   16.17    4.17
   7   3   7   17.01    4.27
  -7   3  -7   18.01    4.43
  -7   3  -7   18.00    4.22
   7   3   7   11.29    4.04
   7   3   7    9.58    3.94
   8  -3   7    0.96    3.10
   8  -3   7    6.41    3.99
  -8  -3  -7    1.31    3.31
   8   3   7    5.96    3.72
  -8   3  -7    6.34    3.79
   8   3   7    1.47    3.78
   8   3   7   -0.37    3.75
  -8   3  -7    5.99    3.81
   9  -3   7    0.15    3.47
   9  -3   7    0.00    3.53
  -9  -3  -7    8.01    3.87
   9   3   7   -2.73    3.58
   9   3   7   -1.44    3.79
   9   3   7   -3.88    3.63
  -9   3  -7    0.78    3.60
  -9   3  -7    0.61    3.67
 -13   4   7   10.50    4.68
 -13   4   7   -3.27    4.74
 -12   4   7   -3.38    5.81
 -12   4   7    1.64    3.97
 -11   4   7    3.29    4.64
 -11   4   7    5.35    3.86
 -10  -4   7    2.92    2.95
 -10   4   7    2.81    3.36
 -10   4   7   10.46    5.14
  -9  -4   7    8.74    3.07
   9  -4  -7    4.52    2.85
  -9   4   7    7.88    3.44
  -9   4   7    4.44    4.12
  -9   4   7   13.39    3.24
  -8  -4   7    7.87    2.75
  -8   4   7    9.50    4.20
  -8   4   7   14.05    3.09
  -8   4   7   17.74    3.74
  -7  -4   7   -0.08    2.27
  -7   4   7   -5.61    2.69
  -7   4   7   -4.89    3.81
  -7   4   7    1.36    2.29
  -6  -4   7    5.42    2.16
  -6   4   7    6.60    2.33
  -6   4   7    7.24    3.30
  -6   4   7    8.19    2.93
  -5  -4   7    5.91    2.08
  -5   4   7   14.78    3.61
  -5   4   7    9.28    2.40
  -4  -4   7   -1.53    1.46
  -4   4   7    2.20    1.96
  -4   4   7    2.28    2.44
  -4   4   7   -3.65    2.26
   4   4  -7    0.71    1.19
  -3  -4   7    5.83    1.86
  -3   4   7    8.37    2.52
  -3   4   7    4.27    2.32
  -3   4   7   12.53    2.24
   3   4  -7    6.65    1.43
  -2  -4   7    0.35    1.26
  -2  -4   7    1.91    1.52
   2   4  -7    1.00    1.32
   2   4  -7   -1.85    1.28
  -2   4   7    4.14    2.29
  -2   4   7   -1.07    2.14
  -2   4   7    4.26    2.09
  -1  -4   7    2.31    1.71
  -1  -4   7    7.19    1.71
  -1  -4   7    7.33    1.76
   1   4  -7    5.46    1.96
  -1   4   7    3.33    2.35
   1   4  -7    6.73    1.73
  -1   4   7    6.75    2.33
   1   4  -7    3.95    1.69
  -1   4   7    8.42    2.48
   0  -4   7    1.23    1.54
   0  -4   7    0.05    1.50
   0  -4   7    1.29    1.56
   0   4  -7    1.88    1.77
   0   4   7    1.38    2.08
   0   4  -7   -0.89    1.57
   0   4  -7    1.21    1.90
   0   4   7    4.80    2.40
   0   4   7    0.63    2.34
  -1  -4  -7   23.76    3.26
   1  -4   7   25.35    3.06
   1  -4   7   25.36    2.86
   1  -4   7   22.38    2.86
  -1   4  -7   20.06    2.73
  -1   4  -7   25.07    3.16
  -1   4  -7   24.48    2.97
   1   4   7   24.14    3.40
   1   4   7   16.26    3.12
   1   4   7   22.89    3.62
  -2  -4  -7    4.64    2.54
   2  -4   7    2.92    2.00
   2  -4   7    1.05    1.92
   2  -4   7    0.57    1.94
  -2   4  -7    0.19    2.09
   2   4   7   -2.96    2.15
  -2   4  -7    0.72    1.96
   2   4   7    1.64    2.52
  -2   4  -7    1.07    2.12
   2   4   7    0.54    2.44
   3  -4   7    3.51    2.22
   3  -4   7   -0.88    2.04
  -3  -4  -7    2.53    2.57
   3  -4   7    1.75    2.15
  -3   4  -7    5.19    2.40
   3   4   7    3.68    2.85
  -3   4  -7    1.38    2.23
   3   4   7    7.15    3.21
  -3   4  -7    4.48    2.40
   3   4   7    4.76    2.68
   4  -4   7   33.86    4.21
   4  -4   7   34.45    4.29
   4  -4   7   35.62    3.98
  -4  -4  -7   30.73    4.10
   4   4   7   38.80    4.16
  -4   4  -7   35.09    4.25
  -4   4  -7   34.31    4.15
   4   4   7   34.22    4.63
   4   4   7   38.14    4.66
  -4   4  -7   30.57    4.18
  -5  -4  -7    1.53    2.80
   5  -4   7    3.89    2.82
   5  -4   7    2.41    2.54
  -5   4  -7   -1.02    2.45
   5   4   7   -0.72    3.02
  -5   4  -7    1.86    2.86
   5   4   7   -0.38    2.76
  -5   4  -7    4.29    2.98
   5   4   7   -0.95    3.10
   6  -4   7    2.24    2.73
   6  -4   7    0.19    2.89
  -6  -4  -7   -0.07    2.84
   6   4   7   -1.14    3.14
   6   4   7    3.65    3.57
  -6   4  -7    8.78    3.48
  -6   4  -7   -6.50    2.57
  -6   4  -7    4.93    3.49
   6   4   7    0.79    3.44
  -7  -4  -7    2.86    3.31
   7  -4   7    1.22    3.28
   7  -4   7   -1.41    2.97
  -7   4  -7   -2.79    3.00
  -7   4  -7   -0.42    3.34
  -7   4  -7    3.90    3.39
   7   4   7    8.88    3.92
   7   4   7    6.59    3.62
   7   4   7   -1.33    3.26
   8  -4   7   -1.87    3.30
   8  -4   7    1.19    3.89
  -8  -4  -7    1.28    3.32
   8   4   7   -3.78    3.68
  -8   4  -7    4.67    3.98
  -8   4  -7    0.45    3.36
  -8   4  -7   -1.34    3.81
   8   4   7    4.70    3.98
   8   4   7   -3.28    3.57
  -9   4  -7    2.18    3.80
 -12   5   7    7.65    4.55
 -12   5   7   12.90    5.88
 -11   5   7    6.92    5.22
 -11   5   7   -1.65    3.58
  10  -5  -7    1.03    2.93
 -10   5   7   -5.37    4.31
 -10   5   7   -3.15    4.02
 -10   5   7    0.78    3.44
   9  -5  -7    9.82    3.31
  -9   5   7    1.03    2.96
  -9   5   7    4.45    3.41
  -9   5   7   -3.40    4.51
  -8   5   7    0.35    2.84
  -8   5   7    6.34    4.26
  -8   5   7   -0.58    2.36
  -7   5   7   67.23    6.14
  -7   5   7   78.90    6.66
  -7   5   7   66.05    5.10
  -6   5   7   -1.91    3.46
  -6   5   7    3.66    2.58
  -6   5   7   -6.45    4.90
  -5  -5   7  108.78    4.84
  -5   5   7  116.05    5.65
  -5   5   7  113.70    6.49
  -5   5   7  104.13    6.19
  -4  -5   7   70.49    3.80
  -4   5   7   76.46    4.93
  -4   5   7   61.94    5.12
  -4   5   7   68.67    5.37
   4   5  -7   72.56    4.89
  -3  -5   7  138.88    5.08
  -3   5   7  117.25    6.50
  -3   5   7  125.84    5.46
  -3   5   7  126.60    6.13
   3   5  -7  130.24    4.54
  -2  -5   7   33.28    3.11
   2   5  -7   29.87    2.76
  -2   5   7   32.44    4.28
  -2   5   7   31.73    3.90
  -2   5   7   31.11    3.67
  -1  -5   7    9.99    1.99
  -1  -5   7   13.45    2.38
  -1   5   7   13.05    3.01
  -1   5   7   13.80    2.99
   1   5  -7   10.49    2.30
   1   5  -7   12.12    2.25
   1   5  -7   10.69    2.12
   0  -5   7   33.65    3.37
   0  -5   7   32.97    3.14
   0  -5   7   32.98    3.24
   0   5   7   25.37    3.55
   0   5   7   34.79    4.31
   0   5  -7   29.66    3.24
   0   5  -7   33.70    3.27
   0   5   7   32.00    3.59
   0   5  -7   29.88    3.07
   1  -5   7    6.87    2.19
   1  -5   7    4.30    2.14
   1  -5   7    5.00    2.06
   1   5   7    5.58    2.93
   1   5   7    7.69    2.74
  -1   5  -7    2.68    2.24
  -1   5  -7    5.48    2.35
  -1   5  -7    9.67    2.48
   1   5   7    5.33    2.87
   2  -5   7   12.92    2.81
   2  -5   7   17.51    2.97
  -2  -5  -7   13.72    3.04
   2  -5   7    7.70    2.63
  -2   5  -7   14.91    2.82
  -2   5  -7   20.97    3.32
   2   5   7   12.80    3.68
  -2   5  -7   12.99    2.89
   2   5   7   16.73    4.42
   2   5   7   12.17    3.15
   3  -5   7   16.99    3.25
  -3  -5  -7   19.77    3.44
   3  -5   7   27.65    3.76
   3  -5   7   20.04    3.45
   3   5   7   24.31    4.12
   3   5   7   24.56    3.57
  -3   5  -7   27.37    3.82
  -3   5  -7   18.87    3.66
  -3   5  -7   25.77    3.71
   3   5   7   22.01    4.16
   4  -5   7   15.27    3.30
   4  -5   7   19.89    3.67
   4  -5   7   21.72    3.63
  -4  -5  -7   25.68    3.78
  -4   5  -7   22.24    4.01
  -4   5  -7   19.72    3.74
   4   5   7    9.48    3.90
  -4   5  -7   19.31    3.57
   4   5   7   23.91    4.44
   4   5   7   18.98    3.61
   5  -5   7   46.48    5.19
   5  -5   7   45.95    4.87
  -5  -5  -7   40.07    4.51
   5   5   7   39.86    5.48
  -5   5  -7   50.33    5.33
   5   5   7   48.71    5.71
  -5   5  -7   50.75    5.42
   5   5   7   48.10    4.94
  -5   5  -7   50.90    5.52
   6  -5   7   21.97    4.10
   6  -5   7   17.23    3.97
  -6  -5  -7   18.49    4.05
  -6   5  -7   19.58    4.52
   6   5   7   16.69    3.97
   6   5   7   19.21    4.57
  -6   5  -7   20.65    4.35
  -6   5  -7    9.33    3.93
   7  -5   7   10.61    3.69
   7  -5   7   13.12    3.86
   7   5   7    2.73    3.80
   7   5   7    5.67    4.28
  -7   5  -7    6.84    4.16
  -7   5  -7   10.25    4.08
  -7   5  -7   11.93    4.33
   8  -5   7   -0.16    3.16
   8  -5   7   -4.35    3.34
   8   5   7   -0.95    4.34
  -8   5  -7    4.91    4.12
  -8   5  -7   -1.88    3.43
   8   5   7    1.91    4.21
  -8   5  -7    2.87    4.16
 -11   6   7    1.66    5.70
 -11   6   7   -1.16    3.68
  10  -6  -7   -4.16    3.42
 -10   6   7    3.83    4.75
 -10   6   7    4.09    3.44
 -10   6   7    4.79    3.96
  -9   6   7   -1.43    4.45
  -9   6   7    0.74    3.26
  -9   6   7   -0.07    2.98
  -8   6   7   -4.56    3.10
  -8   6   7  -10.43    4.29
  -8   6   7   -3.11    2.80
  -7   6   7   22.85    5.21
  -7   6   7   22.38    4.38
  -7   6   7   23.43    3.95
  -6   6   7    2.28    4.20
  -6   6   7   -6.61    4.73
  -6   6   7    2.45    2.85
  -5   6   7    9.25    3.58
  -5   6   7    4.77    3.21
  -5   6   7    5.69    2.91
  -4   6   7   -6.85    3.15
  -4   6   7   -4.43    3.80
   3   6  -7    5.26    2.13
  -3   6   7    5.28    2.73
  -3   6   7   -6.48    3.75
  -3   6   7   -3.25    4.19
  -2   6   7    2.78    3.48
  -2   6   7   -3.97    3.49
   2   6  -7    2.34    1.86
   1   6  -7    5.53    2.34
  -1   6   7    1.97    2.84
  -1   6   7    8.44    4.55
   0  -6   7   16.76    2.59
   0  -6   7   13.03    2.52
   0   6  -7   12.78    2.62
   0   6   7   19.55    3.49
   0   6   7   15.51    3.55
   0   6  -7   15.13    2.81
   0   6  -7   14.19    2.69
   0   6   7   17.61    4.79
   1  -6   7   -2.25    1.98
   1  -6   7    0.79    1.76
   1  -6   7   -2.23    1.92
  -1   6  -7    1.25    2.25
   1   6   7    1.95    2.77
  -1   6  -7    0.96    2.13
   1   6   7    3.08    2.86
   1   6   7    1.51    3.31
   2  -6   7    3.39    2.25
   2  -6   7    0.77    2.19
   2  -6   7    1.93    2.40
   2   6   7    9.12    4.87
  -2   6  -7   -2.69    2.00
  -2   6  -7   -3.85    2.12
  -2   6  -7    0.86    2.28
   2   6   7   -4.34    3.41
   3  -6   7   18.72    3.52
   3  -6   7   27.03    3.81
   3  -6   7   15.64    3.05
   3   6   7   15.53    4.33
  -3   6  -7   19.22    3.51
   3   6   7   21.94    4.33
  -3   6  -7   19.93    3.62
  -3   6  -7   22.48    3.64
   4  -6   7   -0.07    2.37
   4  -6   7    1.30    2.63
   4  -6   7    4.38    2.80
  -4   6  -7    1.63    2.97
   4   6   7   -2.86    3.30
  -4   6  -7   -0.10    2.78
   4   6   7    3.30    3.94
  -4   6  -7   -1.34    2.96
   5  -6   7    2.25    2.81
   5  -6   7    2.53    3.25
   5  -6   7    5.45    3.10
  -5   6  -7    7.96    3.74
   5   6   7    1.81    4.06
   5   6   7   -0.36    3.51
  -5   6  -7    6.78    3.46
  -5   6  -7    4.11    3.44
   6  -6   7    0.60    2.94
   6  -6   7    2.07    3.18
  -6   6  -7   -2.54    3.34
  -6   6  -7    3.90    3.61
   6   6   7   -3.85    3.84
  -6   6  -7   -5.39    3.26
   6   6   7    3.38    4.28
   7  -6   7   -1.49    3.32
   7  -6   7   -2.66    3.04
   7   6   7   -0.26    4.39
   7   6   7    4.02    4.72
  -7   6  -7   -0.31    3.77
  -7   6  -7    6.59    4.12
  10  -7  -7   24.71    4.84
 -10   7   7   26.81    5.22
 -10   7   7   15.27    6.14
 -10   7   7   34.78    5.84
  -9   7   7   17.19    4.63
  -9   7   7    8.49    5.19
  -9   7   7    9.47    3.81
  -8   7   7   -0.46    3.08
  -8   7   7   -8.88    4.08
  -8   7   7    1.27    3.34
  -7   7   7  -12.71    4.89
  -7   7   7   -0.88    3.62
  -7   7   7   -1.25    3.06
  -6   7   7   30.68    5.68
  -6   7   7   34.81    4.74
  -5   7   7   -1.11    2.59
  -5   7   7   -2.00    3.37
  -5   7   7    1.56    4.11
  -4   7   7    6.27    3.14
  -4   7   7    0.56    3.45
  -4   7   7    0.30    3.39
  -3   7   7   14.73    4.61
  -3   7   7   14.98    3.53
   3   7  -7   20.86    3.36
  -2   7   7   15.93    3.81
   2   7  -7   19.38    3.17
  -1   7   7   42.82    5.84
  -1   7   7   46.97    5.19
   1   7  -7   50.54    4.44
   0   7   7   14.83    4.32
   0   7   7   26.77    4.51
   0   7  -7   21.11    3.41
  -1   7  -7   14.55    3.39
   1   7   7   16.14    4.62
   1   7   7    6.94    3.49
  -1   7  -7   21.70    4.32
   2  -7   7   21.26    3.64
   2  -7   7   12.62    3.41
  -2   7  -7   19.69    3.70
   2   7   7   26.84    6.06
  -2   7  -7   17.55    3.50
   2   7   7   18.27    4.62
   3  -7   7   13.49    3.48
   3  -7   7   16.90    3.54
   3   7   7   15.65    4.34
  -3   7  -7   16.92    3.77
  -3   7  -7   16.76    3.98
   3   7   7   26.27    5.64
   4  -7   7   19.99    3.95
   4  -7   7   24.84    4.20
  -4   7  -7   20.93    4.20
   4   7   7   15.26    5.06
  -4   7  -7   20.18    4.29
   4   7   7   22.86    4.96
   5  -7   7   18.82    4.22
   5  -7   7   12.71    3.76
   5  -7   7   14.12    3.67
  -5   7  -7   14.45    4.35
   5   7   7   18.02    5.40
  -5   7  -7   17.87    4.28
  -5   7  -7    5.52    3.74
   5   7   7    9.01    4.33
   6  -7   7    6.78    3.65
   6  -7   7    8.37    3.81
  -6   7  -7    4.25    3.75
  -6   7  -7    7.25    3.93
  -6   7  -7    5.75    3.74
   6   7   7   15.20    5.68
   6   7   7    6.91    4.69
  -9   8   7    4.24    4.15
  -9   8   7   -8.88    5.89
  -9   8   7    4.53    4.01
  -8   8   7   -2.15    3.74
  -8   8   7    0.04    3.49
  -7   8   7   21.96    4.72
  -7   8   7   11.88    4.48
  -6   8   7    7.60    4.53
  -6   8   7   12.29    3.84
  -5   8   7    6.14    4.84
  -5   8   7    4.03    3.40
  -4   8   7    9.40    3.64
  -4   8   7    5.10    4.67
  -3   8   7    6.99    3.38
  -3   8   7    4.38    4.06
   2   8  -7    2.76    2.64
  -2   8   7    4.32    3.19
  -1   8   7    6.76    3.39
   1   8  -7    4.98    2.86
  -1   8   7   12.09    4.59
   0   8   7    9.82    4.00
   0   8  -7    1.99    2.90
   0   8   7    8.21    4.69
   1   8   7    8.86    3.94
   1   8   7    5.63    5.03
  -1   8  -7   11.64    3.20
   2  -8   7    1.32    2.88
  -2   8  -7   -0.86    2.86
   2   8   7   -0.37    3.41
   2   8   7   -1.03    4.40
   3  -8   7    8.04    3.81
   3  -8   7    2.38    2.88
   3   8   7    5.57    4.86
  -3   8  -7    5.65    3.26
   3   8   7    6.69    4.19
  -3   8  -7   -1.94    2.98
   4  -8   7    0.45    2.95
   4  -8   7    5.25    3.44
   4   8   7    7.40    4.45
  -4   8  -7   -6.88    3.03
  -4   8  -7    0.79    3.09
   4   8   7    6.59    5.30
   5  -8   7   -3.06    3.17
   5  -8   7    2.76    3.50
   5   8   7    8.83    5.62
   5   8   7    8.16    4.71
  -5   8  -7    1.21    3.72
  -5   8  -7    4.04    3.76
  -8   9   7    7.00    4.66
  -8   9   7   13.20    4.73
  -7   9   7   11.80    4.64
  -7   9   7    9.75    4.70
  -6   9   7    8.22    4.09
  -6   9   7    8.49    5.07
  -5   9   7    4.24    4.41
  -5   9   7    3.73    3.85
  -4   9   7    9.21    5.05
  -4   9   7   18.13    4.52
  -3   9   7    8.39    4.71
  -3   9   7    8.34    3.95
  -2   9   7    2.82    3.34
  -2   9   7   -5.17    4.04
  -1   9   7   -5.72    4.12
  -1   9   7    2.68    3.38
   1   9  -7    4.04    3.11
   0   9   7    8.92    4.14
   0   9  -7    5.69    3.30
   0   9   7    3.14    4.36
   1   9   7    0.44    4.72
  -1   9  -7    7.34    3.39
   1   9   7    9.52    4.33
   2  -9   7   14.44    3.87
   2   9   7   20.69    5.19
   2   9   7   17.35    6.13
  -2   9  -7    9.13    3.96
   3  -9   7    9.42    4.02
   3   9   7   16.55    6.24
   3   9   7    5.17    4.35
   4  -9   7    4.92    3.43
   4   9   7    2.91    4.52
   4   9   7   -3.34    6.32
  -4   9  -7    5.05    3.83
  -6  10   7    9.50    4.85
  -5  10   7    7.81    4.85
  -5  10   7    5.09    4.01
  -4  10   7    4.77    4.89
  -4  10   7    2.46    4.12
  -3  10   7   -4.13    5.00
  -3  10   7    2.52    4.13
  -2  10   7    9.09    5.53
  -2  10   7   15.52    4.71
  -1  10   7    4.95    3.98
  -1  10   7   -2.14    4.91
   0  10  -7    3.72    3.50
   0  10   7    5.08    3.56
  -1  10  -7   16.30    4.11
   1  10   7    6.29    4.36
   1  10   7    1.78    5.25
   2  10   7   -1.64    5.89
  -2  10  -7    5.42    3.82
   2  10   7   -5.83    4.25
 -13   0   8    1.44    4.35
 -12   0   8    6.05    3.94
 -11   0   8   21.35    4.81
 -10   0   8   31.55    4.87
  -9   0   8   22.84    4.17
  -8   0   8   67.98    4.32
  -8   0   8   56.77    5.17
  -7   0   8   37.50    4.44
  -7   0   8   45.71    3.85
  -6   0   8   17.42    2.56
  -6   0   8   14.28    3.06
  -5   0   8   29.23    3.50
  -5   0   8   36.36    3.23
  -4   0   8  111.94    5.39
  -4   0   8  114.05    4.80
  -3   0   8   66.38    4.19
  -3   0   8   61.77    4.63
  -2   0   8   94.05    5.10
  -2   0   8   96.24    4.54
  -2   0   8   95.58    3.08
  -1   0   8   23.24    3.08
   1   0  -8   23.80    3.19
  -1   0   8   26.18    2.18
  -1   0   8   28.78    3.01
   0   0   8  100.56    4.85
   0   0  -8   95.01    5.18
   0   0   8  101.32    5.09
   0   0   8  101.34    3.96
  -1   0  -8   -0.40    1.96
   1   0   8    2.08    1.90
   1   0   8    3.58    2.05
   2   0   8    1.96    2.25
  -2   0  -8    3.36    2.32
   2   0   8    2.78    1.89
   2   0   8    0.35    2.07
   3   0   8    3.28    2.49
   3   0   8    1.55    2.30
   3   0   8    9.05    2.47
  -3   0  -8    3.59    2.42
  -3   0  -8    6.50    2.48
  -4   0  -8   72.66    5.44
   4   0   8   73.41    5.44
   4   0   8   74.67    5.64
   4   0   8   77.13    5.18
  -4   0  -8   75.52    5.55
   5   0   8    7.55    3.26
  -5   0  -8    6.57    2.83
   5   0   8    3.98    2.81
  -5   0  -8   10.80    3.35
   5   0   8    3.37    3.09
   6   0   8    2.97    2.89
   6   0   8   -1.82    2.65
  -6   0  -8    0.94    2.97
   6   0   8   -0.53    2.68
  -6   0  -8   -1.19    2.76
   7   0   8   34.93    4.81
   7   0   8   38.65    4.88
   7   0   8   37.92    5.38
  -7   0  -8   36.89    5.10
  -7   0  -8   37.66    5.00
  -8   0  -8   68.34    6.60
   8   0   8   51.63    6.33
   8   0   8   43.46    5.69
  -8   0  -8   61.29    6.43
   8   0   8   58.16    6.00
   9   0   8   10.29    4.11
  -9   0  -8    3.62    3.98
  -9   0  -8   -4.39    3.11
   9   0   8   -1.81    3.52
   9   0   8    2.79    3.90
 -13  -1   8   -8.98    3.56
 -13   1   8   -2.99    4.06
 -12  -1   8    5.48    3.78
 -12   1   8    0.08    3.74
 -11  -1   8    1.98    3.78
 -11   1   8    0.52    4.02
 -10  -1   8   20.88    4.32
 -10   1   8   18.76    3.70
 -10   1   8   13.40    4.17
  -9  -1   8    9.09    3.42
  -9   1   8   12.37    3.01
  -9   1   8   16.69    3.97
  -8  -1   8   14.51    3.45
  -8   1   8   15.09    2.95
  -8   1   8   16.55    3.80
  -7  -1   8   17.66    3.47
  -7  -1   8   25.20    2.61
  -7   1   8   19.73    3.17
  -7   1   8   17.29    3.33
  -6  -1   8    4.90    1.75
  -6  -1   8    2.45    2.41
  -6   1   8    3.77    2.19
  -6   1   8    4.21    2.45
  -5  -1   8   -0.23    1.66
  -5  -1   8    0.56    2.02
  -5   1   8    0.87    2.02
  -5   1   8    1.93    2.33
  -4  -1   8   32.73    3.45
  -4  -1   8   32.75    2.84
  -4   1   8   29.17    3.48
  -4   1   8   37.68    3.54
  -3  -1   8    5.19    1.73
  -3  -1   8    3.73    2.19
  -3   1   8    6.98    1.41
  -3   1   8    5.93    2.43
  -3   1   8    7.60    2.45
  -2  -1   8   62.02    3.53
  -2  -1   8   60.19    4.31
  -2   1   8   61.03    3.11
  -2   1   8   67.24    4.50
  -2   1   8   61.67    4.56
  -1  -1   8   14.15    2.72
  -1  -1   8    9.46    1.62
   1  -1  -8    9.74    2.53
  -1  -1   8   14.08    2.30
   1   1  -8   11.15    2.59
  -1   1   8    9.46    1.82
  -1   1   8    6.06    2.36
  -1   1   8   13.04    2.52
   0  -1   8   15.89    2.73
   0  -1  -8   13.16    2.67
   0  -1   8   17.86    2.05
   0  -1   8   13.28    2.40
   0   1   8   17.41    2.72
   0   1   8   13.17    2.73
   0   1   8   18.38    2.29
   0   1  -8   15.01    2.71
   1  -1   8    2.17    1.62
  -1  -1  -8   -0.31    1.86
   1  -1   8    3.04    1.94
   1  -1   8    3.14    2.03
   1   1   8   -0.89    1.68
   1   1   8   -0.50    1.96
   1   1   8    1.47    2.14
  -1   1  -8    1.20    1.93
  -1   1  -8    4.38    2.09
   2  -1   8   11.12    2.55
   2  -1   8   10.60    2.34
   2  -1   8   11.86    2.88
  -2  -1  -8   12.91    2.94
  -2   1  -8   12.66    2.81
  -2   1  -8   10.77    2.65
   2   1   8   11.48    2.65
   2   1   8   10.29    2.38
   2   1   8    9.55    2.63
  -3  -1  -8    3.59    2.45
   3  -1   8   -1.43    1.82
   3  -1   8   -1.62    2.15
   3  -1   8    5.61    2.51
   3   1   8    2.09    2.36
   3   1   8   -2.75    2.06
  -3   1  -8    1.62    2.32
   3   1   8    1.27    2.22
  -3   1  -8   -1.69    2.16
  -4  -1  -8    4.13    2.66
   4  -1   8    3.15    2.63
   4  -1   8    4.53    2.86
   4  -1   8    3.38    2.45
   4   1   8    6.71    2.76
   4   1   8    4.61    2.76
  -4   1  -8    5.33    2.68
   4   1   8    5.40    2.82
  -4   1  -8    1.01    2.41
   5  -1   8   37.55    4.67
  -5  -1  -8   35.53    4.44
   5  -1   8   30.35    4.51
   5  -1   8   40.55    4.36
   5   1   8   32.83    4.29
   5   1   8   42.08    5.06
  -5   1  -8   30.03    4.06
   5   1   8   40.05    4.75
  -5   1  -8   32.37    4.44
  -6  -1  -8    7.74    3.22
   6  -1   8   -0.64    2.98
   6  -1   8    0.71    2.70
   6  -1   8    1.13    2.90
  -6  -1  -8   -1.23    2.68
   6   1   8   -2.75    2.66
   6   1   8    2.91    3.24
   6   1   8    1.32    2.94
  -6   1  -8    4.96    2.94
  -6   1  -8    3.12    2.92
   7  -1   8   -0.06    3.05
  -7  -1  -8    2.33    3.41
   7  -1   8    6.87    3.55
  -7  -1  -8    1.99    3.27
   7  -1   8    4.25    3.20
  -7   1  -8    5.48    3.30
  -7   1  -8    1.03    3.08
   7   1   8    0.66    3.21
   7   1   8    3.60    3.43
   8  -1   8    4.97    3.82
   8  -1   8    2.31    3.26
  -8  -1  -8   -3.08    3.12
  -8  -1  -8    0.92    3.69
   8   1   8   -4.33    3.24
   8   1   8   -0.43    3.60
  -8   1  -8    1.07    3.36
   8   1   8    1.36    3.59
  -8   1  -8    1.81    3.40
  -9  -1  -8   -2.75    3.38
   9  -1   8   -0.52    3.47
  -9  -1  -8    8.61    4.34
   9  -1   8   -6.59    3.35
   9   1   8   -1.64    3.81
  -9   1  -8    4.04    4.00
  -9   1  -8    6.78    4.06
   9   1   8    1.07    4.16
   9   1   8   -5.85    3.50
 -13  -2   8    8.85    4.12
 -13   2   8   13.68    5.15
 -12  -2   8   22.59    4.56
 -12   2   8   22.45    5.09
 -11  -2   8   52.29    5.74
 -11   2   8   64.16    5.88
 -11   2   8   45.33    6.57
 -10  -2   8   15.11    4.11
 -10   2   8   15.11    5.03
 -10   2   8   11.42    3.49
  -9  -2   8   11.14    3.71
  -9   2   8    9.59    4.81
  -9   2   8    2.17    3.43
  -8  -2   8    6.15    3.09
  -8   2   8    6.04    2.98
  -7  -2   8   25.10    3.51
  -7   2   8   23.30    3.50
  -7   2   8   21.65    3.75
  -6   2   8   11.24    2.88
  -6   2   8   12.57    3.17
  -5  -2   8   22.55    2.21
  -5  -2   8   19.58    2.93
  -5   2   8   19.86    3.26
  -5   2   8   21.14    2.24
  -5   2   8   24.58    3.24
  -4  -2   8   49.80    3.96
  -4   2   8   53.99    4.26
  -4   2   8   56.53    2.98
  -4   2   8   53.02    4.39
  -3  -2   8   35.31    2.71
  -3  -2   8   35.42    3.43
  -3   2   8   27.20    3.37
  -3   2   8   36.62    2.77
  -3   2   8   34.11    3.72
  -2  -2   8   16.05    2.57
  -2  -2   8   17.83    2.24
  -2   2   8   18.64    3.04
  -2   2   8   16.91    2.24
  -2   2   8   19.61    3.09
  -1  -2   8   35.43    3.52
  -1  -2   8   34.06    2.44
  -1  -2   8   35.14    3.12
  -1   2   8   41.49    3.92
   1   2  -8   34.76    2.57
  -1   2   8   40.98    3.21
  -1   2   8   36.63    3.70
   1   2  -8   40.50    3.73
   0  -2  -8   41.71    3.91
   0  -2   8   43.63    3.36
   0  -2   8   44.45    2.92
   0  -2   8   50.23    3.97
   0   2  -8   39.68    3.55
   0   2   8   39.69    3.87
   0   2   8   46.26    4.14
   0   2   8   44.37    3.61
   0   2  -8   41.30    3.76
   0   2  -8   43.56    3.10
   1  -2   8  149.89    5.07
  -1  -2  -8  146.35    6.40
   1  -2   8  148.85    5.82
   1  -2   8  155.04    6.22
  -1   2  -8  154.49    5.31
   1   2   8  139.81    6.16
   1   2   8  152.84    6.32
  -1   2  -8  149.57    6.27
  -1   2  -8  142.66    5.89
   1   2   8  154.84    5.83
   2  -2   8   36.85    3.35
   2  -2   8   32.23    3.61
   2  -2   8   38.69    4.04
  -2  -2  -8   38.84    4.10
   2   2   8   29.66    3.62
  -2   2  -8   37.86    3.58
  -2   2  -8   36.58    3.73
   2   2   8   36.12    3.71
  -2   2  -8   33.84    3.87
   2   2   8   29.82    3.81
   3  -2   8   11.60    2.89
   3  -2   8   17.35    2.88
   3  -2   8   13.82    3.07
  -3  -2  -8   21.10    3.60
   3   2   8   12.25    3.05
   3   2   8   15.87    3.25
   3   2   8   13.59    3.22
  -3   2  -8   10.84    2.94
  -3   2  -8   18.85    3.28
   4  -2   8   36.35    4.51
   4  -2   8   36.81    4.19
   4  -2   8   30.51    3.81
  -4  -2  -8   40.82    4.55
  -4   2  -8   43.89    4.71
   4   2   8   28.18    4.06
   4   2   8   32.82    4.39
   4   2   8   26.94    4.09
  -4   2  -8   36.70    4.31
   5  -2   8   -2.28    2.47
  -5  -2  -8    2.91    2.87
   5  -2   8   -0.46    2.57
   5  -2   8    0.31    2.55
  -5   2  -8   -0.27    2.48
  -5   2  -8    1.39    2.84
   5   2   8    0.03    2.77
   5   2   8   -2.59    2.54
   5   2   8   -4.85    2.74
  -6  -2  -8   10.01    3.51
   6  -2   8    2.90    3.03
   6  -2   8    8.93    3.31
   6  -2   8    4.88    3.40
  -6   2  -8    9.11    3.09
   6   2   8    9.16    3.78
  -6   2  -8   10.74    3.82
   6   2   8   11.64    3.67
   6   2   8    3.86    3.36
   7  -2   8   13.21    3.79
  -7  -2  -8   14.61    4.04
   7  -2   8    8.67    3.88
   7   2   8   14.22    4.38
  -7   2  -8   14.22    3.97
   7   2   8    8.87    4.05
  -7   2  -8    9.57    3.92
   7   2   8    2.26    3.41
   8  -2   8    4.41    3.61
  -8  -2  -8    5.34    3.88
   8   2   8    7.30    4.20
  -8   2  -8    7.14    4.05
   8   2   8   -0.70    3.85
   8   2   8    3.41    3.92
  -8   2  -8    4.96    3.56
 -13  -3   8    6.35    3.58
 -13   3   8   -8.17    4.32
 -13   3   8   -2.69    4.21
 -12  -3   8    2.25    3.56
 -12   3   8    4.47    4.91
 -12   3   8    5.97    4.02
 -11  -3   8    6.47    3.21
 -11   3   8   10.41    4.69
 -11   3   8    3.32    3.46
 -10  -3   8    8.95    3.49
 -10   3   8    2.19    4.62
 -10   3   8    6.24    3.46
  -9  -3   8   10.78    3.36
  -9   3   8   12.85    3.47
  -9   3   8   16.03    4.66
  -8  -3   8   -1.10    2.53
  -8   3   8    6.54    2.95
  -8   3   8    3.28    3.72
  -7  -3   8    3.53    2.47
  -7   3   8    8.98    3.20
  -7   3   8    1.73    3.00
  -6   3   8    2.39    1.87
  -6   3   8    3.11    2.51
  -6   3   8    2.10    2.67
  -5  -3   8    1.19    2.03
  -5   3   8    5.50    2.82
  -5   3   8    3.72    2.83
  -5   3   8    3.91    1.84
  -4  -3   8   -0.01    1.78
  -4   3   8   -0.08    2.34
  -4   3   8   -1.01    2.22
  -3  -3   8   15.07    2.53
  -3  -3   8   10.36    1.73
  -3   3   8   10.65    2.82
  -3   3   8   14.15    2.93
  -3   3   8   17.94    2.31
  -2  -3   8    6.04    1.41
  -2  -3   8    2.10    1.57
  -2  -3   8    5.32    1.93
  -2   3   8    2.53    2.37
  -2   3   8    2.31    2.28
   2   3  -8    4.41    1.37
  -2   3   8    3.96    1.95
  -1  -3   8    0.36    1.66
  -1  -3   8    2.66    1.46
  -1  -3   8    0.86    1.50
  -1   3   8   -2.17    2.13
  -1   3   8    1.70    2.02
  -1   3   8    4.43    2.50
   1   3  -8    1.93    1.55
   0  -3   8   13.10    2.08
   0  -3   8   13.97    2.35
   0  -3  -8    7.85    2.72
   0  -3   8   13.77    2.54
   0   3   8    9.97    2.69
   0   3  -8   12.95    2.46
   0   3  -8   17.43    2.89
   0   3   8   10.52    2.81
   0   3   8    8.26    2.60
   0   3  -8   10.86    2.04
   1  -3   8    0.41    1.67
   1  -3   8    1.10    1.88
  -1  -3  -8    3.11    2.22
   1  -3   8    2.25    1.90
  -1   3  -8    2.87    1.86
   1   3   8    2.59    2.47
   1   3   8    0.71    2.40
  -1   3  -8    5.17    2.18
  -1   3  -8    1.84    2.30
   1   3   8    2.06    2.37
   2  -3   8    2.13    2.18
  -2  -3  -8   -0.68    2.22
   2  -3   8    0.92    1.75
   2  -3   8   -0.18    1.96
  -2   3  -8   -1.33    1.79
   2   3   8    0.51    2.31
   2   3   8    1.36    2.51
  -2   3  -8    0.11    2.05
  -2   3  -8    5.26    2.45
   2   3   8   -1.42    2.30
   3  -3   8    0.08    2.19
  -3  -3  -8   -1.04    2.45
   3  -3   8    2.24    2.35
   3  -3   8    3.65    2.21
   3   3   8    0.91    2.62
   3   3   8   -1.28    2.49
   3   3   8   -0.03    2.43
  -3   3  -8   -0.95    2.39
  -3   3  -8    3.92    2.53
  -3   3  -8    1.06    2.23
   4  -3   8    5.10    2.99
  -4  -3  -8   -2.53    2.72
   4  -3   8    3.98    2.59
   4  -3   8    4.38    2.80
   4   3   8    5.50    3.11
   4   3   8    0.40    3.02
  -4   3  -8    1.73    2.67
  -4   3  -8    2.65    2.81
  -4   3  -8   -0.11    2.52
   4   3   8    3.67    3.40
   5  -3   8    1.53    2.75
  -5  -3  -8    1.89    2.93
   5  -3   8    4.45    2.66
   5  -3   8    3.03    2.81
  -5   3  -8    3.21    2.95
   5   3   8   -0.78    2.79
   5   3   8   -3.38    2.64
  -5   3  -8    0.77    2.79
   5   3   8   -3.09    2.78
  -5   3  -8    0.07    2.85
   6  -3   8   -3.14    2.81
   6  -3   8    3.98    2.76
  -6  -3  -8    4.20    3.27
   6  -3   8    0.58    3.11
   6   3   8   -2.20    3.15
   6   3   8    1.41    3.17
  -6   3  -8    0.19    2.87
  -6   3  -8    5.76    3.55
   6   3   8   -4.05    3.06
  -7  -3  -8    9.18    3.78
   7  -3   8    6.21    3.57
   7  -3   8    2.66    3.34
   7   3   8    8.83    3.92
   7   3   8    3.14    3.85
  -7   3  -8    7.56    3.77
  -7   3  -8    6.18    3.72
   7   3   8    6.41    3.88
   8  -3   8   -4.24    3.30
   8  -3   8   -4.88    3.05
  -8  -3  -8    3.67    3.59
  -8   3  -8   -0.17    3.46
  -8   3  -8    4.77    3.99
   8   3   8   -4.38    3.59
   8   3   8    4.44    4.18
   8   3   8    1.03    3.85
 -12   4   8    1.40    5.77
 -12   4   8    9.81    4.63
 -11   4   8    7.86    4.33
 -11   4   8    7.58    4.99
 -10  -4   8   14.63    3.93
 -10   4   8    8.76    3.81
 -10   4   8    4.92    5.49
  -9  -4   8    0.56    2.94
  -9   4   8    4.03    6.12
  -9   4   8    1.29    3.32
  -8  -4   8   22.97    3.89
  -8   4   8   20.72    4.38
  -8   4   8   26.38    5.88
  -7  -4   8   23.60    3.49
  -7   4   8   24.07    4.69
  -7   4   8   30.52    3.37
  -7   4   8   24.05    4.26
  -6  -4   8    5.48    2.49
  -6   4   8    7.63    2.60
  -6   4   8   12.12    3.42
  -6   4   8   17.12    3.87
  -5  -4   8   97.31    4.95
  -5   4   8  108.25    4.89
  -5   4   8   82.15    5.76
  -5   4   8   97.75    5.94
  -4  -4   8   48.78    3.92
  -4   4   8   51.34    3.94
  -4   4   8   61.96    5.48
  -4   4   8   44.62    4.60
  -3  -4   8   45.02    3.81
  -3   4   8   58.08    4.94
  -3   4   8   49.67    4.08
  -3   4   8   47.18    4.73
  -2  -4   8   17.34    2.65
  -2  -4   8   20.19    2.30
  -2  -4   8   20.18    2.32
  -2   4   8   18.65    3.06
  -2   4   8   23.66    3.60
   2   4  -8   22.90    2.14
   2   4  -8   21.84    2.51
  -2   4   8   22.55    3.68
  -1  -4   8   19.65    2.56
  -1  -4   8   20.36    2.88
  -1  -4   8   18.11    2.27
  -1   4   8   17.50    3.61
  -1   4   8   22.17    3.63
  -1   4   8   18.26    3.18
   1   4  -8   20.89    2.94
   1   4  -8   24.06    2.46
   1   4  -8   18.01    2.42
   0  -4   8   80.61    4.35
   0  -4   8   74.57    4.52
   0  -4   8   82.69    4.13
   0   4  -8   84.40    4.43
   0   4   8   80.55    5.19
   0   4   8   74.05    5.41
   0   4  -8   80.47    4.23
   0   4  -8   83.32    4.96
   0   4   8   83.97    5.16
   1  -4   8   55.08    4.16
   1  -4   8   49.61    3.79
  -1  -4  -8   52.80    4.67
   1  -4   8   52.15    4.17
  -1   4  -8   51.37    4.08
   1   4   8   59.20    4.87
   1   4   8   46.99    4.75
   1   4   8   48.36    4.44
  -1   4  -8   52.66    4.19
  -1   4  -8   54.88    4.74
   2  -4   8   17.08    2.84
  -2  -4  -8   20.03    3.43
   2  -4   8   21.65    3.28
   2  -4   8   20.12    3.38
  -2   4  -8   22.86    3.30
  -2   4  -8   22.66    3.57
   2   4   8   22.03    3.93
   2   4   8   14.65    3.69
  -2   4  -8   17.75    3.26
   2   4   8   19.23    3.48
   3  -4   8   14.51    3.05
   3  -4   8   13.52    3.17
  -3  -4  -8   12.46    3.25
   3  -4   8   15.89    3.13
  -3   4  -8   20.16    3.42
   3   4   8   17.77    3.82
   3   4   8   14.35    3.32
   3   4   8   11.78    3.57
  -3   4  -8   15.96    3.57
  -3   4  -8   12.78    3.21
   4  -4   8   -1.30    2.36
   4  -4   8    2.52    2.42
   4  -4   8    0.36    2.45
  -4  -4  -8    1.47    2.82
   4   4   8   -4.01    2.80
   4   4   8    7.81    3.17
  -4   4  -8   -0.30    2.65
  -4   4  -8    3.23    2.96
   4   4   8   -4.68    2.94
  -4   4  -8    2.41    2.60
   5  -4   8    9.73    3.22
   5  -4   8    4.23    3.01
   5  -4   8   18.30    3.87
  -5  -4  -8   11.46    3.74
   5   4   8   13.36    4.13
  -5   4  -8   12.69    3.86
  -5   4  -8    8.95    3.46
   5   4   8   11.15    3.93
  -5   4  -8    3.79    3.09
   5   4   8    6.75    3.48
  -6  -4  -8    3.20    3.31
   6  -4   8    1.56    3.29
   6  -4   8   10.73    3.61
   6  -4   8    3.22    3.15
   6   4   8    2.73    3.68
  -6   4  -8    2.92    3.34
   6   4   8    4.22    3.73
   6   4   8    7.94    3.72
  -6   4  -8    9.54    3.90
  -6   4  -8    9.30    4.01
  -7  -4  -8    4.11    3.80
   7  -4   8    9.88    3.85
   7  -4   8    4.23    3.41
  -7   4  -8    5.42    3.88
  -7   4  -8   10.59    4.23
   7   4   8    5.76    3.91
  -7   4  -8    1.14    3.37
   7   4   8    9.44    4.31
   7   4   8   12.24    4.50
  -8  -4  -8    2.25    3.80
   8  -4   8    5.66    3.49
   8  -4   8    9.68    4.07
   8   4   8   10.16    4.49
  -8   4  -8    5.52    3.90
  -8   4  -8    6.18    4.29
   8   4   8    8.59    4.42
   8   4   8    1.03    4.03
 -12   5   8   -5.53    5.11
 -12   5   8   -0.60    4.04
 -11   5   8    5.65    5.94
 -11   5   8   -0.56    4.13
 -10   5   8    5.95    3.70
 -10   5   8   -3.65    4.53
  -9   5   8    5.58    3.60
  -9   5   8   -5.51    5.02
  -8   5   8    4.52    3.71
  -8   5   8   -0.40    2.86
  -8   5   8   -4.57    5.02
  -7   5   8   -6.95    4.39
  -7   5   8    8.20    2.83
  -7   5   8    3.58    3.76
  -6   5   8    0.42    3.63
  -6   5   8    2.66    2.59
  -6   5   8    4.60    3.29
  -5  -5   8    5.02    2.29
  -5   5   8    1.32    3.80
  -5   5   8   10.67    5.31
  -5   5   8    8.62    2.70
  -4  -5   8   15.43    2.62
  -4   5   8   10.84    2.73
  -4   5   8   13.84    3.50
  -4   5   8    7.65    3.38
  -3  -5   8   10.11    2.32
  -3   5   8   16.76    2.75
  -3   5   8   13.72    3.40
  -3   5   8   11.56    3.32
  -2  -5   8    1.33    1.86
  -2   5   8    5.21    2.46
   2   5  -8   -0.07    1.60
  -2   5   8    2.96    2.89
  -2   5   8    3.22    2.58
  -1  -5   8    3.59    1.96
  -1  -5   8   -1.07    1.97
  -1  -5   8    4.87    1.97
  -1   5   8    2.08    3.07
  -1   5   8    0.82    2.61
  -1   5   8    6.20    2.74
   1   5  -8    2.10    1.89
   1   5  -8    4.57    1.93
   1   5  -8    4.04    2.24
   0  -5   8    2.30    1.99
   0  -5   8    1.59    1.91
   0  -5   8   -0.63    1.79
   0   5   8    5.64    2.92
   0   5  -8    1.26    1.99
   0   5  -8   -0.38    2.04
   0   5  -8    0.62    2.02
   0   5   8    2.03    2.81
   1  -5   8   31.14    3.61
   1  -5   8   24.63    3.29
   1  -5   8   31.66    3.56
   1   5   8   26.30    3.89
   1   5   8   26.82    4.38
   1   5   8   28.32    4.02
  -1   5  -8   36.33    3.73
  -1   5  -8   36.19    4.01
  -1   5  -8   29.87    3.61
   2  -5   8   -0.49    2.14
   2  -5   8    1.43    2.25
   2  -5   8    1.92    2.26
  -2  -5  -8    1.71    2.72
  -2   5  -8    1.35    2.37
   2   5   8    1.40    3.10
   2   5   8    1.70    3.82
   2   5   8   -1.08    3.03
  -2   5  -8   -1.90    2.22
  -2   5  -8    1.37    2.41
  -3  -5  -8    4.58    2.81
   3  -5   8   -0.36    2.32
   3  -5   8    3.00    2.60
   3  -5   8   -1.50    2.20
   3   5   8    2.72    3.50
  -3   5  -8   -2.61    2.36
   3   5   8   -1.20    2.75
  -3   5  -8    0.84    2.72
  -3   5  -8    0.05    2.59
   3   5   8    0.23    3.07
  -4  -5  -8    1.11    2.96
   4  -5   8    2.44    2.77
   4  -5   8    2.19    2.58
   4  -5   8   -0.78    2.36
  -4   5  -8    1.51    2.98
  -4   5  -8   -0.39    2.88
   4   5   8    2.57    3.18
   4   5   8    3.94    3.85
  -4   5  -8   -0.59    2.80
   4   5   8   -7.57    3.19
   5  -5   8    1.26    2.72
  -5  -5  -8    2.44    3.21
   5  -5   8    3.88    3.01
   5  -5   8   -1.80    2.82
  -5   5  -8    7.53    3.44
  -5   5  -8    1.76    3.06
   5   5   8   -1.70    3.62
   5   5   8    4.06    3.87
   5   5   8    6.32    3.32
  -5   5  -8    5.37    3.57
  -6  -5  -8    2.75    3.47
   6  -5   8   -2.34    2.78
   6  -5   8    0.03    3.18
   6  -5   8   -2.71    2.81
  -6   5  -8   -3.26    2.89
   6   5   8    3.87    3.57
  -6   5  -8   -4.34    3.14
   6   5   8   -2.05    3.58
   6   5   8    0.64    3.63
  -6   5  -8   -1.27    3.43
   7  -5   8   -5.36    2.95
   7  -5   8    1.06    3.53
  -7   5  -8    1.87    3.75
   7   5   8    9.86    4.37
  -7   5  -8    1.45    3.73
   7   5   8   -8.22    3.63
  -7   5  -8    7.11    4.13
 -11   6   8   15.30    4.71
 -11   6   8   13.24    5.93
 -10   6   8   14.38    4.44
 -10   6   8   17.42    5.67
  -9   6   8    8.10    5.21
  -9   6   8    9.53    3.99
  -8   6   8    3.32    3.22
  -8   6   8   -0.78    5.48
  -8   6   8   11.56    4.30
  -7   6   8   18.53    6.93
  -7   6   8   21.75    3.99
  -7   6   8   15.23    4.97
  -6   6   8   69.10    6.39
  -6   6   8   80.54    5.90
  -6   6   8   78.81    6.70
  -5   6   8   -4.26    2.34
  -5   6   8    0.34    4.62
  -5   6   8   -2.11    3.73
  -4   6   8    7.08    3.84
  -4   6   8    6.42    3.02
  -4   6   8    5.86    3.99
  -3   6   8   11.86    3.63
  -3   6   8    9.61    2.72
  -2   6   8    4.64    3.22
  -2   6   8    2.57    2.67
  -2   6   8    1.42    2.97
  -1   6   8    7.20    3.04
   1   6  -8    6.71    2.32
  -1   6   8    5.87    3.10
  -1   6   8   11.68    3.86
   0  -6   8    3.10    2.41
   0  -6   8    3.59    2.19
   0   6  -8    3.65    2.52
   0   6  -8    4.87    2.43
   0   6   8   14.38    4.27
   0   6   8   13.48    4.91
   0   6   8   11.86    3.99
   1  -6   8   30.05    3.62
   1  -6   8   27.57    3.51
   1  -6   8   25.57    3.47
  -1   6  -8   27.33    3.67
   1   6   8   22.84    4.73
  -1   6  -8   30.31    3.92
   1   6   8   23.51    4.28
   1   6   8   25.79    4.03
  -1   6  -8   23.99    3.62
   2  -6   8   28.64    3.77
   2  -6   8   19.19    3.34
   2  -6   8   30.45    3.95
  -2   6  -8   19.51    3.51
   2   6   8   23.13    4.39
  -2   6  -8   31.08    4.14
   2   6   8   23.34    4.94
  -2   6  -8   24.88    3.80
   3  -6   8   34.81    4.33
   3  -6   8   35.05    4.36
   3  -6   8   32.64    4.19
  -3   6  -8   32.78    4.50
   3   6   8   35.00    5.26
  -3   6  -8   36.69    4.65
   3   6   8   33.50    5.59
  -3   6  -8   36.71    4.64
   4  -6   8   40.82    4.78
   4  -6   8   44.19    5.14
   4  -6   8   35.29    4.63
  -4   6  -8   37.39    4.99
   4   6   8   46.00    6.15
   4   6   8   33.87    5.39
  -4   6  -8   35.91    4.68
  -4   6  -8   38.29    4.87
   5  -6   8   14.80    3.83
   5  -6   8    6.95    3.20
   5  -6   8   10.92    3.41
   5   6   8    7.97    4.18
  -5   6  -8   16.34    4.22
   5   6   8    7.84    4.69
  -5   6  -8    8.18    3.89
  -5   6  -8    7.57    3.67
   6  -6   8    6.94    3.70
   6  -6   8   13.78    3.92
   6  -6   8    8.99    3.75
  -6   6  -8    3.54    3.80
   6   6   8   14.71    5.36
   6   6   8    7.85    5.08
  -6   6  -8    4.48    3.92
  -6   6  -8    9.48    4.00
  -7   6  -8    9.10    4.58
  -7   6  -8    9.50    4.34
  -7   6  -8    6.43    4.38
 -10   7   8   -5.97    3.67
 -10   7   8   -3.14    5.06
  -9   7   8   10.72    4.50
  -9   7   8    7.25    5.83
  -9   7   8    5.44    4.70
  -8   7   8    6.70    4.93
  -8   7   8    6.27    4.08
  -7   7   8    5.44    3.40
  -7   7   8    5.62    4.38
  -7   7   8   -6.03    4.56
  -6   7   8   26.84    6.45
  -6   7   8   24.62    5.29
  -6   7   8   17.52    4.07
  -5   7   8    3.21    4.37
  -5   7   8    7.02    3.05
  -5   7   8    6.15    5.47
  -4   7   8    0.34    2.88
  -4   7   8   17.73    5.80
  -4   7   8    7.30    4.69
  -3   7   8    4.96    2.88
  -3   7   8    8.70    4.07
  -2   7   8   11.41    4.20
  -2   7   8   12.04    3.25
   1   7  -8   39.07    4.07
  -1   7   8   33.19    4.73
  -1   7   8   42.32    5.88
   0   7   8   -6.54    3.26
   0   7  -8    1.04    2.51
   0   7   8    5.10    5.56
   1  -7   8   -2.17    2.47
   1   7   8    1.49    3.20
  -1   7  -8    3.82    2.76
   1   7   8   -7.50    3.65
   2  -7   8    3.20    2.68
   2  -7   8    6.39    2.88
  -2   7  -8    9.34    3.24
   2   7   8   12.25    4.33
   2   7   8    2.38    4.56
  -2   7  -8   10.95    3.34
   3  -7   8   -0.10    2.59
   3  -7   8    1.52    2.61
   3   7   8    4.36    4.38
  -3   7  -8    4.15    2.95
   3   7   8    1.73    3.63
  -3   7  -8    2.02    2.96
   4  -7   8   -1.37    2.67
   4  -7   8    1.29    3.04
   4   7   8    3.89    4.75
  -4   7  -8    4.76    3.37
  -4   7  -8   -2.92    3.10
   4   7   8   -2.68    3.46
   5  -7   8    9.05    4.14
   5  -7   8    4.22    3.17
   5  -7   8    6.60    3.54
  -5   7  -8    2.33    3.58
   5   7   8   13.29    5.78
  -5   7  -8    9.84    4.21
  -5   7  -8    4.17    4.22
   5   7   8    9.27    4.82
   6  -7   8    0.87    3.44
   6  -7   8    3.66    3.45
   6  -7   8    4.52    3.40
   6   7   8    0.52    5.21
  -6   7  -8    7.54    4.24
   6   7   8    0.84    4.59
  -6   7  -8    0.14    3.88
  -6   7  -8    2.65    3.82
  -9   8   8    0.28    3.88
  -9   8   8   -1.88    9.71
  -9   8   8    8.10    4.49
  -8   8   8    1.18    4.51
  -8   8   8   -1.78    3.50
  -7   8   8   25.10    5.36
  -7   8   8   28.86    4.92
  -6   8   8   31.73    5.75
  -6   8   8   27.99    4.85
  -5   8   8   17.88    4.02
  -5   8   8   15.47    4.89
  -4   8   8    6.25    3.76
  -4   8   8    4.04    4.43
  -3   8   8   21.99    4.05
  -3   8   8   15.38    5.34
  -2   8   8    6.38    4.81
  -2   8   8    8.69    3.51
  -1   8   8    5.18    4.84
  -1   8   8    2.90    3.54
   0   8   8   11.41    4.85
   0   8   8   17.59    4.42
   0   8  -8   13.12    3.47
   1  -8   8   18.38    3.87
   1   8   8   16.28    5.37
  -1   8  -8   14.12    3.79
   1   8   8   14.94    4.38
   2  -8   8   21.85    4.22
  -2   8  -8   22.77    4.29
   2   8   8   17.94    5.50
   2   8   8   12.85    4.45
   3  -8   8    6.72    3.23
   3   8   8    9.77    5.91
  -3   8  -8   12.49    3.96
   3   8   8   16.25    5.08
   4  -8   8    5.08    3.25
   4  -8   8    3.37    3.32
  -4   8  -8    5.11    3.76
   4   8   8   10.79    5.84
   4   8   8    7.26    4.75
  -4   8  -8    0.89    3.60
  -7   9   8   10.62    4.85
  -7   9   8    3.01    4.03
  -6   9   8    3.12    4.14
  -6   9   8   -0.74    4.63
  -5   9   8    2.10    3.68
  -5   9   8   -0.31    5.14
  -4   9   8   -1.31    4.53
  -4   9   8   -2.06    3.37
  -3   9   8    5.58    3.75
  -3   9   8   -2.96    4.17
  -2   9   8   12.26    5.10
  -2   9   8   24.58    4.67
  -1   9   8   -3.18    4.53
  -1   9   8   10.18    3.95
   0   9   8    7.25    4.20
   0   9   8   -3.21    4.82
   1  -9   8   12.74    3.67
  -1   9  -8   14.94    4.08
   1   9   8   15.73    6.51
   1   9   8   26.31    5.71
   2  -9   8    0.46    3.35
   2   9   8    1.61    4.15
   2   9   8    1.82    5.73
  -2   9  -8   -1.81    3.28
   3  -9   8    1.70    3.12
  -3   9  -8    6.31    3.85
   3   9   8    0.55    5.97
   3   9   8    3.72    4.66
  -5  10   8   -0.51    4.16
  -5  10   8   -6.99    4.57
  -4  10   8    9.95    4.35
  -4  10   8    5.31    5.26
  -3  10   8    3.16    4.19
  -3  10   8    8.27    5.33
  -2  10   8   -4.33    4.65
  -2  10   8   10.77    4.08
  -1  10   8    8.60    4.03
  -1  10   8    9.51    5.53
   0  10   8   14.36    4.22
   0  10   8    5.55    5.84
 -13   0   9   -1.50    3.93
 -12   0   9    0.28    3.82
 -11   0   9    2.25    4.03
 -10   0   9    4.25    4.49
  -9   0   9    6.58    4.44
  -8   0   9    6.38    3.68
  -8   0   9    3.16    2.14
  -7   0   9    0.21    1.96
  -7   0   9    0.18    2.51
  -6   0   9   -1.20    2.48
  -6   0   9   -0.42    1.93
  -5   0   9    2.01    2.24
  -5   0   9    1.09    1.98
  -4   0   9   -0.64    2.20
  -4   0   9    1.36    1.95
  -3   0   9   -2.68    1.65
  -3   0   9    0.64    2.14
  -2   0   9    0.27    1.79
  -2   0   9    0.99    2.14
  -2   0   9   -1.16    1.15
   1   0  -9   -0.06    2.13
  -1   0   9    2.82    2.22
  -1   0   9   -0.29    1.75
   0   0   9    0.24    1.38
   0   0   9   -0.18    2.02
   0   0  -9    1.15    2.00
   1   0   9   -1.98    1.83
  -1   0  -9    0.28    2.18
   1   0   9   -1.50    1.99
   1   0   9   -1.43    2.08
   2   0   9    0.96    2.28
  -2   0  -9   -3.01    2.09
   2   0   9    2.11    2.23
   2   0   9    2.12    2.00
   3   0   9   -1.71    2.23
   3   0   9   -0.81    2.12
  -3   0  -9    2.64    2.69
   3   0   9    4.16    2.73
  -4   0  -9    0.53    2.71
  -4   0  -9    0.00    2.72
   4   0   9    2.16    2.75
   4   0   9   -4.56    2.23
   4   0   9    8.68    3.22
   5   0   9    6.10    3.10
  -5   0  -9   -1.86    2.62
   5   0   9   -2.27    2.46
   5   0   9    1.45    3.01
  -5   0  -9   -2.21    2.68
   6   0   9    0.20    2.98
   6   0   9   -0.42    3.02
  -6   0  -9    1.47    3.15
   6   0   9    1.74    2.92
  -6   0  -9    7.70    3.46
   7   0   9   -1.04    3.03
  -7   0  -9    1.05    3.36
  -7   0  -9   -6.10    2.98
   7   0   9   -0.22    3.41
   7   0   9   -3.92    3.16
   8   0   9   -4.47    3.40
  -8   0  -9    3.42    3.65
   8   0   9   -2.46    3.20
   8   0   9   -0.33    3.85
  -8   0  -9   -1.32    3.55
 -13  -1   9    9.07    4.66
 -13   1   9   14.88    5.17
 -12  -1   9   15.93    4.50
 -12   1   9   27.14    5.42
 -11  -1   9   18.90    4.64
 -11   1   9   15.79    4.97
 -10   1   9    6.41    5.19
  -9  -1   9   16.36    4.45
  -9   1   9   13.94    3.28
  -9   1   9   14.04    4.83
  -8  -1   9    0.20    2.96
  -8   1   9    6.95    3.63
  -8   1   9   -0.81    2.38
  -7  -1   9    9.31    3.05
  -7   1   9   16.06    3.01
  -7   1   9   14.36    3.61
  -6  -1   9   22.58    3.62
  -6  -1   9   27.81    2.91
  -6   1   9   22.34    3.27
  -6   1   9   21.49    3.87
  -5  -1   9   94.00    4.40
  -5  -1   9   79.35    5.20
  -5   1   9   88.78    5.08
  -5   1   9   80.46    5.22
  -4  -1   9  106.91    5.56
  -4  -1   9  107.54    4.70
  -4   1   9  107.76    5.29
  -4   1   9  101.19    5.65
  -3  -1   9   82.83    5.09
  -3  -1   9   88.63    4.39
  -3   1   9   81.84    5.20
  -3   1   9   89.43    3.67
  -3   1   9   92.27    5.02
  -2  -1   9   23.68    3.29
  -2  -1   9   33.99    3.26
  -2   1   9   31.28    3.78
  -2   1   9   30.21    3.44
  -2   1   9   27.29    2.44
  -1  -1   9   15.71    1.92
  -1  -1   9   13.17    2.43
  -1  -1   9   11.72    2.71
   1  -1  -9   12.29    2.88
  -1   1   9   15.30    2.18
   1   1  -9   16.22    2.98
  -1   1   9   10.61    2.68
  -1   1   9   13.37    2.81
   0  -1  -9   40.19    4.18
   0  -1   9   36.69    3.89
   0  -1   9   30.74    3.40
   0  -1   9   33.28    2.87
   0   1   9   38.12    3.26
   0   1   9   38.09    4.12
   0   1   9   38.84    3.94
   0   1  -9   37.82    3.97
   1  -1   9  108.03    5.68
   1  -1   9   95.31    5.58
  -1  -1  -9  116.52    6.01
   1  -1   9  108.71    4.67
   1   1   9  111.11    5.82
   1   1   9  113.55    5.06
  -1   1  -9   97.21    5.73
   1   1   9  112.49    5.97
  -2  -1  -9   55.25    5.06
   2  -1   9   49.19    3.83
   2  -1   9   43.65    4.35
   2  -1   9   47.42    4.59
  -2   1  -9   41.70    4.53
  -2   1  -9   53.61    4.77
   2   1   9   53.55    4.30
   2   1   9   57.09    5.04
   2   1   9   57.92    4.84
  -3  -1  -9   24.60    3.95
   3  -1   9   31.02    4.03
   3  -1   9   32.54    4.19
   3  -1   9   32.11    3.63
   3   1   9   22.74    3.28
  -3   1  -9   29.67    4.00
  -3   1  -9   29.25    4.12
   3   1   9   24.35    3.92
   3   1   9   26.77    4.00
   4  -1   9   30.14    4.20
   4  -1   9   32.37    3.92
   4  -1   9   25.63    3.95
  -4  -1  -9   27.23    4.22
  -4   1  -9   26.22    4.16
  -4   1  -9   24.69    3.96
   4   1   9   30.29    4.41
   4   1   9   37.57    4.76
   4   1   9   26.84    3.72
   5  -1   9    3.62    3.06
   5  -1   9   -0.35    2.72
  -5  -1  -9   -0.72    3.10
   5  -1   9   -2.64    2.44
  -5   1  -9   -2.70    2.76
  -5   1  -9    4.12    3.07
   5   1   9   -3.30    2.66
   5   1   9   -4.21    2.60
   5   1   9    4.41    3.10
   6  -1   9   -3.23    2.90
   6  -1   9    1.27    2.99
  -6  -1  -9    1.75    3.24
   6  -1   9    1.37    3.07
  -6   1  -9   -0.43    3.13
   6   1   9   -4.68    2.81
  -6   1  -9    9.63    3.68
   6   1   9   -1.08    3.00
   6   1   9   -1.13    3.11
   7  -1   9    9.03    3.80
  -7  -1  -9   10.94    3.95
   7  -1   9    2.96    3.55
   7  -1   9    9.07    3.82
  -7   1  -9    9.58    3.99
   7   1   9   12.33    4.09
  -7   1  -9   18.96    4.63
   7   1   9   14.86    4.35
   7   1   9   13.57    4.15
   8  -1   9   16.98    4.75
  -8  -1  -9   13.84    4.35
   8  -1   9   12.75    4.38
   8   1   9   11.69    4.29
   8   1   9   19.69    5.09
  -8   1  -9   13.10    4.42
   8   1   9   16.93    4.43
  -8   1  -9   14.56    4.41
 -13  -2   9    7.29    4.13
 -13   2   9    6.58    4.58
 -12  -2   9    4.33    3.83
 -12   2   9    2.64    4.43
 -11  -2   9    1.05    3.40
 -11   2   9    3.49    3.39
 -11   2   9   -1.88    4.13
 -10  -2   9    8.58    4.21
 -10   2   9    1.74    4.59
  -9  -2   9    4.40    3.20
  -9   2   9    2.82    3.77
  -9   2   9    4.52    3.04
  -8  -2   9    4.46    3.05
  -8   2   9   10.33    3.30
  -8   2   9   12.31    3.78
  -7  -2   9    0.96    2.50
  -7   2   9    3.31    2.76
  -7   2   9    9.50    3.44
  -6  -2   9   -0.63    2.28
  -6   2   9    0.10    2.32
  -6   2   9   -0.75    2.47
  -5  -2   9    7.75    2.70
  -5  -2   9   14.08    2.93
  -5   2   9   15.91    3.56
  -5   2   9   12.94    3.17
  -4  -2   9   21.66    3.28
  -4  -2   9   17.61    2.35
  -4   2   9   17.92    3.25
  -4   2   9   17.01    3.22
  -3  -2   9   10.78    2.12
  -3   2   9   14.61    3.01
  -3   2   9   11.91    2.87
  -3   2   9   15.82    2.06
  -2  -2   9    4.12    1.86
  -2  -2   9    2.41    2.16
  -2   2   9    1.31    1.81
  -2   2   9    2.21    2.37
  -2   2   9    3.11    2.48
  -1  -2   9   -1.83    1.32
  -1  -2   9    0.24    1.67
  -1  -2   9    0.78    1.86
  -1   2   9    4.31    2.52
  -1   2   9    0.48    1.88
   1   2  -9   -1.81    1.95
  -1   2   9    0.03    2.30
   0  -2   9   10.04    2.60
   0  -2   9    6.83    1.96
   0  -2   9   13.09    2.69
   0  -2  -9   10.03    2.95
   0   2  -9    8.44    2.79
   0   2   9    9.10    2.51
   0   2   9    9.67    2.78
   0   2   9    9.53    2.94
  -1  -2  -9    3.47    2.44
   1  -2   9    1.37    2.02
   1  -2   9    5.29    2.50
   1  -2   9    0.29    1.75
   1   2   9    5.39    2.66
   1   2   9    5.13    2.48
  -1   2  -9    0.87    2.30
   1   2   9    6.25    2.44
  -1   2  -9   -0.76    2.18
   2  -2   9    1.62    2.52
   2  -2   9    3.83    2.23
  -2  -2  -9    1.87    2.59
   2   2   9    1.90    2.46
   2   2   9    1.63    2.38
  -2   2  -9    2.10    2.32
   2   2   9    1.29    2.53
  -2   2  -9   -1.44    2.38
   3  -2   9    0.26    2.17
  -3  -2  -9    5.13    3.02
   3  -2   9    3.07    2.73
   3  -2   9   -0.03    2.42
  -3   2  -9   -3.43    2.29
  -3   2  -9   -0.56    2.52
   3   2   9    3.46    2.84
   3   2   9    0.83    2.70
   3   2   9    6.02    2.77
  -4  -2  -9    4.13    3.08
   4  -2   9    0.23    2.56
   4  -2   9   -1.69    2.52
   4  -2   9   -0.48    2.37
   4   2   9    1.76    2.88
  -4   2  -9    2.71    2.86
  -4   2  -9    1.17    2.87
   4   2   9    5.88    3.15
   4   2   9    0.86    2.69
   5  -2   9    8.13    3.55
   5  -2   9    1.93    3.01
   5  -2   9   12.50    3.32
  -5  -2  -9    7.65    3.34
  -5   2  -9    8.40    3.35
   5   2   9    7.50    3.40
   5   2   9    7.92    3.53
  -5   2  -9   11.63    3.59
   6  -2   9    4.24    3.25
   6  -2   9   -3.12    2.91
   6  -2   9    0.45    3.23
  -6  -2  -9    5.32    3.68
   6   2   9    5.53    3.62
   6   2   9    2.45    3.39
  -6   2  -9    1.45    3.19
   6   2   9    5.27    3.64
  -6   2  -9    7.80    3.54
   7  -2   9    1.57    3.30
  -7  -2  -9    2.29    3.71
   7  -2   9   -2.98    3.29
   7  -2   9   -1.66    3.06
  -7   2  -9   -0.67    3.22
   7   2   9    2.83    3.76
  -7   2  -9    1.51    3.46
   7   2   9    0.52    3.47
   7   2   9   -2.04    3.47
   8  -2   9    2.16    3.98
   8  -2   9   -2.71    3.81
  -8  -2  -9    7.89    3.83
   8  -2   9   -0.43    3.36
   8   2   9    2.27    3.94
  -8   2  -9    5.27    3.74
   8   2   9   11.41    4.65
   8   2   9   -3.61    3.60
  -8   2  -9   12.53    4.61
 -13  -3   9    4.27    3.96
 -13   3   9    3.91    5.19
 -12  -3   9   11.82    4.54
 -12   3   9    5.51    4.12
 -12   3   9    8.91    5.89
 -11  -3   9   23.07    4.72
 -11   3   9   37.83    5.29
 -11   3   9   27.14    6.05
 -10  -3   9    2.26    3.44
 -10   3   9   10.04    5.39
 -10   3   9   10.36    3.60
  -9  -3   9   23.29    4.23
  -9   3   9   39.84    5.84
  -9   3   9   28.15    4.37
  -8  -3   9    6.69    3.38
  -8   3   9   10.22    4.33
  -8   3   9   19.04    5.54
  -7  -3   9   28.29    3.85
  -7   3   9   31.10    4.94
  -7   3   9   25.23    4.07
  -6  -3   9   20.77    3.34
  -6   3   9   19.97    3.78
  -6   3   9   16.00    3.34
  -5  -3   9   38.61    3.80
  -5   3   9   40.79    4.47
  -5   3   9   36.60    4.08
  -4  -3   9   59.45    4.65
  -4   3   9   58.81    5.10
  -4   3   9   70.93    3.71
  -4   3   9   65.32    5.32
  -3  -3   9   14.85    2.21
  -3  -3   9   12.34    2.94
  -3   3   9   20.69    2.65
  -3   3   9   18.18    3.54
  -3   3   9   12.22    3.26
  -2  -3   9   16.21    2.85
  -2  -3   9   12.08    2.38
  -2   3   9   15.44    2.67
  -2   3   9   13.01    3.37
  -2   3   9   16.21    3.44
  -1  -3   9    8.72    2.23
  -1  -3   9    5.22    1.67
  -1  -3   9   11.52    2.56
  -1   3   9    9.94    2.93
   1   3  -9    7.73    1.73
  -1   3   9    7.65    2.92
   1   3  -9    7.66    2.65
  -1   3   9    9.86    2.63
   0  -3  -9   28.07    3.94
   0  -3   9   35.02    3.37
   0  -3   9   27.24    2.71
   0  -3   9   31.67    3.60
   0   3   9   26.15    3.86
   0   3  -9   28.94    3.22
   0   3  -9   27.13    2.78
   0   3   9   26.23    3.42
   0   3  -9   33.55    3.90
   0   3   9   31.33    3.85
   1  -3   9   78.58    4.36
   1  -3   9   76.42    5.04
   1  -3   9   84.07    5.03
  -1  -3  -9   76.19    5.38
  -1   3  -9   71.58    5.33
  -1   3  -9   78.54    4.51
   1   3   9   74.83    5.47
   1   3   9   74.36    5.24
   1   3   9   71.02    5.55
  -1   3  -9   77.07    5.05
   2  -3   9   12.04    2.91
   2  -3   9   12.72    3.12
   2  -3   9    9.81    2.52
  -2  -3  -9   12.43    3.53
   2   3   9   14.63    3.46
  -2   3  -9   13.52    3.09
  -2   3  -9   10.45    3.24
  -2   3  -9   14.98    3.04
   2   3   9    9.69    3.02
   2   3   9    9.21    3.08
   3  -3   9   12.68    3.26
   3  -3   9   17.24    3.49
   3  -3   9   21.74    3.20
  -3  -3  -9   12.58    3.51
   3   3   9   10.66    3.65
   3   3   9   18.46    3.63
  -3   3  -9   18.91    3.52
   3   3   9   16.64    3.92
  -3   3  -9   21.68    3.50
  -3   3  -9   17.14    3.83
   4  -3   9    8.67    2.80
   4  -3   9    5.80    3.01
   4  -3   9   12.90    3.34
  -4  -3  -9    5.68    3.18
   4   3   9    4.58    3.10
  -4   3  -9    6.65    2.99
   4   3   9    1.97    3.31
  -4   3  -9   12.35    3.70
  -4   3  -9   11.08    3.35
   4   3   9   10.66    3.65
  -5  -3  -9   30.77    4.81
   5  -3   9   28.36    4.12
   5  -3   9   30.13    4.62
   5  -3   9   36.00    5.00
   5   3   9   35.14    4.87
   5   3   9   27.70    4.63
   5   3   9   38.37    5.45
  -5   3  -9   34.72    4.76
  -5   3  -9   31.27    4.92
   6  -3   9   -0.56    3.22
   6  -3   9    1.64    3.04
  -6  -3  -9   -2.29    3.12
   6  -3   9   -3.10    2.93
  -6   3  -9    3.69    3.25
  -6   3  -9    6.83    3.77
   6   3   9   -1.09    3.17
   6   3   9   -4.04    3.38
   6   3   9   -2.51    3.13
   7  -3   9   -1.10    3.22
  -7  -3  -9    8.13    3.88
   7  -3   9    1.33    3.36
   7  -3   9    1.93    3.44
   7   3   9    0.99    3.74
  -7   3  -9   -2.45    3.14
  -7   3  -9    0.14    3.50
   7   3   9    0.31    3.76
   7   3   9    0.72    3.78
 -12   4   9    4.05    5.21
 -12   4   9    7.60    4.40
 -11   4   9   -4.64    4.77
 -11   4   9    5.62    3.91
 -10  -4   9   -2.58    3.15
 -10   4   9    0.51    4.82
 -10   4   9    5.07    3.59
  -9  -4   9    5.46    3.08
  -9   4   9   -2.51    4.65
  -9   4   9    6.74    3.52
  -8  -4   9    4.34    2.84
  -8   4   9   -1.09    3.14
  -8   4   9    5.31    4.13
  -7  -4   9    7.91    3.21
  -7   4   9    7.50    4.94
  -7   4   9   13.60    4.64
  -6  -4   9    3.76    2.45
  -6   4   9    5.70    3.78
  -6   4   9    5.63    3.25
  -5  -4   9   15.62    2.84
  -5   4   9   16.01    4.10
  -5   4   9   22.19    3.01
  -4  -4   9    0.89    2.03
  -4   4   9    3.98    2.78
  -4   4   9    6.42    2.97
  -4   4   9    8.77    2.29
  -3  -4   9    8.05    2.42
  -3   4   9    8.65    2.82
  -3   4   9    1.60    2.65
  -3   4   9   15.75    2.60
  -2  -4   9    1.56    1.75
  -2  -4   9    2.98    2.08
  -2   4   9   -1.23    2.47
  -2   4   9   -0.13    2.53
  -2   4   9    1.53    2.14
  -1  -4   9   13.74    2.76
  -1  -4   9   11.12    2.32
   1   4  -9   17.55    3.28
  -1   4   9   12.32    3.15
   1   4  -9   13.61    2.55
   1   4  -9   10.61    3.35
  -1   4   9    9.56    3.06
  -1   4   9    7.73    2.68
   0  -4   9    0.38    1.68
   0  -4   9    2.41    1.99
   0  -4   9   -2.06    1.83
   0   4  -9   -0.85    2.35
   0   4   9    6.94    3.38
   0   4   9    2.97    2.95
   0   4   9    0.57    2.79
   0   4  -9   -0.76    1.95
   0   4  -9    0.10    1.91
   1  -4   9    7.37    2.62
   1  -4   9    2.19    2.02
  -1  -4  -9    3.72    2.94
   1  -4   9    1.76    2.21
  -1   4  -9    3.43    2.11
  -1   4  -9    6.58    2.89
  -1   4  -9    6.70    2.46
   1   4   9    1.19    2.67
   1   4   9   -0.44    2.70
   1   4   9    2.12    2.85
   2  -4   9    6.75    2.67
  -2  -4  -9    6.13    3.07
   2  -4   9    6.79    2.81
   2  -4   9    6.27    2.41
   2   4   9    7.40    3.82
   2   4   9    5.86    3.58
   2   4   9    6.87    3.42
  -2   4  -9    8.25    2.54
  -2   4  -9   12.62    3.08
  -2   4  -9    9.47    3.48
   3  -4   9   35.15    4.06
  -3  -4  -9   25.84    4.14
   3  -4   9   27.23    4.04
   3  -4   9   28.11    4.00
   3   4   9   37.96    4.55
   3   4   9   22.25    4.34
  -3   4  -9   35.60    4.60
  -3   4  -9   30.48    4.25
  -3   4  -9   22.58    3.77
   3   4   9   27.31    4.47
   4  -4   9    7.39    3.15
  -4  -4  -9    5.27    3.31
   4  -4   9    3.52    2.91
   4  -4   9    9.22    3.05
  -4   4  -9   15.14    3.56
  -4   4  -9    9.66    3.86
   4   4   9    7.52    3.40
   4   4   9    6.22    3.92
   4   4   9    9.45    3.87
  -4   4  -9    7.06    3.25
   5  -4   9    1.21    3.09
   5  -4   9   -2.89    2.72
  -5  -4  -9    4.31    3.36
   5  -4   9    0.12    3.14
   5   4   9   -2.31    3.41
   5   4   9   -1.58    3.29
  -5   4  -9    1.62    3.04
   5   4   9   -0.18    3.07
  -5   4  -9    2.17    3.42
  -5   4  -9   -3.52    2.76
   6  -4   9    4.07    3.62
   6  -4   9    4.54    3.24
  -6  -4  -9    2.93    3.79
   6  -4   9   -4.27    3.03
   6   4   9   -0.20    3.33
   6   4   9    3.08    3.99
   6   4   9   -2.50    3.61
  -6   4  -9    3.79    3.83
  -6   4  -9    1.73    3.45
  -6   4  -9    1.46    3.40
   7  -4   9    3.39    3.31
  -7  -4  -9    0.41    3.68
   7  -4   9   -2.20    3.54
   7  -4   9   -4.87    3.20
   7   4   9    1.31    3.91
   7   4   9   -2.05    3.57
   7   4   9   -1.19    3.97
  -7   4  -9    5.76    4.20
  -7   4  -9    0.20    3.61
 -12   5   9    1.82    4.16
 -12   5   9   -6.27    5.24
 -11   5   9    6.60    4.20
 -11   5   9    4.47    6.56
 -10   5   9   57.37    6.18
 -10   5   9   60.32    7.58
  -9   5   9   25.43    6.12
  -9   5   9   23.92    4.91
  -8   5   9   42.38    5.51
  -7   5   9   26.75    4.81
  -7   5   9   25.69    5.20
  -6   5   9  118.26    6.16
  -6   5   9  125.39    8.64
  -6   5   9  105.56    7.33
  -5  -5   9   57.67    4.54
  -5   5   9   50.55    5.43
  -5   5   9   58.88    4.88
  -5   5   9   60.53    5.91
  -4  -5   9   19.88    3.14
  -4   5   9   19.30    4.07
  -4   5   9   16.72    3.88
  -4   5   9   20.20    3.24
  -3  -5   9    5.51    2.39
  -3   5   9    9.91    3.62
  -3   5   9    5.01    3.28
  -3   5   9    9.13    2.62
  -2   5   9    4.87    2.56
  -2   5   9    5.48    3.19
  -2   5   9   -0.35    2.92
  -1  -5   9   18.10    2.98
  -1   5   9   22.16    4.00
  -1   5   9   24.49    4.28
  -1   5   9   20.05    3.47
   1   5  -9   28.22    3.70
   0  -5   9    9.43    2.55
   0  -5   9    2.25    2.15
   0  -5   9    1.86    2.19
   0   5   9    5.07    3.42
   0   5  -9    4.16    2.18
   0   5   9    7.16    3.27
   0   5  -9    3.12    2.74
   0   5   9    4.41    3.32
   0   5  -9    4.42    2.25
   1  -5   9    1.55    2.32
   1  -5   9   -3.10    1.88
   1  -5   9    0.59    2.01
   1   5   9   -0.26    3.36
  -1   5  -9    0.98    2.16
   1   5   9    2.88    3.12
  -1   5  -9    1.49    2.38
   1   5   9    0.11    3.01
  -1   5  -9   -1.57    2.44
  -2  -5  -9   90.84    6.26
   2  -5   9   96.25    5.56
   2  -5   9   95.15    5.93
   2  -5   9   78.30    5.46
  -2   5  -9   98.87    5.82
  -2   5  -9   93.70    6.05
   2   5   9   95.35    6.59
   2   5   9   90.16    6.88
  -2   5  -9   86.85    6.21
   2   5   9   80.44    7.15
  -3  -5  -9   19.12    3.91
   3  -5   9   21.11    3.75
   3  -5   9   21.42    3.83
   3  -5   9   18.40    3.48
   3   5   9   20.16    4.26
  -3   5  -9   21.70    4.05
   3   5   9   12.68    4.23
  -3   5  -9   19.74    4.13
   3   5   9   21.68    4.89
  -3   5  -9   26.98    4.14
  -4  -5  -9   50.14    5.52
   4  -5   9   45.83    4.99
   4  -5   9   50.79    5.42
   4  -5   9   48.11    5.25
   4   5   9   55.81    5.56
  -4   5  -9   42.99    5.13
   4   5   9   40.09    5.62
   4   5   9   50.28    6.48
  -4   5  -9   42.62    5.38
   5  -5   9    6.10    3.36
   5  -5   9    9.60    3.67
  -5  -5  -9    8.63    3.54
   5  -5   9    9.95    3.30
   5   5   9   -0.78    3.95
   5   5   9    1.72    3.60
  -5   5  -9    4.24    3.63
  -5   5  -9   11.25    4.08
   5   5   9    3.13    4.08
  -5   5  -9    4.17    3.42
   6  -5   9   17.51    4.33
   6  -5   9   13.75    3.97
   6  -5   9    6.79    3.57
  -6  -5  -9   14.01    5.53
  -6   5  -9   16.96    4.78
  -6   5  -9   11.79    4.12
  -6   5  -9   14.15    4.45
   6   5   9    2.09    4.34
   6   5   9    8.85    4.81
   6   5   9    6.88    4.60
 -11   6   9    4.46    4.50
 -11   6   9   -3.32    5.07
 -10   6   9   -1.35    6.32
 -10   6   9    1.82    4.36
  -9   6   9   -6.84    4.79
  -9   6   9    5.15    3.87
  -8   6   9    3.65    4.96
  -8   6   9   13.31    4.55
  -7   6   9    1.03    5.50
  -7   6   9   13.52    4.74
  -6   6   9   25.06    3.94
  -6   6   9   22.05    7.15
  -5   6   9    8.80    4.43
  -5   6   9    9.50    3.91
  -5   6   9   12.05    3.27
  -4   6   9   -3.08    3.28
  -4   6   9   -2.10    3.11
  -4   6   9    6.14    2.84
  -3   6   9    6.90    3.77
  -3   6   9    8.41    2.88
  -3   6   9   -0.55    3.36
  -2   6   9    4.82    2.77
  -2   6   9    1.32    3.60
  -1   6   9    7.40    3.87
  -1   6   9    7.12    3.34
  -1   6   9    9.82    3.54
   0  -6   9   21.70    3.37
   0   6  -9   23.18    3.78
   0   6  -9   21.31    4.49
   0   6   9   23.41    4.14
   0   6   9   21.16    3.97
   0   6   9   19.49    4.52
   1  -6   9    3.51    2.65
   1  -6   9   -1.65    2.08
   1  -6   9    2.58    2.39
  -1   6  -9   -1.40    2.56
   1   6   9    6.51    3.63
   1   6   9    1.87    3.56
  -1   6  -9   -3.38    2.33
   1   6   9   13.02    5.41
  -1   6  -9    0.46    2.44
   2  -6   9   -2.46    1.97
   2  -6   9    0.47    2.47
   2  -6   9    0.43    2.45
  -2   6  -9   -0.59    2.80
   2   6   9   -0.52    3.51
  -2   6  -9    1.50    3.04
   2   6   9    4.02    4.53
  -2   6  -9   -3.95    2.51
   3  -6   9    0.98    2.53
   3  -6   9   -4.11    2.36
   3  -6   9   -0.46    2.52
  -3   6  -9    1.54    2.91
   3   6   9    1.95    4.08
  -3   6  -9    3.12    3.22
  -3   6  -9   -0.66    2.95
   3   6   9   -2.65    3.20
   4  -6   9    5.88    3.22
   4  -6   9   -0.84    2.53
   4  -6   9   -0.30    2.79
  -4   6  -9   -2.95    3.06
   4   6   9   -4.95    3.57
   4   6   9    1.99    4.34
  -4   6  -9    5.76    3.68
  -4   6  -9    4.04    3.39
   5  -6   9    1.73    3.06
   5  -6   9    4.80    3.50
   5  -6   9    2.46    2.83
  -5   6  -9   -2.61    3.10
   5   6   9    2.52    4.41
  -5   6  -9    0.59    3.41
   5   6   9   -3.46    4.80
  -5   6  -9    2.88    3.55
   6  -6   9    2.13    3.56
   6  -6   9   -1.09    3.13
   6  -6   9   -2.50    3.02
   6   6   9    8.75    4.95
  -6   6  -9    0.23    3.51
   6   6   9   -0.08    4.43
  -6   6  -9    1.63    4.11
  -6   6  -9   -4.23    3.49
 -10   7   9    9.63    6.15
 -10   7   9   20.47    5.26
  -9   7   9    6.06    6.58
  -9   7   9   -0.54    4.42
  -8   7   9    0.11    3.69
  -8   7   9   -2.21    5.19
  -7   7   9   13.32    4.52
  -7   7   9   23.06    4.56
  -7   7   9   10.50    5.42
  -6   7   9   18.07    5.53
  -6   7   9   11.10    3.76
  -5   7   9    1.58    3.93
  -5   7   9   -0.82    2.82
  -5   7   9   12.94    5.53
  -4   7   9   12.18    4.38
  -4   7   9   25.19    5.25
  -4   7   9   11.16    3.45
  -3   7   9   42.76    4.70
  -2   7   9   34.46    5.65
  -2   7   9   39.59    4.68
  -1   7   9    3.23    4.19
  -1   7   9    7.99    3.44
   0   7   9   13.49    5.08
   0   7   9   11.57    3.97
   1  -7   9   25.34    4.55
  -1   7  -9   23.85    3.92
   1   7   9   25.54    5.52
   1   7   9   18.16    4.35
   2  -7   9    6.57    3.03
   2   7   9   -2.72    4.31
  -2   7  -9    8.82    3.48
   2   7   9   10.78    4.16
   3  -7   9   16.90    3.76
   3  -7   9    9.81    3.44
   3   7   9   19.63    4.74
  -3   7  -9   21.03    4.27
   3   7   9   11.45    4.93
  -3   7  -9   14.92    3.97
   4  -7   9   -0.19    3.22
   4  -7   9    1.43    3.10
   4   7   9   10.08    5.63
   4   7   9    8.34    4.77
  -4   7  -9    3.56    3.43
  -4   7  -9    7.91    3.74
   5  -7   9    4.34    3.51
   5  -7   9    0.00    3.50
   5   7   9    3.81    5.14
  -5   7  -9   -0.92    6.48
   5   7   9    4.72    4.65
  -5   7  -9   -3.16    3.48
  -5   7  -9    5.38    3.92
  -9   8   9    6.33    4.52
  -8   8   9    8.85    4.44
  -7   8   9   -4.34    4.72
  -7   8   9    0.62    3.74
  -6   8   9   -5.23    4.16
  -6   8   9    4.59    3.57
  -5   8   9    4.57    3.51
  -5   8   9   -3.16    3.78
  -4   8   9    3.10    4.30
  -4   8   9   -0.86    3.13
  -3   8   9    6.51    3.38
  -3   8   9    3.93    4.39
  -2   8   9   -4.11    4.02
  -2   8   9   10.20    3.35
  -1   8   9    5.61    3.52
  -1   8   9    3.27    4.46
   0   8   9    2.77    3.74
   0   8   9    0.86    4.67
   1   8   9    4.59    3.98
   1   8   9    5.73    5.02
   2   8   9   13.19    6.37
   2   8   9   11.32    4.76
   3  -8   9    3.40    3.17
  -3   8  -9   -0.46    3.48
   3   8   9   -1.88    4.04
   3   8   9    5.88    5.85
  -7   9   9    7.95    5.14
  -7   9   9    1.34    4.08
  -6   9   9   14.34    4.72
  -6   9   9    6.96    4.93
  -5   9   9    6.45    4.06
  -5   9   9    5.41    5.23
  -4   9   9    2.71    5.21
  -4   9   9    0.74    3.93
  -3   9   9   33.59    5.20
  -3   9   9   17.57    6.12
  -2   9   9   11.41    6.06
  -1   9   9    8.03    5.90
  -1   9   9   15.12    4.41
   0   9   9    9.56    4.53
   0   9   9    7.60    5.57
   1   9   9    5.84    5.74
   1   9   9    6.86    4.51
 -13   0  10   22.83    5.43
 -12   0  10    7.69    4.51
 -11   0  10   88.09    7.70
 -10   0  10   34.89    5.23
  -9   0  10    9.45    3.68
  -8   0  10    3.45    3.34
  -7   0  10    3.18    3.13
  -7   0  10    2.30    2.31
  -6   0  10    5.62    2.42
  -6   0  10    2.29    2.62
  -5   0  10    0.72    2.37
  -5   0  10   -0.62    2.10
  -4   0  10  119.67    6.41
  -4   0  10  114.93    5.65
  -3   0  10  124.13    5.92
  -3   0  10  115.59    6.18
  -2   0  10   34.30    4.12
  -2   0  10   33.50    3.74
  -1   0  10    1.31    1.76
   1   0 -10    5.33    2.67
  -1   0  10   -1.37    2.07
  -1   0  10    2.37    2.40
   0   0  10   -4.08    2.20
   0   0  10   -0.16    1.89
   0   0 -10    1.41    2.46
   0   0  10    3.15    2.37
   1   0  10   26.27    3.07
   1   0  10   28.82    3.82
   1   0  10   20.12    3.51
  -1   0 -10   21.85    3.62
   2   0  10   22.45    3.73
  -2   0 -10   25.46    4.12
   2   0  10   22.36    3.72
   2   0  10   33.14    3.72
  -3   0 -10   16.73    3.81
   3   0  10   12.50    3.33
   3   0  10   16.07    3.45
   3   0  10   17.34    3.40
   4   0  10   31.58    4.58
  -4   0 -10   31.92    4.79
   4   0  10   30.56    4.17
   4   0  10   38.76    4.92
   5   0  10   15.88    3.79
   5   0  10   21.55    4.48
   5   0  10   10.92    3.79
  -5   0 -10   20.19    4.35
   6   0  10   10.87    3.88
  -6   0 -10    2.73    3.68
   6   0  10    7.95    3.76
   6   0  10   10.15    3.75
  -6   0 -10    3.92    3.80
   7   0  10   16.46    4.59
   7   0  10   22.60    4.92
   7   0  10   19.34    4.73
  -7   0 -10   22.93    4.93
  -7   0 -10   15.60    4.68
 -13  -1  10   13.10    4.72
 -13   1  10   17.20    5.23
 -12  -1  10   11.72    4.61
 -12   1  10    6.83    4.62
 -11  -1  10   10.71    4.29
 -11   1  10    7.36    4.46
 -10  -1  10    6.29    3.82
 -10   1  10    5.51    4.05
  -9  -1  10   11.27    3.66
  -9   1  10   16.13    3.27
  -9   1  10    9.76    3.85
  -8  -1  10   30.52    4.72
  -8   1  10   27.86    4.99
  -8   1  10   34.26    4.35
  -7  -1  10   28.83    4.30
  -7   1  10   33.34    3.86
  -7   1  10   28.94    4.56
  -6  -1  10   -4.06    2.20
  -6  -1  10   -1.91    2.27
  -6   1  10   -1.06    2.69
  -6   1  10    0.33    2.23
  -5  -1  10   14.21    2.71
  -5  -1  10   12.79    3.20
  -5   1  10   13.84    3.01
  -5   1  10   15.24    3.30
  -4  -1  10   -2.47    2.13
  -4  -1  10   -2.94    1.67
  -4   1  10   -2.54    2.27
  -4   1  10   -1.04    2.35
  -3  -1  10    0.28    1.99
  -3  -1  10   -0.05    2.32
  -3   1  10    2.94    2.70
  -3   1  10    1.19    2.35
  -2  -1  10    8.11    2.43
  -2  -1  10    8.89    2.73
  -2   1  10   10.37    2.85
  -2   1  10    6.80    2.90
  -1  -1  10    1.03    2.40
   1  -1 -10   -4.47    2.25
  -1  -1  10    0.39    1.92
  -1   1  10    0.20    1.77
  -1   1  10    3.31    2.42
  -1   1  10    3.12    2.42
   1   1 -10    1.07    2.57
   0  -1 -10   -0.89    2.40
   0  -1  10    4.83    2.71
   0  -1  10    4.93    1.89
   0  -1  10    1.48    2.15
   0   1  10    2.19    2.33
   0   1  10    7.47    2.86
   0   1 -10    5.30    2.72
   0   1  10    1.84    2.01
   1  -1  10    6.45    2.67
   1  -1  10    7.45    2.29
   1  -1  10    5.26    2.68
  -1  -1 -10    3.88    2.78
   1   1  10    2.24    2.57
   1   1  10    3.60    2.67
  -1   1 -10    6.94    2.86
  -2  -1 -10   21.87    3.89
   2  -1  10   18.42    3.61
   2  -1  10   21.31    3.04
   2  -1  10   13.04    3.21
   2   1  10   23.74    3.83
   2   1  10   12.68    3.26
   2   1  10   14.20    3.11
  -2   1 -10   19.82    3.69
   3  -1  10   -2.76    2.56
  -3  -1 -10   -0.29    2.70
   3  -1  10    0.57    2.30
   3  -1  10    1.88    2.68
   3   1  10   -0.40    2.50
  -3   1 -10    0.98    3.10
  -3   1 -10   -1.52    2.82
   3   1  10    3.60    2.67
   3   1  10   -1.67    2.63
   4  -1  10    1.05    2.95
  -4  -1 -10    1.63    3.25
   4  -1  10    8.92    3.43
   4  -1  10    1.58    2.56
  -4   1 -10    0.98    2.86
  -4   1 -10    6.27    3.26
   4   1  10   -4.52    2.31
   4   1  10    1.78    3.03
   4   1  10    0.31    2.88
  -5  -1 -10   -1.05    3.25
   5  -1  10    4.53    2.74
   5  -1  10    6.03    3.45
   5  -1  10    4.02    3.28
   5   1  10    7.36    3.47
   5   1  10    3.45    2.82
   5   1  10    6.17    3.47
  -5   1 -10    5.51    3.38
  -5   1 -10   -2.92    3.01
   6  -1  10    5.16    3.22
  -6  -1 -10   -0.34    3.42
   6  -1  10   -1.27    3.18
   6  -1  10    2.83    3.49
   6   1  10   -0.85    3.57
  -6   1 -10   -3.04    3.18
   6   1  10    2.16    3.69
   6   1  10   -0.87    3.09
  -6   1 -10    5.64    3.88
   7  -1  10    3.70    3.74
   7  -1  10    5.90    3.70
  -7  -1 -10   -1.54    3.60
   7  -1  10    2.47    3.56
  -7   1 -10    9.16    4.07
   7   1  10    0.10    3.06
   7   1  10    5.54    4.06
  -7   1 -10   -4.70    3.19
   7   1  10   -2.04    3.62
 -13  -2  10    8.51    4.22
 -13   2  10    2.22    4.70
 -12  -2  10   20.16    5.12
 -12   2  10   22.91    6.17
 -11  -2  10    6.29    4.03
 -11   2  10    2.51    4.33
 -10  -2  10   16.96    4.53
 -10   2  10   16.77    5.19
  -9  -2  10    3.01    3.40
  -9   2  10    7.51    4.61
  -9   2  10    8.67    3.46
  -8  -2  10   -3.16    3.26
  -8   2  10    4.57    3.44
  -8   2  10    7.90    4.02
  -7  -2  10   -4.46    2.37
  -7   2  10   -1.27    2.90
  -7   2  10   -2.01    2.43
  -6  -2  10    0.21    2.48
  -6   2  10    2.32    3.11
  -6   2  10    0.49    2.70
  -5  -2  10   78.88    5.37
  -5   2  10   77.50    5.58
  -5   2  10   90.66    5.58
  -4  -2  10  113.64    4.89
  -4  -2  10  120.62    6.10
  -4   2  10  124.49    6.22
  -4   2  10  115.10    6.29
  -3  -2  10   87.89    4.57
  -3  -2  10   95.45    5.51
  -3   2  10   77.68    5.61
  -3   2  10   86.75    5.69
  -2  -2  10   94.17    4.76
  -2  -2  10   96.85    5.69
  -2   2  10   90.34    5.84
  -2   2  10   98.11    4.46
  -2   2  10   89.94    5.85
  -1  -2  10    9.72    2.53
  -1  -2  10   10.61    2.89
  -1   2  10   13.31    3.21
   1   2 -10   16.41    3.38
  -1   2  10   16.01    2.80
   0  -2  10    8.28    2.45
   0  -2  10    8.13    2.42
   0  -2  10   10.36    2.91
   0  -2 -10    9.94    3.11
   0   2  10   11.36    2.75
   0   2  10    2.47    2.78
   0   2  10   11.24    3.17
   0   2 -10    7.60    2.95
   1  -2  10    8.43    2.72
   1  -2  10    5.80    2.67
   1  -2  10   10.04    2.44
  -1  -2 -10   10.35    3.13
   1   2  10   10.57    3.00
   1   2  10    8.52    3.19
  -1   2 -10   10.38    3.20
  -1   2 -10    8.00    2.99
   1   2  10    8.81    2.75
   2  -2  10   21.79    3.79
   2  -2  10   19.92    3.28
   2  -2  10   28.56    4.04
  -2  -2 -10   21.08    3.87
   2   2  10   23.76    4.06
   2   2  10   20.46    3.66
  -2   2 -10   23.60    3.92
   2   2  10   20.62    3.79
  -2   2 -10   28.91    4.38
  -3  -2 -10   34.46    4.79
   3  -2  10   40.05    4.96
   3  -2  10   43.31    4.76
   3  -2  10   53.04    4.69
   3   2  10   41.09    4.65
   3   2  10   37.17    4.96
  -3   2 -10   42.01    5.31
  -3   2 -10   34.22    4.53
   3   2  10   39.65    4.78
   4  -2  10   33.90    4.50
   4  -2  10   40.32    4.43
  -4  -2 -10   31.59    4.56
   4  -2  10   27.14    4.57
   4   2  10   34.76    4.95
  -4   2 -10   36.36    5.07
   4   2  10   33.67    4.69
  -4   2 -10   34.14    4.79
   4   2  10   34.56    4.70
   5  -2  10   15.70    3.94
  -5  -2 -10   18.24    4.55
   5  -2  10   13.84    4.09
   5  -2  10   24.69    4.03
   5   2  10   12.06    4.23
  -5   2 -10   16.28    4.68
   5   2  10    8.89    3.75
  -5   2 -10   10.82    3.83
   5   2  10   12.48    3.94
   6  -2  10   -1.75    3.26
   6  -2  10    3.66    3.65
   6  -2  10    2.36    3.06
  -6  -2 -10   -1.45    3.17
   6   2  10   -3.21    3.23
  -6   2 -10   -4.95    3.02
  -6   2 -10   -2.57    3.30
   6   2  10   -0.49    3.54
   6   2  10    0.39    3.75
   7  -2  10    3.33    3.34
   7  -2  10   -1.51    3.46
   7  -2  10   -0.95    3.57
  -7  -2 -10   -3.90    3.31
  -7   2 -10   -1.08    3.71
  -7   2 -10   -5.63    3.27
   7   2  10    0.94    4.04
   7   2  10   -2.04    3.68
   7   2  10   -7.22    3.26
 -12  -3  10   -4.35    3.62
 -12   3  10   -1.71    5.07
 -12   3  10    7.99    5.27
 -11  -3  10   -0.03    3.65
 -11   3  10    9.23    3.87
 -11   3  10   -7.93    4.18
 -10  -3  10    8.33    3.69
 -10   3  10    8.70    5.04
 -10   3  10   10.00    3.65
  -9  -3  10    9.40    3.78
  -9   3  10    9.93    3.70
  -9   3  10    3.22    4.78
  -8  -3  10   15.72    3.65
  -8   3  10    9.37    4.07
  -8   3  10   12.68    3.90
  -7  -3  10    5.81    3.21
  -7   3  10    5.13    4.46
  -7   3  10    3.28    3.78
  -6  -3  10   -2.71    2.30
  -6   3  10    2.47    2.83
  -6   3  10    0.08    3.15
  -5  -3  10   -0.41    2.45
  -5   3  10    4.34    3.47
  -5   3  10   13.53    4.02
  -4  -3  10    4.17    2.50
  -4   3  10    4.20    2.88
  -4   3  10    7.30    3.21
  -3  -3  10   31.70    3.78
  -3  -3  10   26.30    3.21
  -3   3  10   25.38    4.00
  -3   3  10   18.68    3.74
  -3   3  10   17.16    3.28
  -2  -3  10    1.38    2.10
  -2  -3  10   -0.74    1.77
  -2   3  10    5.24    2.35
  -2   3  10    6.31    3.04
  -2   3  10    0.84    2.52
  -1  -3  10    9.89    2.81
  -1  -3  10    7.86    2.28
  -1   3  10    6.63    2.68
   1   3 -10    7.46    2.94
  -1   3  10    7.17    3.27
  -1   3  10    5.10    3.10
   0  -3 -10    5.44    3.07
   0  -3  10    9.82    2.65
   0  -3  10   12.92    2.93
   0   3 -10    9.76    2.82
   0   3  10   13.77    3.37
   0   3  10    8.84    3.36
   0   3 -10   12.93    3.41
   0   3  10    8.32    2.82
   1  -3  10    3.39    2.50
   1  -3  10    4.63    2.60
   1  -3  10    7.39    2.27
  -1  -3 -10    6.01    3.09
  -1   3 -10   11.18    3.35
  -1   3 -10    2.66    2.30
  -1   3 -10    6.53    2.73
   1   3  10    7.14    3.02
   1   3  10    7.76    3.41
   1   3  10    1.71    2.99
   2  -3  10    3.92    2.54
   2  -3  10    0.61    1.99
  -2  -3 -10    1.88    2.93
   2  -3  10    1.67    2.39
   2   3  10    0.55    2.79
   2   3  10    0.70    2.63
  -2   3 -10    3.79    2.92
  -2   3 -10    0.40    2.68
   2   3  10   -2.75    2.68
   3  -3  10    9.93    3.44
  -3  -3 -10   15.05    3.55
   3  -3  10    9.25    2.91
   3  -3  10    9.94    3.11
   3   3  10   14.44    3.88
  -3   3 -10   10.76    3.77
  -3   3 -10   14.71    3.64
   3   3  10   18.48    4.14
   3   3  10   17.05    4.15
   4  -3  10    1.90    2.64
   4  -3  10   -0.99    2.82
   4  -3  10    6.07    3.21
  -4  -3 -10    2.31    3.40
   4   3  10    1.11    3.37
  -4   3 -10    2.07    3.38
  -4   3 -10   -1.90    2.86
   4   3  10    1.77    3.42
   4   3  10    1.18    3.23
   5  -3  10   -5.07    2.70
   5  -3  10    1.85    3.25
   5  -3  10    3.95    3.24
  -5  -3 -10    4.55    3.43
  -5   3 -10    1.48    3.73
  -5   3 -10   -1.55    2.88
   5   3  10    0.66    3.55
   5   3  10   -1.70    3.40
   5   3  10    3.19    3.31
  -6  -3 -10    9.25    4.31
   6  -3  10    8.84    3.74
   6  -3  10    7.97    4.09
   6  -3  10   12.84    4.16
  -6   3 -10    5.25    3.64
   6   3  10    4.87    4.24
   6   3  10    6.53    3.95
   6   3  10    4.72    4.14
  -6   3 -10    8.39    4.07
  -7  -3 -10    4.51    4.26
   7  -3  10   -1.39    3.82
  -7   3 -10    3.65    4.15
  -7   3 -10   -0.94    3.68
   7   3  10   -2.14    3.43
 -12   4  10   12.82    4.48
 -12   4  10    0.79    5.74
 -11   4  10   25.36    5.11
 -11   4  10   27.22    7.18
 -10  -4  10   36.76    4.83
 -10   4  10   40.10    6.76
  -9  -4  10   45.64    5.37
  -9   4  10   57.75    7.48
  -9   4  10   53.56    6.01
  -8  -4  10    8.92    3.52
  -8   4  10   13.65    6.02
  -8   4  10    9.44    4.26
  -7  -4  10    0.24    2.81
  -7   4  10    1.90    3.84
  -7   4  10    0.07    3.28
  -6  -4  10   46.89    4.68
  -6   4  10   51.45    5.95
  -6   4  10   69.52    7.02
  -5  -4  10   33.11    3.82
  -5   4  10   43.63    5.27
  -5   4  10   32.97    4.57
  -4  -4  10   18.70    3.26
  -4   4  10   15.23    3.78
  -4   4  10   14.24    3.78
  -3  -4  10   28.14    3.55
  -3   4  10   29.81    4.37
  -3   4  10   24.23    3.25
  -3   4  10   23.06    4.25
  -2  -4  10    8.19    2.58
  -2   4  10   13.07    3.04
  -2   4  10    8.24    3.30
  -2   4  10    9.10    3.45
  -1  -4  10    6.97    2.59
  -1  -4  10    7.48    2.33
   1   4 -10   15.02    3.00
  -1   4  10    3.03    3.07
   1   4 -10   12.95    3.33
  -1   4  10    8.39    2.93
   0  -4  10    8.50    2.64
   0  -4  10   11.21    2.69
   0   4 -10    9.30    3.25
   0   4 -10   12.29    2.85
   0   4  10    8.80    3.90
   0   4  10   11.93    3.59
   0   4  10   20.39    4.13
   1  -4  10   10.94    3.08
   1  -4  10    2.61    2.64
   1  -4  10    5.19    2.62
  -1  -4 -10    9.57    3.37
  -1   4 -10    8.55    2.74
  -1   4 -10   15.55    3.66
   1   4  10    5.74    3.30
   1   4  10   13.38    3.89
   1   4  10    2.97    3.10
  -1   4 -10    2.62    2.52
  -2  -4 -10    9.71    3.47
   2  -4  10   18.95    3.51
   2  -4  10   16.92    3.53
   2  -4  10   20.83    3.37
  -2   4 -10   15.59    3.29
   2   4  10   14.51    4.13
   2   4  10   21.53    4.70
  -2   4 -10   18.09    3.52
  -2   4 -10   27.23    4.39
   2   4  10   14.57    4.04
   3  -4  10    3.74    2.96
   3  -4  10    3.47    2.69
   3  -4  10    6.68    2.92
  -3  -4 -10   -0.71    3.02
  -3   4 -10    4.50    3.07
  -3   4 -10   -2.55    3.14
  -3   4 -10    3.28    2.79
   3   4  10   -0.20    3.18
   3   4  10    3.63    3.61
   3   4  10   -1.03    3.66
  -4  -4 -10   30.08    4.60
   4  -4  10   27.91    4.49
   4  -4  10   28.29    4.27
   4   4  10   22.92    4.71
   4   4  10   32.82    4.88
  -4   4 -10   34.74    5.26
   4   4  10   26.90    5.27
  -4   4 -10   35.45    4.88
  -4   4 -10   39.22    4.96
   5  -4  10   14.87    4.05
  -5  -4 -10   15.64    4.34
   5  -4  10   20.18    3.76
   5  -4  10   24.78    4.69
   5   4  10   15.91    4.65
  -5   4 -10   22.83    4.50
   5   4  10   29.42    4.95
  -5   4 -10   20.23    4.74
  -5   4 -10   19.59    4.45
   5   4  10   15.00    4.66
  -6  -4 -10    5.93    4.00
   6  -4  10   12.74    4.44
   6  -4  10    9.65    3.77
   6  -4  10   16.07    4.35
   6   4  10   10.50    4.65
  -6   4 -10   10.01    4.46
  -6   4 -10   16.05    4.22
   6   4  10    7.74    4.36
   6   4  10   17.03    5.07
 -11   5  10    1.29    5.71
 -11   5  10    3.80    4.13
 -10   5  10   -6.44    5.43
 -10   5  10    4.48    4.03
  -9   5  10    5.41    3.79
  -9   5  10   -0.36    4.83
  -8   5  10    7.10    4.17
  -8   5  10   11.39    5.67
  -7   5  10    4.67    5.00
  -7   5  10    5.69    3.85
  -6   5  10    8.26    3.87
  -6   5  10   17.10    4.92
  -5  -5  10   -2.54    2.11
  -5   5  10   -0.05    3.10
  -5   5  10    1.16    3.77
  -4  -5  10    2.21    2.39
  -4   5  10   -0.61    3.18
  -4   5  10    7.91    4.10
  -4   5  10    5.22    2.54
  -3  -5  10    3.30    2.65
  -3   5  10    7.72    4.12
  -3   5  10    5.40    3.90
  -3   5  10    5.24    2.65
  -2  -5  10   16.37    3.11
  -2   5  10   13.11    3.99
  -2   5  10    9.40    3.18
  -2   5  10    8.06    3.80
  -1  -5  10   -0.23    2.24
   1   5 -10    5.22    2.88
  -1   5  10    0.48    3.30
  -1   5  10    1.77    2.88
  -1   5  10    1.23    3.31
   0  -5  10    0.75    2.45
   0  -5  10   -2.55    2.10
   0   5  10    6.99    3.56
   0   5 -10   -2.11    2.27
   0   5  10   -0.72    2.82
   0   5  10    3.09    3.53
   0   5 -10    3.28    2.76
   1  -5  10    0.49    2.30
   1  -5  10   -1.94    2.24
   1   5  10    0.42    3.30
  -1   5 -10    0.63    2.50
  -1   5 -10   -0.93    2.74
   1   5  10   -0.47    3.30
   1   5  10    1.30    4.04
   2  -5  10    2.12    2.55
   2  -5  10   -1.53    2.34
   2  -5  10    2.62    2.63
  -2  -5 -10    2.44    3.30
   2   5  10   -0.29    3.91
  -2   5 -10    0.05    2.69
  -2   5 -10    0.85    3.03
   2   5  10    1.94    3.60
   2   5  10   -0.79    3.39
  -2   5 -10    3.38    2.82
   3  -5  10    4.89    3.08
   3  -5  10   -2.92    2.27
   3  -5  10    0.83    2.68
  -3  -5 -10   -3.90    3.02
   3   5  10    0.68    3.68
   3   5  10    2.22    4.10
  -3   5 -10    3.50    3.15
  -3   5 -10   -5.27    3.15
  -3   5 -10   -3.81    2.46
   4  -5  10    2.32    2.74
   4  -5  10    0.65    2.97
   4  -5  10    0.62    2.93
  -4  -5 -10    3.49    3.48
  -4   5 -10   -0.16    3.29
   4   5  10    1.16    4.30
   4   5  10   -2.60    3.86
  -4   5 -10    4.55    3.92
   4   5  10    1.87    3.66
  -4   5 -10    2.84    3.18
  -5  -5 -10    1.29    3.83
   5  -5  10    4.60    3.38
   5  -5  10   -0.46    3.00
   5  -5  10    9.79    3.59
   5   5  10    1.60    3.76
  -5   5 -10    2.10    3.64
  -5   5 -10    3.07    3.72
   5   5  10    5.16    4.73
   5   5  10   -1.61    4.15
  -5   5 -10   10.72    4.45
 -10   6  10    7.85    6.44
 -10   6  10   11.82    4.31
  -9   6  10   12.61    6.04
  -9   6  10    6.27    4.27
  -8   6  10   -5.42    3.60
  -8   6  10   -1.60    5.09
  -7   6  10   35.77    5.95
  -7   6  10   20.98    4.95
  -6   6  10   30.54    6.09
  -6   6  10   15.55    4.49
  -5   6  10    5.40    3.85
  -5   6  10   18.09    4.69
  -5   6  10    9.68    4.71
  -4   6  10    0.43    4.39
  -4   6  10    6.18    4.98
  -4   6  10    2.60    2.70
  -3   6  10   36.79    5.59
  -3   6  10   24.86    3.65
  -3   6  10   18.06    5.35
  -2   6  10   21.98    3.98
  -2   6  10   18.25    5.76
  -1   6  10    4.79    3.31
  -1   6  10   -0.08    4.01
  -1   6  10    4.37    3.61
   0  -6  10   19.43    3.67
   0   6  10   23.32    4.37
   0   6  10   23.06    5.13
   0   6 -10   25.27    3.95
   1  -6  10   29.87    4.11
   1   6  10   32.44    4.98
   1   6  10   40.53    5.38
  -1   6 -10   45.52    5.16
   1   6  10   21.58    5.35
   2  -6  10   19.49    3.76
   2  -6  10   19.59    3.60
  -2   6 -10   22.92    4.39
   2   6  10   21.12    4.65
   2   6  10   13.20    4.93
  -2   6 -10   11.55    3.60
   3  -6  10   16.77    3.89
   3  -6  10   16.86    3.81
   3  -6  10    8.51    3.36
  -3   6 -10   15.20    3.82
   3   6  10   13.55    5.17
  -3   6 -10   11.17    4.12
   3   6  10   11.07    4.39
  -3   6 -10   15.30    4.10
   4  -6  10   -1.45    2.91
   4  -6  10    4.18    3.41
   4  -6  10   -0.30    2.77
   4   6  10   -7.17    3.91
  -4   6 -10    0.03    3.06
  -4   6 -10    1.10    3.53
  -4   6 -10    2.71    3.62
   4   6  10    2.95    5.13
   5  -6  10    0.33    3.40
   5  -6  10    4.47    3.34
   5  -6  10    9.88    3.92
   5   6  10   17.98    5.69
  -5   6 -10    3.02    3.83
   5   6  10   10.74    4.77
  -5   6 -10    7.39    4.16
  -5   6 -10    3.17    3.93
  -9   7  10    1.19    4.00
  -9   7  10   -3.25    5.83
  -8   7  10    7.85    6.52
  -8   7  10    7.54    5.18
  -7   7  10   -3.85    3.83
  -7   7  10    0.28    5.26
  -6   7  10   14.72    5.54
  -6   7  10   12.35    4.84
  -5   7  10    5.62    3.21
  -5   7  10   -3.02    3.44
  -5   7  10   -0.86    4.42
  -4   7  10    5.77    4.64
  -4   7  10    8.31    3.43
  -4   7  10    2.45    3.98
  -3   7  10   -0.88    4.01
  -3   7  10    9.17    3.34
  -2   7  10   -0.23    4.26
  -1   7  10    9.87    3.54
  -1   7  10   -1.58    4.14
   0   7  10   -2.19    4.24
   0   7  10    8.31    3.76
   1   7  10    5.35    3.92
   1   7  10    9.49    4.90
   2   7  10    6.67    5.36
   2   7  10    6.58    4.36
  -3   7 -10    2.69    4.13
   3   7  10    3.59    5.16
   4  -7  10   -2.85    3.10
   4  -7  10   -1.19    3.14
   4   7  10    0.02    4.47
  -4   7 -10    2.80    3.72
   4   7  10    8.13    5.81
  -4   7 -10    5.11    4.00
  -8   8  10    6.27    4.62
  -7   8  10    9.13    4.91
  -6   8  10   17.73    6.01
  -5   8  10    9.74    4.87
  -5   8  10    8.59    3.83
  -4   8  10    5.39    3.61
  -4   8  10    2.52    4.75
  -3   8  10   31.61    5.97
  -3   8  10   34.46    4.68
  -2   8  10    9.11    4.92
  -2   8  10   15.97    4.03
  -1   8  10    1.43    5.07
  -1   8  10   12.45    4.25
   0   8  10   13.19    6.28
   0   8  10   16.93    5.07
   1   8  10    8.65    5.88
   1   8  10    0.27    3.84
   2   8  10   17.44    6.22
   2   8  10   13.55    4.79
  -5   9  10    0.20    4.62
  -5   9  10    2.08    3.77
  -4   9  10    9.30    4.36
  -4   9  10   -1.02    4.78
  -3   9  10    7.73    3.87
  -3   9  10    3.02    5.12
  -2   9  10    4.25    3.75
  -2   9  10    6.50    5.53
  -1   9  10    8.97    4.08
  -1   9  10   -7.96    4.85
   0   9  10    3.71    4.55
   0   9  10   -1.60    5.59
 -13   0  11   -3.29    4.30
 -12   0  11   -1.37    4.78
 -11   0  11   -1.24    3.90
 -10   0  11    2.60    4.20
  -9   0  11   10.69    4.76
  -8   0  11   -2.55    2.99
  -7   0  11    4.13    3.19
  -6   0  11   -2.22    2.58
  -6   0  11    0.07    2.38
  -5   0  11   -1.14    2.75
  -5   0  11   -3.05    2.43
  -4   0  11    0.42    2.49
  -4   0  11    0.61    2.47
  -3   0  11   -1.55    2.22
  -3   0  11    4.33    2.73
  -2   0  11   -3.15    2.25
  -2   0  11    0.22    2.59
   1   0 -11    0.06    2.66
  -1   0  11    1.30    2.45
  -1   0  11    1.61    2.51
   0   0  11   -1.06    2.54
   0   0  11    3.16    2.64
   0   0 -11    4.20    2.98
   1   0  11   -3.59    2.61
   1   0  11    6.99    2.96
  -1   0 -11    1.95    2.84
   1   0  11    0.35    2.24
   2   0  11   -2.83    2.02
   2   0  11    3.80    2.96
  -2   0 -11    0.12    2.77
   2   0  11   -2.70    2.50
   3   0  11   -1.95    2.50
  -3   0 -11    1.11    2.95
   3   0  11   -1.75    2.75
   3   0  11    1.27    2.89
   4   0  11   -0.36    2.85
  -4   0 -11   -0.23    3.23
   4   0  11    1.21    3.02
   4   0  11    2.00    3.12
   5   0  11    5.24    3.81
  -5   0 -11    0.72    3.56
   5   0  11   -5.19    3.17
   5   0  11   -3.04    2.91
   6   0  11   -4.11    3.30
  -6   0 -11   -4.28    3.39
   6   0  11    0.75    3.97
 -12  -1  11   -3.22    4.53
 -12   1  11    1.35    5.17
 -11  -1  11    8.57    4.35
 -11   1  11    1.94    4.31
 -10  -1  11   13.89    4.70
 -10   1  11   12.06    4.79
  -9  -1  11   49.41    5.98
  -9   1  11   45.31    6.13
  -8  -1  11   52.79    5.73
  -8   1  11   46.77    5.29
  -8   1  11   61.49    5.35
  -7  -1  11   43.83    5.23
  -7   1  11   42.32    4.71
  -7   1  11   43.33    5.70
  -6  -1  11    2.70    2.80
  -6   1  11    0.12    2.58
  -6   1  11   -0.79    2.94
  -5  -1  11   27.44    3.55
  -5  -1  11   35.35    4.40
  -5   1  11   27.00    4.00
  -5   1  11   21.82    4.08
  -4  -1  11   41.59    4.66
  -4  -1  11   53.37    4.52
  -4   1  11   46.80    4.90
  -4   1  11   50.69    4.86
  -3  -1  11   16.95    3.06
  -3  -1  11   21.02    3.66
  -3   1  11   18.53    3.52
  -3   1  11   26.47    4.23
  -2  -1  11    0.55    2.80
  -2  -1  11    2.93    2.37
  -2   1  11   -0.04    2.71
  -2   1  11    2.13    2.82
  -1  -1  11    8.79    2.70
  -1  -1  11    9.45    3.22
   1   1 -11   16.05    3.56
  -1   1  11   10.81    3.33
  -1   1  11    8.91    3.12
   0  -1  11    0.99    2.64
   0  -1 -11    0.54    3.07
   0  -1  11    3.55    2.55
   0   1 -11   -2.32    2.67
   0   1  11    0.15    2.51
   0   1  11    0.01    2.48
   0   1  11    4.30    3.15
   1  -1  11    0.99    2.73
   1  -1  11   -1.06    3.01
  -1  -1 -11    5.80    2.95
   1  -1  11    2.88    2.96
   1   1  11    4.43    2.97
   1   1  11    3.78    2.97
   1   1  11    2.73    2.50
  -1   1 -11    8.83    3.45
   2  -1  11    9.86    3.35
  -2  -1 -11    2.20    2.90
   2  -1  11    7.12    2.68
   2  -1  11    4.18    3.03
   2   1  11    3.52    2.76
   2   1  11    8.13    3.38
  -2   1 -11    8.79    3.49
   2   1  11    4.83    2.92
   3  -1  11   12.40    3.73
  -3  -1 -11   10.48    3.81
   3  -1  11   12.32    3.03
   3  -1  11   20.76    4.07
   3   1  11   12.82    3.55
   3   1  11   12.72    3.87
  -3   1 -11   11.80    3.80
   3   1  11   10.81    3.78
   4  -1  11   23.37    4.34
   4  -1  11   34.24    4.33
  -4  -1 -11   32.08    5.16
   4  -1  11   30.96    4.83
   4   1  11   18.23    4.18
   4   1  11   28.89    4.62
  -4   1 -11   31.18    5.22
   4   1  11   31.69    4.64
  -5  -1 -11   15.69    4.51
   5  -1  11   19.67    3.97
   5  -1  11   26.09    4.93
   5  -1  11   24.28    4.66
   5   1  11   24.06    4.93
   5   1  11   20.89    4.50
   5   1  11   20.77    4.44
  -5   1 -11   20.78    4.92
  -5   1 -11   19.93    4.60
   6  -1  11    6.65    4.03
  -6  -1 -11    8.00    4.36
   6  -1  11   12.69    4.34
   6  -1  11   10.96    3.78
   6   1  11    7.94    4.11
  -6   1 -11    5.82    3.84
  -6   1 -11    3.88    3.92
   6   1  11    7.95    4.34
   6   1  11    9.97    4.17
 -12  -2  11    0.79    4.46
 -12   2  11   -3.17    4.77
 -11  -2  11   -2.70    3.60
 -11   2  11    3.14    4.54
 -10  -2  11    1.09    3.66
 -10   2  11   -3.04    4.04
 -10   2  11    3.40    4.20
  -9  -2  11    9.73    3.91
  -9   2  11   10.14    3.60
  -9   2  11   -0.15    4.03
  -8   2  11    7.47    3.38
  -8   2  11    8.35    4.26
  -7  -2  11   -0.04    2.93
  -7   2  11   -2.11    3.35
  -7   2  11    3.55    2.98
  -6  -2  11    6.12    2.98
  -6   2  11    6.94    3.12
  -6   2  11    4.47    3.39
  -5  -2  11   44.18    4.75
  -5   2  11   39.29    4.74
  -4  -2  11   12.00    3.25
  -4  -2  11    6.26    2.68
  -4   2  11    7.79    3.29
  -4   2  11   12.18    3.59
  -3  -2  11   22.18    3.80
  -3  -2  11   20.21    3.13
  -3   2  11   20.97    4.03
  -3   2  11   21.71    3.98
  -2  -2  11    3.90    2.29
  -2  -2  11   -0.52    2.54
  -2   2  11    2.76    2.90
  -2   2  11   -0.71    2.77
  -1  -2  11    7.27    2.91
  -1  -2  11    7.39    2.66
  -1   2  11   12.68    3.63
  -1   2  11    5.43    3.01
   0  -2 -11   14.74    3.63
   0  -2  11   10.31    2.82
   0  -2  11   11.76    3.24
   0   2  11   13.57    3.30
   0   2 -11   10.07    3.26
   0   2  11   14.30    3.77
   0   2  11   10.24    3.61
   1  -2  11    7.92    2.96
   1  -2  11   11.70    3.36
  -1  -2 -11   18.75    3.88
  -1   2 -11   15.31    3.73
   1   2  11   12.42    3.69
   1   2  11   15.22    3.34
   1   2  11   11.79    3.57
   2  -2  11    0.76    2.32
   2  -2  11    1.13    2.80
   2  -2  11    0.02    2.66
  -2  -2 -11    2.20    3.10
   2   2  11    2.33    3.22
   2   2  11   -1.15    2.86
   2   2  11   -1.94    2.80
  -2   2 -11   -0.19    2.94
  -3  -2 -11    6.58    3.48
   3  -2  11    3.69    3.10
   3  -2  11    3.76    2.53
   3  -2  11    2.44    2.94
   3   2  11   -0.92    2.98
   3   2  11   -2.14    2.94
  -3   2 -11    7.13    3.59
  -3   2 -11    0.06    3.06
   3   2  11    3.13    3.19
   4  -2  11   -1.37    2.95
  -4  -2 -11   -2.58    3.27
   4  -2  11   -3.61    2.99
   4  -2  11   -5.05    2.25
  -4   2 -11    2.12    3.59
   4   2  11   -2.10    3.25
   4   2  11    5.69    3.65
   4   2  11    1.39    3.14
  -4   2 -11    0.74    3.31
  -5  -2 -11   -3.86    3.21
   5  -2  11    0.30    3.34
   5  -2  11   -2.87    2.78
   5  -2  11   -2.17    3.11
   5   2  11    0.04    3.34
  -5   2 -11    0.78    3.38
   5   2  11    0.44    3.70
   5   2  11   -2.08    3.35
  -5   2 -11   -0.05    3.40
   6  -2  11   -2.09    3.14
   6  -2  11    0.84    3.51
   6  -2  11   10.28    4.17
  -6  -2 -11   -3.75    3.49
  -6   2 -11    2.11    3.65
   6   2  11    4.47    4.36
   6   2  11   -1.16    3.66
  -6   2 -11   -2.47    3.91
 -12  -3  11    5.87    4.31
 -12   3  11    6.28    5.71
 -11  -3  11    0.07    3.87
 -11   3  11   -3.99    5.22
 -11   3  11   10.77    4.30
 -10  -3  11   31.73    5.20
 -10   3  11   51.54    5.68
 -10   3  11   42.21    6.62
  -9   3  11   22.32    4.68
  -9   3  11   15.64    5.25
  -8  -3  11    7.76    3.79
  -8   3  11    8.14    5.06
  -8   3  11    1.00    3.62
  -7  -3  11    1.94    2.94
  -7   3  11    3.63    3.78
  -7   3  11   -0.71    2.86
  -6  -3  11   16.10    3.60
  -6   3  11   10.83    3.70
  -6   3  11   13.43    4.31
  -5  -3  11   16.27    3.43
  -5   3  11   20.00    4.28
  -5   3  11   29.53    4.74
  -4  -3  11   12.82    3.28
  -4   3  11   16.70    3.93
  -4   3  11   18.52    4.03
  -3  -3  11   15.95    3.32
  -3   3  11   17.74    3.93
  -3   3  11   18.72    3.86
  -2  -3  11  143.53    6.92
  -2  -3  11  151.42    6.22
  -2   3  11  149.06    7.55
  -2   3  11  129.81    7.33
  -1  -3  11   26.43    3.95
  -1  -3  11   22.76    3.51
   1   3 -11   33.56    4.65
  -1   3  11   23.38    4.64
  -1   3  11   15.98    4.15
  -1   3  11   22.22    3.75
   0  -3  11   12.84    3.20
   0  -3  11   16.92    3.54
   0   3  11   18.74    3.48
   0   3  11   14.33    3.79
   0   3  11   15.55    3.89
   0   3 -11   17.27    3.69
   1  -3  11   10.57    2.96
   1  -3  11   10.36    3.16
  -1  -3 -11    7.60    3.37
  -1   3 -11   10.72    3.66
   1   3  11    5.14    3.47
  -1   3 -11    4.86    2.98
   1   3  11    8.84    3.50
   1   3  11    9.35    3.64
   2  -3  11   34.38    4.43
   2  -3  11   42.50    4.70
  -2  -3 -11   29.20    4.57
  -2   3 -11   45.34    5.71
   2   3  11   41.61    5.07
  -2   3 -11   32.92    4.62
   2   3  11   33.06    5.16
   2   3  11   43.91    5.43
   3  -3  11    4.56    2.99
  -3  -3 -11    4.80    3.65
   3  -3  11    5.53    3.35
   3  -3  11    5.69    2.95
   3   3  11    7.97    3.66
   3   3  11    7.32    3.52
   3   3  11   11.94    4.04
  -3   3 -11    2.13    3.28
  -3   3 -11    8.09    3.73
   4  -3  11    8.78    3.45
   4  -3  11    6.52    3.29
   4  -3  11    5.81    3.45
  -4   3 -11    3.55    3.57
   4   3  11    1.48    3.58
  -4   3 -11   -1.46    3.47
   4   3  11   -2.36    3.50
   4   3  11    6.25    3.60
   5  -3  11    7.93    3.67
   5  -3  11    4.41    3.43
   5  -3  11    1.72    3.02
  -5  -3 -11    1.46    3.71
   5   3  11    0.42    3.79
   5   3  11   -0.09    3.60
  -5   3 -11    1.68    3.77
   5   3  11    2.05    3.74
  -5   3 -11   -0.93    3.91
   6  -3  11   -3.39    3.20
   6  -3  11   -4.54    3.34
   6  -3  11    3.65    3.74
  -6  -3 -11   -1.47    3.53
   6   3  11    3.48    3.94
  -6   3 -11   -4.37    3.61
  -6   3 -11    1.72    4.17
   6   3  11   -3.92    3.53
 -11   4  11   -7.11    5.88
 -11   4  11    3.52    3.91
 -10  -4  11    4.77    4.23
 -10   4  11    1.94    3.87
 -10   4  11   -1.21    5.06
  -9  -4  11   -3.05    3.06
  -9   4  11    5.94    3.89
  -9   4  11    0.47    4.63
  -8  -4  11   -1.02    3.28
  -8   4  11    9.21    5.35
  -8   4  11   -1.10    3.80
  -7  -4  11    2.18    3.22
  -7   4  11    8.64    5.19
  -7   4  11   -2.07    3.21
  -6  -4  11    1.51    2.82
  -6   4  11    5.00    3.72
  -6   4  11   11.54    4.47
  -5  -4  11    1.16    2.40
  -5   4  11   -2.56    3.11
  -5   4  11    4.63    3.63
  -4  -4  11   17.95    3.40
  -4   4  11   21.80    4.27
  -3  -4  11    0.39    2.38
  -3   4  11    3.34    3.48
  -3   4  11    8.97    3.52
  -2  -4  11    2.55    2.44
  -2   4  11    0.61    3.14
  -2   4  11    3.42    4.04
  -2   4  11   -2.48    3.25
  -1  -4  11    1.17    2.47
  -1  -4  11   -2.03    2.13
  -1   4  11    4.81    2.85
  -1   4  11   -1.88    3.05
  -1   4  11    0.36    3.08
   1   4 -11   -0.32    2.87
   0  -4  11   -0.46    2.39
   0  -4  11    2.99    2.35
   0   4 -11   -1.11    2.58
   0   4  11   -6.59    3.22
   0   4 -11    2.39    2.88
   0   4  11    2.25    3.26
   0   4  11    1.82    3.46
   1  -4  11    2.18    2.42
   1  -4  11    4.55    2.87
  -1  -4 -11    3.78    3.74
   1   4  11    4.64    3.63
  -1   4 -11    5.20    2.95
  -1   4 -11    2.15    3.10
   1   4  11    3.29    3.45
   1   4  11    0.58    3.18
  -2  -4 -11   15.95    4.27
   2  -4  11    6.79    3.02
   2  -4  11   10.32    3.13
   2   4  11   12.16    4.21
  -2   4 -11   12.39    3.65
  -2   4 -11    6.33    3.75
   2   4  11    5.23    3.97
   2   4  11   10.11    4.33
   3  -4  11    5.48    3.16
   3  -4  11   -0.41    2.75
  -3  -4 -11    5.60    3.44
   3  -4  11   -2.80    3.83
   3   4  11   -2.80    3.36
   3   4  11    0.79    3.78
   3   4  11   -5.36    3.25
  -3   4 -11    1.02    3.45
  -3   4 -11    0.95    3.28
   4  -4  11   -1.27    2.73
   4  -4  11    2.05    3.36
   4  -4  11    2.26    3.15
  -4  -4 -11   -1.95    3.61
  -4   4 -11   -3.06    3.49
   4   4  11    0.28    3.62
   4   4  11   -0.94    3.65
   4   4  11    3.78    4.26
  -4   4 -11    1.50    3.36
  -5  -4 -11    8.57    4.16
   5  -4  11    3.27    3.38
   5  -4  11    1.97    3.35
   5  -4  11    2.73    3.52
  -5   4 -11    7.70    4.49
   5   4  11    8.54    4.14
  -5   4 -11    5.51    3.91
   5   4  11    6.03    4.41
   5   4  11   -0.82    4.02
 -11   5  11   17.65    6.92
 -11   5  11   16.34    4.88
 -10   5  11   24.78    7.65
 -10   5  11   25.32    5.30
  -9   5  11   20.16    6.25
  -9   5  11   25.01    5.31
  -8   5  11   12.94    4.65
  -8   5  11    3.42    4.93
  -7   5  11   -1.43    4.87
  -7   5  11    2.03    4.11
  -6   5  11    3.08    3.50
  -6   5  11    9.61    4.92
  -5  -5  11   -3.45    2.38
  -5   5  11    6.99    4.70
  -5   5  11    1.17    3.85
  -4  -5  11   -1.83    2.34
  -4   5  11    2.85    4.75
  -3  -5  11   22.67    3.65
  -3   5  11   24.78    5.25
  -2  -5  11   27.57    3.94
  -2   5  11   22.11    4.01
  -2   5  11   31.58    5.21
  -2   5  11   22.31    5.48
  -1  -5  11   30.39    4.00
  -1   5  11   22.58    4.95
   1   5 -11   24.36    4.38
  -1   5  11   27.66    4.28
  -1   5  11   18.77    4.37
   0  -5  11    2.20    2.77
   0   5  11    3.81    3.38
   0   5 -11    3.98    3.21
   0   5  11    3.00    3.82
   0   5  11    7.24    4.32
   1  -5  11   55.14    5.07
   1  -5  11   44.72    5.01
   1   5  11   34.75    5.13
  -1   5 -11   40.97    5.24
   1   5  11   44.76    5.58
   1   5  11   38.99    6.00
  -1   5 -11   41.69    4.91
  -2  -5 -11   22.49    4.47
   2  -5  11   29.56    4.50
   2  -5  11   27.37    4.25
  -2   5 -11   17.66    3.95
   2   5  11   22.93    4.90
   2   5  11   31.35    5.14
  -2   5 -11   35.73    5.32
   2   5  11   30.03    5.72
  -3  -5 -11   28.40    5.12
   3  -5  11   28.83    4.47
   3  -5  11   20.27    4.09
  -3   5 -11   28.47    5.10
  -3   5 -11   23.31    4.44
   3   5  11   23.37    4.82
   3   5  11   16.32    4.72
   3   5  11   13.37    5.08
  -4  -5 -11   21.71    4.66
   4  -5  11   16.31    4.65
   4  -5  11   15.18    4.27
   4  -5  11   13.84    4.33
  -4   5 -11   13.05    4.87
  -4   5 -11   11.84    4.18
   4   5  11   20.74    5.24
   4   5  11   17.38    5.49
  -4   5 -11    7.70    3.81
   4   5  11   15.46    4.90
 -10   6  11    5.47    6.37
 -10   6  11    6.13    4.74
  -9   6  11   -7.05    6.21
  -9   6  11    0.01    4.62
  -8   6  11    0.54    4.18
  -8   6  11   -4.61    4.95
  -7   6  11    2.00    3.95
  -7   6  11   -1.27    4.75
  -6   6  11    0.99    3.61
  -6   6  11    4.71    4.64
  -5   6  11    7.03    4.86
  -5   6  11    9.23    4.24
  -4   6  11   11.69    4.68
  -4   6  11   -6.32    3.56
  -3   6  11    5.94    3.22
  -3   6  11    3.70    4.27
  -2   6  11    4.94    3.31
  -2   6  11    1.24    4.02
  -2   6  11   -0.72    3.88
  -1   6  11   11.38    4.23
  -1   6  11   -0.19    4.00
  -1   6  11    0.94    3.17
   0  -6  11    2.34    2.77
   0   6  11    5.12    3.68
   0   6  11    9.27    4.00
   0   6 -11    3.43    3.21
   0   6  11    3.76    4.28
   1  -6  11    5.15    2.88
   1   6  11   -4.86    3.25
  -1   6 -11    1.35    3.53
   1   6  11    5.58    4.03
   1   6  11   -1.14    4.13
   2  -6  11    4.13    3.00
   2   6  11   -0.26    3.87
   2   6  11   -1.10    4.50
  -2   6 -11   -0.25    3.42
   3  -6  11    8.91    3.49
   3  -6  11    6.20    3.27
   3   6  11    9.59    5.38
  -3   6 -11    6.46    3.40
  -3   6 -11   11.20    4.57
   3   6  11    2.13    4.06
  -4   6 -11    8.94    3.95
  -4   6 -11   -1.20    4.11
  -9   7  11    5.33    6.47
  -8   7  11    5.54    4.67
  -8   7  11    1.47    6.27
  -7   7  11    3.67    6.38
  -7   7  11   -8.62    4.57
  -6   7  11    7.19    5.29
  -6   7  11    7.58    4.48
  -5   7  11   19.83    5.47
  -5   7  11   14.21    4.81
  -4   7  11   13.95    4.69
  -4   7  11   13.41    5.10
  -3   7  11   45.17    4.99
  -3   7  11   38.09    6.25
  -2   7  11   27.52    4.40
  -2   7  11   26.84    5.73
  -1   7  11    8.26    5.03
  -1   7  11   15.62    4.14
   0   7  11   13.69    5.40
   1   7  11    2.74    4.29
   1   7  11    9.64    5.94
   2   7  11   15.38    4.80
   2   7  11   17.09    6.25
  -7   8  11    6.86    5.17
  -6   8  11    3.10    4.76
  -5   8  11    0.05    4.41
  -4   8  11   -0.19    4.91
  -3   8  11    2.31    3.41
  -3   8  11   -2.93    4.86
  -2   8  11    1.79    3.13
  -2   8  11    0.83    5.09
  -1   8  11   -1.00    3.66
  -1   8  11    2.17    5.20
   0   8  11   -5.14    5.15
   0   8  11   11.02    4.61
 -12   0  12   14.06    5.17
 -11   0  12   14.84    5.21
 -10   0  12   19.18    4.80
  -9   0  12   63.15    6.66
  -8   0  12   23.56    5.22
  -7   0  12   -0.81    3.08
  -6   0  12    3.91    3.21
  -6   0  12    8.01    3.00
  -5   0  12   44.85    5.45
  -5   0  12   43.87    4.77
  -4   0  12  123.09    6.73
  -4   0  12  131.81    7.49
  -3   0  12    5.96    3.41
  -3   0  12    1.09    2.81
  -2   0  12   17.09    3.85
  -2   0  12   21.18    4.47
  -1   0  12    4.46    2.88
  -1   0  12    6.14    3.25
   1   0 -12    4.42    3.39
   0   0 -12   -1.59    2.88
   0   0  12   -1.36    2.78
   0   0  12    1.15    2.70
  -1   0 -12    3.84    3.13
   1   0  12    1.19    2.87
   1   0  12    0.89    2.95
   2   0  12    5.57    3.46
   2   0  12    3.36    3.12
  -2   0 -12    5.78    3.66
   3   0  12   57.56    6.02
   3   0  12   49.71    4.72
   3   0  12   48.81    5.60
  -3   0 -12   52.11    6.04
  -4   0 -12   33.23    5.38
   4   0  12   25.71    4.71
   4   0  12   35.18    5.41
   4   0  12   35.06    4.62
   5   0  12   22.53    4.69
   5   0  12   21.00    4.19
  -5   0 -12   29.62    5.38
   5   0  12   28.95    5.22
 -12  -1  12    1.59    4.31
 -12   1  12    1.90    4.73
 -11  -1  12    1.75    4.28
 -11   1  12    3.95    4.80
 -10  -1  12    6.22    4.15
 -10   1  12    8.33    4.48
  -9  -1  12    2.56    4.18
  -9   1  12   -3.46    3.93
  -8  -1  12    5.32    3.91
  -8   1  12    3.58    4.00
  -8   1  12   -1.30    4.10
  -7  -1  12    3.35    3.16
  -7   1  12   -0.47    3.20
  -7   1  12    6.82    3.07
  -6  -1  12   -5.01    2.70
  -6   1  12   -1.01    3.00
  -6   1  12    1.19    2.79
  -5  -1  12   -1.82    3.89
  -5  -1  12   -1.30    3.05
  -5   1  12    4.34    3.71
  -5   1  12   -2.58    2.99
  -4  -1  12   10.32    3.84
  -4  -1  12    7.09    3.19
  -4   1  12    5.31    3.73
  -4   1  12   14.95    3.80
  -3  -1  12   22.27    3.80
  -3  -1  12   30.59    4.65
  -3   1  12   30.09    4.89
  -3   1  12   27.10    4.50
  -2  -1  12   -2.03    2.44
  -2  -1  12    2.32    3.25
  -2   1  12   -0.25    3.18
  -2   1  12   -0.98    3.15
  -1  -1  12   -0.68    2.39
  -1  -1  12    5.49    2.98
  -1   1  12   -4.34    2.56
   1   1 -12    1.36    3.06
  -1   1  12   -3.93    2.47
   0  -1 -12    4.82    3.34
   0  -1  12   -0.18    2.84
   0  -1  12   -5.12    2.14
   0   1  12   -1.68    2.82
   0   1  12   -1.15    2.80
   0   1 -12   -6.84    2.60
  -1  -1 -12    0.69    3.14
   1  -1  12    2.53    3.04
   1  -1  12    0.56    2.64
   1   1  12   -5.44    2.48
  -1   1 -12   -1.22    2.99
   1   1  12   -1.57    2.86
  -2  -1 -12    7.47    3.73
   2  -1  12    5.23    3.13
   2  -1  12    4.39    3.18
   2   1  12    7.74    3.56
   2   1  12    2.15    3.12
   2   1  12    1.00    3.17
  -2   1 -12   11.71    3.84
  -3  -1 -12   -2.80    2.96
   3  -1  12    7.16    3.41
   3  -1  12    4.82    3.44
   3   1  12   -0.41    3.17
   3   1  12   -5.48    2.80
   3   1  12    0.66    3.01
  -3   1 -12    4.71    3.77
   4  -1  12    1.59    3.09
  -4  -1 -12    3.11    3.69
   4  -1  12    0.41    3.11
   4  -1  12   -0.55    3.31
   4   1  12    0.83    3.59
   4   1  12    3.04    3.52
   4   1  12   -4.58    3.05
  -4   1 -12    0.60    3.73
   5  -1  12    0.46    3.56
   5  -1  12   -3.00    3.50
   5  -1  12    3.23    3.39
  -5  -1 -12   -0.56    3.93
   5   1  12    0.12    3.50
   5   1  12   -1.91    3.45
   5   1  12    0.31    3.95
  -5   1 -12   -2.81    3.55
 -12  -2  12    0.41    4.11
 -12   2  12    1.74    5.25
 -11  -2  12    4.55    4.37
 -11   2  12   -6.40    4.88
 -10  -2  12   -1.72    3.38
 -10   2  12    4.71    4.45
  -9  -2  12    5.72    3.88
  -9   2  12    7.85    4.26
  -9   2  12    4.60    3.72
  -8  -2  12   19.14    4.38
  -8   2  12   25.38    5.13
  -8   2  12   29.07    4.54
  -7  -2  12   20.59    4.41
  -7   2  12   21.59    5.30
  -7   2  12   17.15    4.19
  -6  -2  12   31.09    4.50
  -6   2  12   29.67    4.88
  -6   2  12   36.58    4.64
  -5  -2  12   45.07    4.94
  -5   2  12   51.77    5.65
  -5   2  12   58.59    5.56
  -4  -2  12   45.65    5.15
  -4   2  12   46.38    5.33
  -4   2  12   45.89    5.47
  -3  -2  12   50.94    5.20
  -3  -2  12   55.77    4.84
  -3   2  12   55.67    5.99
  -3   2  12   46.15    5.30
  -2  -2  12   10.76    3.22
  -2  -2  12    9.30    2.80
  -2   2  12   13.99    3.71
  -2   2  12   11.57    3.61
  -1  -2  12   11.06    3.50
  -1  -2  12   14.19    3.15
   1   2 -12   24.34    4.66
  -1   2  12   12.50    3.78
  -1   2  12    6.47    3.41
   0  -2 -12   -1.95    2.97
   0  -2  12    3.41    2.62
   0  -2  12    1.71    2.82
   0   2  12    1.67    3.49
   0   2  12    1.38    3.07
   0   2 -12    4.44    3.37
   1  -2  12   -1.87    2.58
  -1  -2 -12    1.04    3.46
   1  -2  12   -0.81    2.65
   1   2  12   -4.78    2.82
   1   2  12    4.73    3.46
  -1   2 -12   -2.32    3.08
   2  -2  12   10.38    3.71
   2  -2  12   10.38    3.52
  -2  -2 -12   15.28    3.83
   2   2  12   10.68    3.94
   2   2  12   11.02    3.60
  -2   2 -12   19.36    4.36
   2   2  12    5.35    3.43
   3  -2  12    6.65    3.58
  -3  -2 -12    5.23    3.79
   3  -2  12    0.35    2.94
  -3   2 -12   -1.64    3.61
   3   2  12    2.40    3.12
   3   2  12    4.17    3.64
   3   2  12    1.67    3.35
   4  -2  12   11.79    4.12
   4  -2  12   17.96    4.28
  -4  -2 -12   13.52    4.28
   4  -2  12   16.78    4.39
   4   2  12   21.66    4.56
  -4   2 -12   22.63    5.10
   4   2  12   10.53    4.28
   4   2  12    7.86    4.08
   5  -2  12   10.58    3.64
   5  -2  12   10.26    4.23
  -5  -2 -12   10.12    4.38
   5  -2  12   12.80    4.34
   5   2  12    9.09    4.20
   5   2  12   11.20    4.43
   5   2  12    6.83    3.97
  -5   2 -12    8.85    4.70
  -5   2 -12    8.62    4.27
 -11  -3  12    6.78    4.55
 -11   3  12   -8.21    5.13
 -10  -3  12   -1.99    3.48
 -10   3  12    3.35    5.09
 -10   3  12    7.37    3.80
  -9  -3  12   -3.99    2.90
  -9   3  12    6.45    4.08
  -9   3  12   -4.07    4.18
  -8  -3  12    2.12    3.66
  -8   3  12   -0.91    3.76
  -8   3  12    5.21    4.67
  -7  -3  12   15.53    3.98
  -7   3  12   23.70    4.95
  -7   3  12   10.39    3.74
  -6  -3  12   10.01    3.41
  -6   3  12   13.59    4.25
  -6   3  12   21.57    5.26
  -5  -3  12    1.11    2.65
  -5   3  12   -1.45    3.30
  -5   3  12    1.21    3.45
  -4  -3  12    3.54    2.99
  -4   3  12    4.29    3.41
  -3  -3  12   -1.81    2.42
  -3   3  12    0.91    3.29
  -3   3  12    2.14    3.41
  -2  -3  12    4.24    3.76
  -2  -3  12    8.10    3.01
  -2   3  12   11.55    3.89
  -2   3  12   11.69    3.88
  -1  -3  12   27.05    4.08
  -1  -3  12   25.34    3.52
  -1   3  12   32.79    5.13
  -1   3  12   28.77    4.94
   1   3 -12   41.34    5.38
   0  -3  12    2.81    2.66
   0  -3  12    4.29    3.06
   0   3  12   -0.20    3.23
   0   3 -12    6.56    3.68
   0   3  12    3.38    3.69
   1  -3  12    3.75    3.02
  -1  -3 -12    8.10    3.77
   1  -3  12    3.72    2.77
   1   3  12    1.32    3.69
   1   3  12    0.56    3.59
   1   3  12    0.44    3.44
  -1   3 -12    1.14    3.48
   2  -3  12   -0.54    2.92
  -2  -3 -12   -0.23    3.49
   2  -3  12    0.39    2.77
   2   3  12   -0.49    3.46
   2   3  12    1.78    3.67
   2   3  12   -2.92    3.24
  -2   3 -12    1.11    3.43
   3  -3  12    3.71    3.25
   3  -3  12    1.73    3.20
  -3  -3 -12    5.84    3.65
   3   3  12    0.50    3.53
  -3   3 -12    0.66    3.57
  -3   3 -12   -0.36    3.43
   3   3  12   -5.97    3.22
   3   3  12    0.90    3.61
  -4  -3 -12   -0.94    3.86
   4  -3  12    3.77    3.53
   4  -3  12   -0.37    3.21
   4   3  12    0.06    3.96
   4   3  12   -4.74    3.56
   4   3  12    4.94    3.83
  -4   3 -12   -1.16    4.03
  -4   3 -12    0.94    3.74
  -5   3 -12   -4.99    3.75
 -11   4  12   10.95    6.63
 -11   4  12   24.13    4.97
 -10  -4  12    9.47    5.83
 -10   4  12   17.19    7.18
 -10   4  12   15.99    5.17
  -9  -4  12   20.10    4.54
  -9   4  12   15.98    4.94
  -9   4  12   25.12    6.03
  -8  -4  12    2.95    3.60
  -8   4  12    6.53    4.22
  -8   4  12    4.76    4.71
  -7   4  12    5.43    3.82
  -7   4  12    1.45    4.72
  -6  -4  12    2.77    2.99
  -6   4  12   -3.45    3.27
  -6   4  12    0.63    4.23
  -5  -4  12    0.92    2.66
  -5   4  12    0.82    3.56
  -5   4  12    4.58    3.94
  -4   4  12    8.31    4.29
  -4   4  12    9.26    4.40
  -3  -4  12   20.66    3.79
  -3   4  12   24.25    5.15
  -3   4  12   17.79    4.58
  -2  -4  12   66.44    5.54
  -2   4  12   55.24    6.13
  -2   4  12   76.37    6.83
  -1  -4  12   28.00    4.15
  -1   4  12   34.48    5.11
   1   4 -12   28.48    4.84
  -1   4  12   20.52    4.80
   0  -4  12    9.37    3.32
   0  -4  12    6.28    2.91
   0   4  12   12.19    4.57
   0   4 -12   15.75    4.20
   0   4  12   14.02    4.64
   0   4  12   13.36    5.34
   1  -4  12   15.84    3.66
   1  -4  12   22.12    4.01
  -1   4 -12   11.13    3.51
   1   4  12   12.69    4.12
   1   4  12   18.00    4.66
   1   4  12   15.35    4.55
  -1   4 -12   27.22    4.95
  -2  -4 -12   39.38    5.42
   2  -4  12   17.91    3.81
   2  -4  12   30.11    4.79
  -2   4 -12   28.06    4.80
   2   4  12   22.70    5.09
   2   4  12   18.92    4.55
   2   4  12   28.85    5.28
  -2   4 -12   29.40    4.85
  -3  -4 -12   28.46    5.27
   3  -4  12   21.13    4.40
   3  -4  12   28.65    4.55
   3   4  12   20.20    5.46
   3   4  12   25.71    5.47
   3   4  12   21.59    5.27
  -3   4 -12   28.79    4.83
  -3   4 -12   35.92    5.70
  -4  -4 -12   16.39    4.42
   4  -4  12   10.06    3.99
   4  -4  12   13.65    4.03
  -4   4 -12   17.15    4.61
   4   4  12   12.89    4.85
   4   4  12   11.67    4.86
  -4   4 -12   20.73    5.07
   4   4  12   12.41    5.13
 -10   5  12    9.22    4.37
 -10   5  12  -10.87    5.33
  -9   5  12    6.70    6.55
  -8   5  12    3.38    5.36
  -8   5  12    4.28    4.31
  -7   5  12    5.43    3.79
  -7   5  12    0.82    4.65
  -6   5  12    1.25    4.29
  -6   5  12    0.55    3.74
  -5  -5  12    0.47    2.64
  -5   5  12   -3.87    3.41
  -5   5  12   -1.76    4.44
  -4  -5  12   -0.48    2.69
  -4   5  12   -2.45    3.78
  -4   5  12    5.07    4.25
  -3  -5  12    2.79    2.85
  -3   5  12    2.47    4.01
  -3   5  12    1.95    3.95
  -2  -5  12   -1.87    2.68
  -2   5  12   -2.64    4.07
  -2   5  12    2.88    3.81
  -1  -5  12    3.69    2.79
  -1   5  12    3.04    4.06
  -1   5  12   -1.54    3.54
   1   5 -12   -1.88    3.16
   0  -5  12    4.77    2.93
   0   5  12    4.86    4.24
   0   5  12   -4.67    3.61
   0   5 -12    2.53    3.48
   0   5  12    7.02    3.68
   1  -5  12    1.07    2.90
   1   5  12    0.55    3.96
   1   5  12    1.20    4.14
   1   5  12    0.11    3.67
  -1   5 -12   -1.06    3.54
   2  -5  12    7.36    3.39
   2  -5  12    9.75    3.51
   2   5  12   12.27    4.61
   2   5  12   13.67    5.41
  -2   5 -12    5.25    3.61
   2   5  12   10.91    4.42
  -2   5 -12    7.22    4.05
  -3  -5 -12   -2.43    3.81
   3  -5  12    4.48    3.39
   3  -5  12    5.79    3.38
   3   5  12    0.07    4.08
  -3   5 -12    1.11    4.18
   3   5  12   -2.44    4.42
   3   5  12    3.39    4.36
  -3   5 -12    1.04    3.57
  -9   6  12   10.80    5.01
  -9   6  12   12.46    6.72
  -8   6  12   -6.62    6.07
  -8   6  12    0.30    4.91
  -7   6  12    4.18    5.76
  -7   6  12    0.24    4.39
  -6   6  12    8.07    5.32
  -6   6  12    1.67    3.96
  -5   6  12    6.27    4.70
  -5   6  12    0.97    3.99
  -4   6  12   12.99    4.81
  -4   6  12    7.16    4.31
  -3   6  12   18.22    5.04
  -3   6  12   23.86    5.03
  -2   6  12   27.14    5.63
  -2   6  12   40.61    5.71
  -1   6  12   14.79    4.69
  -1   6  12   32.29    6.12
  -1   6  12   22.99    6.13
   0  -6  12   10.86    4.17
   0   6  12   11.99    4.36
   0   6  12    9.98    5.00
   0   6  12    9.49    4.36
   0   6 -12    5.94    4.73
   1  -6  12    5.11    3.29
  -1   6 -12    6.51    3.92
   1   6  12    4.12    4.86
   1   6  12    4.11    4.26
   1   6  12    9.92    5.47
  -2   6 -12   16.38    4.76
   2   6  12   12.58    4.73
   2   6  12    8.59    5.21
  -8   7  12    4.73    6.57
  -8   7  12   -0.87    4.58
  -7   7  12    1.82    4.51
  -7   7  12   -0.77    5.90
  -6   7  12    3.60    5.84
  -6   7  12    3.09    4.47
  -5   7  12   23.73    6.77
  -5   7  12    7.83    5.30
  -4   7  12    2.65    5.14
  -4   7  12    9.76    5.92
  -3   7  12    1.37    5.17
  -2   7  12    1.43    5.35
  -1   7  12    2.59    5.33
  -1   7  12    3.95    3.80
   0   7  12    3.04    5.26
   0   7  12   -3.50    3.73
   1   7  12    1.69    4.25
   1   7  12    0.07    5.28
  -5   8  12    5.96    5.15
  -4   8  12   -2.53    4.66
  -3   8  12    7.44    5.39
  -2   8  12   13.78    5.88
 -11   0  13    1.38    4.74
 -10   0  13    3.98    4.26
  -9   0  13   -3.97    3.50
  -8   0  13   -3.38    3.58
  -7   0  13    1.43    3.52
  -6   0  13    3.82    3.52
  -5   0  13   -2.30    2.82
  -5   0  13   -1.27    2.88
  -4   0  13   -4.48    2.77
  -4   0  13   -0.91    3.05
  -3   0  13   -2.07    3.04
  -3   0  13    0.35    2.84
  -2   0  13   -3.05    2.92
  -2   0  13   -4.00    2.82
  -1   0  13    3.26    3.28
  -1   0  13    0.99    2.90
   0   0  13    1.21    3.19
   0   0 -13    2.10    3.51
   0   0  13   -1.42    2.99
  -1   0 -13   -1.39    3.35
   1   0  13   -3.33    3.29
   1   0  13    1.79    3.21
   2   0  13   -2.56    3.00
  -2   0 -13   -3.89    3.12
   2   0  13   -2.25    3.00
   3   0  13   -5.73    3.13
   3   0  13   -0.33    3.23
  -3   0 -13    0.19    3.64
   4   0  13    5.52    3.57
   4   0  13    1.44    3.63
  -4   0 -13    0.87    3.61
 -11  -1  13    3.48    4.63
 -11   1  13   -0.69    4.87
 -10  -1  13    7.27    4.32
 -10   1  13    9.91    4.68
  -9  -1  13   12.98    4.41
  -9   1  13   24.15    5.30
  -8  -1  13   38.29    5.54
  -8   1  13   32.74    5.43
  -7  -1  13    6.95    3.81
  -7   1  13   10.30    4.33
  -7   1  13    4.70    3.51
  -6  -1  13    1.04    3.28
  -6   1  13   -0.65    3.25
  -6   1  13    4.93    3.73
  -5  -1  13    9.74    3.67
  -5   1  13    1.39    3.47
  -5   1  13   11.95    4.04
  -4  -1  13   14.73    4.06
  -4  -1  13    9.91    3.28
  -4   1  13   15.79    4.20
  -4   1  13   17.67    4.28
  -3  -1  13    3.30    2.87
  -3  -1  13    1.42    2.91
  -3   1  13    1.38    3.38
  -3   1  13    2.78    3.44
  -2  -1  13   29.33    4.58
  -2  -1  13   26.84    4.25
  -2   1  13   29.27    4.72
  -2   1  13   35.03    4.87
  -1  -1  13   59.61    5.83
  -1  -1  13   70.68    5.60
   1   1 -13   57.96    6.32
  -1   1  13   66.07    6.29
  -1   1  13   78.42    6.73
   0  -1  13   28.77    4.42
   0  -1 -13   34.63    5.11
   0  -1  13   34.09    4.97
   0   1  13   21.07    4.49
   0   1 -13   24.27    4.94
   0   1  13   29.48    4.90
   1  -1  13    4.26    3.40
   1  -1  13   -2.79    2.74
  -1  -1 -13    2.65    3.44
   1   1  13    3.24    3.40
  -1   1 -13    7.13    3.67
   1   1  13    6.39    3.87
   2  -1  13    7.30    3.47
  -2  -1 -13   12.14    4.28
   2  -1  13    9.29    3.64
   2   1  13    6.22    3.76
  -2   1 -13    3.77    3.92
   2   1  13    3.91    3.50
   3  -1  13    7.62    4.05
   3  -1  13    9.13    3.77
  -3  -1 -13   15.75    4.68
  -3   1 -13    5.66    4.06
   3   1  13    7.21    3.99
   3   1  13    9.48    4.12
  -4  -1 -13   16.46    4.60
   4  -1  13    5.48    3.82
   4  -1  13    0.67    3.74
   4   1  13    2.87    3.75
   4   1  13    7.84    3.92
  -4   1 -13   15.92    4.78
 -11  -2  13    0.33    4.25
 -11   2  13   -1.04    4.86
 -10  -2  13   -5.95    3.66
 -10   2  13    2.31    4.98
  -9  -2  13   -0.78    3.78
  -9   2  13    3.79    4.29
  -8   2  13   -2.89    2.84
  -8   2  13    2.92    4.22
  -7  -2  13   -0.36    3.31
  -7   2  13    3.90    3.45
  -7   2  13    3.45    4.07
  -6  -2  13   -6.75    2.71
  -6   2  13    0.54    3.49
  -6   2  13   -5.41    3.35
  -5  -2  13   -0.50    3.01
  -5   2  13    0.03    3.71
  -5   2  13   -0.36    3.20
  -4  -2  13   12.99    3.76
  -4   2  13   18.47    4.45
  -4   2  13   17.70    4.56
  -3  -2  13   12.49    3.61
  -3   2  13    9.82    4.07
  -3   2  13   14.97    4.30
  -2  -2  13    6.17    3.34
  -2   2  13    0.43    3.28
  -2   2  13    1.90    3.38
  -1  -2  13    3.42    3.19
  -1  -2  13    2.18    2.68
  -1   2  13    4.50    3.86
  -1   2  13    1.27    3.51
   1   2 -13    2.18    3.84
   0  -2  13   -1.16    3.00
   0  -2  13    0.20    2.86
   0   2  13    1.30    3.48
   0   2  13   -2.52    3.20
   0   2 -13   -1.20    3.48
   1  -2  13   10.09    3.66
  -1  -2 -13    6.03    3.68
   1  -2  13    3.35    3.13
   1   2  13    3.39    3.64
  -1   2 -13    7.82    3.82
   1   2  13    4.42    3.68
   2  -2  13    1.50    3.27
  -2  -2 -13    4.95    3.79
   2  -2  13    4.08    3.72
   2   2  13    7.48    3.95
  -2   2 -13    1.24    4.33
   2   2  13   -1.05    3.51
   3  -2  13    3.74    3.48
   3  -2  13    2.15    3.43
  -3  -2 -13    2.80    3.85
   3   2  13    1.80    3.79
   3   2  13    0.97    3.71
  -3   2 -13    5.99    4.08
  -4  -2 -13   -0.90    3.79
   4  -2  13    4.24    3.50
   4  -2  13   -6.94    3.16
   4   2  13   -2.21    3.61
  -4   2 -13   -3.66    3.87
   4   2  13    2.35    3.71
   4   2  13   -0.25    3.78
 -11  -3  13   -4.69    4.25
 -11   3  13    2.79    5.94
 -10   3  13   11.04    5.15
 -10   3  13    5.66    5.85
  -9   3  13   35.92    5.45
  -9   3  13   34.49    6.34
  -8  -3  13   24.08    4.79
  -8   3  13   29.95    4.87
  -8   3  13   31.30    6.04
  -7  -3  13   15.45    4.12
  -7   3  13   15.03    4.80
  -7   3  13   18.51    4.35
  -6  -3  13   -2.31    2.95
  -6   3  13    4.84    4.46
  -6   3  13    0.30    3.64
  -5  -3  13    6.19    3.24
  -5   3  13    8.32    4.39
  -5   3  13    2.55    4.09
  -4  -3  13   22.46    4.42
  -4   3  13   32.54    5.29
  -4   3  13   34.78    5.66
  -3  -3  13   66.41    6.07
  -3   3  13   78.58    7.13
  -3   3  13   89.91    7.46
  -2  -3  13   34.31    4.70
  -2   3  13   33.63    5.36
  -2   3  13   37.32    5.53
  -1  -3  13   22.13    3.83
  -1  -3  13   27.43    4.41
   1   3 -13   32.95    5.35
  -1   3  13   39.29    5.52
  -1   3  13   27.76    5.05
   0  -3  13   -4.40    2.40
   0  -3  13    1.24    3.20
   0   3 -13    0.60    3.82
   0   3  13   -0.08    3.58
   0   3  13   -3.04    3.24
   1  -3  13   -2.99    2.67
  -1  -3 -13    3.56    3.98
   1  -3  13    6.53    3.66
   1   3  13    1.44    3.49
  -1   3 -13    1.56    3.61
   1   3  13   -0.57    3.83
   2  -3  13   -0.69    3.12
   2  -3  13   -1.82    3.10
  -2  -3 -13   -0.59    3.73
   2   3  13    5.40    4.22
  -2   3 -13    2.12    3.86
   2   3  13    4.62    4.05
   3  -3  13   -4.15    3.02
   3  -3  13    3.69    3.38
  -3  -3 -13    5.23    3.93
  -3   3 -13   -4.06    3.56
   3   3  13    1.89    4.02
   3   3  13    1.50    4.99
 -10   4  13    2.30    5.77
 -10   4  13   13.18    4.63
  -9  -4  13   -4.09    3.84
  -9   4  13    2.93    4.98
  -9   4  13   13.72    6.58
  -8  -4  13   -5.09    3.10
  -8   4  13   -0.35    4.15
  -8   4  13   -4.88    4.63
  -7  -4  13    3.55    3.55
  -7   4  13    6.78    4.10
  -7   4  13    8.16    4.86
  -6  -4  13    4.80    3.32
  -6   4  13    2.31    3.65
  -6   4  13   -4.58    4.04
  -5  -4  13    2.94    2.74
  -5   4  13   -2.54    3.64
  -5   4  13   -3.01    3.72
  -4  -4  13   -1.35    2.83
  -4   4  13   -2.00    3.83
  -4   4  13   -3.10    3.60
  -3  -4  13    8.10    3.34
  -3   4  13    6.73    4.36
  -3   4  13    8.78    4.23
  -2  -4  13   -1.31    2.87
  -2   4  13   -1.39    3.71
  -2   4  13   -0.99    3.74
  -1  -4  13    7.16    3.14
  -1   4  13   14.41    4.49
  -1   4  13    8.87    4.39
   1   4 -13   14.21    4.56
   0  -4  13    8.45    3.68
   0   4  13    7.91    4.31
   0   4 -13   -1.60    3.65
   0   4  13    6.49    4.26
   1  -4  13    1.89    3.06
   1   4  13    6.18    4.82
  -1   4 -13    3.60    3.98
   1   4  13   -0.48    3.96
  -2  -4 -13    4.15    4.12
   2  -4  13    2.45    3.12
   2  -4  13    3.13    3.52
   2   4  13    4.58    4.43
  -2   4 -13   -1.38    3.96
   2   4  13    2.64    4.24
   3  -4  13    2.83    3.50
  -3  -4 -13   -3.57    3.89
   3  -4  13    0.65    3.36
  -3   4 -13    4.19    4.01
  -3   4 -13   -2.02    3.74
   3   4  13   -9.53    3.59
   3   4  13    4.26    4.49
   3   4  13   -2.80    4.27
  -9   5  13    4.75    4.81
  -9   5  13    9.78    6.19
  -8   5  13    7.42    6.59
  -8   5  13    2.48    5.05
  -7   5  13    3.40    5.28
  -7   5  13    2.69    4.20
  -6   5  13   15.56    5.25
  -6   5  13   12.75    4.52
  -5  -5  13    9.70    3.70
  -5   5  13    7.47    4.51
  -5   5  13    4.01    4.05
  -4  -5  13   12.18    3.53
  -4   5  13    7.28    4.47
  -4   5  13    9.61    4.79
  -3  -5  13    8.42    3.34
  -3   5  13    7.45    4.23
  -3   5  13    3.19    4.28
  -2  -5  13   27.05    4.37
  -2   5  13   30.13    5.55
  -2   5  13   30.20    5.67
  -1  -5  13    4.43    3.07
  -1   5  13   12.03    4.63
  -1   5  13    8.42    4.61
   1   5 -13    6.85    4.56
   0  -5  13   -0.02    3.02
   0   5 -13   -0.95    3.57
   0   5  13   -7.06    4.04
   0   5  13    3.17    4.87
   1  -5  13   -1.26    3.19
  -1   5 -13    3.01    3.70
   1   5  13    1.00    4.63
   1   5  13    0.96    4.21
   2  -5  13    0.82    3.18
   2   5  13    5.14    4.57
   2   5  13    5.14    4.87
  -2   5 -13    4.43    4.52
   2   5  13   -2.12    4.49
  -8   6  13    4.59    4.82
  -8   6  13    9.85    6.20
  -7   6  13    5.46    4.57
  -7   6  13    9.36    5.86
  -6   6  13   -0.03    4.52
  -6   6  13   -1.98    5.59
  -5   6  13   15.26    6.00
  -5   6  13    9.40    5.03
  -4   6  13    3.55    5.08
  -4   6  13   -3.88    4.73
  -3   6  13    0.62    4.68
  -3   6  13   -3.72    4.42
  -2   6  13    0.74    5.05
  -2   6  13    8.21    4.92
  -1   6  13   13.96    5.50
  -1   6  13   13.30    4.94
   0   6  13   -2.41    4.49
   0   6  13   -2.42    4.23
  -1   6 -13   -3.65    3.93
  -6   7  13    2.40    5.95
  -6   7  13   -7.37    4.27
  -5   7  13    5.92    5.91
  -5   7  13   11.55    5.31
  -4   7  13    2.60    4.92
  -4   7  13    3.55    6.87
  -3   7  13    8.12    5.24
  -2   7  13    5.49    5.40
 -11   0  14    0.44    4.56
 -10   0  14    4.83    4.92
  -9   0  14    9.87    4.83
  -8   0  14    5.93    4.05
  -7   0  14   12.32    4.39
  -6   0  14   -4.81    3.09
  -5   0  14    0.08    3.34
  -5   0  14    0.73    3.45
  -4   0  14   -4.78    3.04
  -4   0  14   -2.33    3.15
  -3   0  14    4.95    3.44
  -3   0  14    2.24    3.38
  -2   0  14   15.25    4.07
  -2   0  14   26.61    4.68
  -1   0  14   96.47    7.34
  -1   0  14   80.19    6.79
   0   0 -14   63.93    6.78
   0   0  14   47.64    5.61
   0   0  14   57.04    6.11
   1   0  14   14.04    4.39
   1   0  14    9.41    3.87
  -1   0 -14    5.69    4.30
  -2   0 -14   15.91    4.62
   2   0  14    8.84    4.10
   2   0  14   14.46    4.41
  -3   0 -14    3.39    4.39
 -11  -1  14   -2.59    4.44
 -11   1  14    2.77    4.76
 -10  -1  14   -1.90    4.16
 -10   1  14   -0.02    4.60
  -9  -1  14   -7.51    3.67
  -9   1  14   -0.39    4.19
  -8  -1  14   -1.68    3.73
  -8   1  14   -2.08    3.72
  -7  -1  14   -4.08    3.33
  -7   1  14   -0.79    3.61
  -6  -1  14    1.16    3.55
  -6   1  14    3.52    3.77
  -5  -1  14   -0.62    3.03
  -5   1  14    0.04    3.36
  -5   1  14    3.53    3.72
  -4  -1  14    9.66    3.69
  -4   1  14    7.92    4.15
  -4   1  14    8.19    3.92
  -3  -1  14    4.93    3.59
  -3  -1  14    4.84    3.39
  -3   1  14    6.10    3.80
  -3   1  14   10.65    4.14
  -2  -1  14    3.27    3.19
  -2  -1  14   -0.20    3.15
  -2   1  14   -2.85    3.51
  -2   1  14   -1.20    3.30
  -1  -1  14    3.84    3.14
  -1  -1  14   -2.76    3.12
  -1   1  14   -0.64    3.36
  -1   1  14   -6.74    3.04
   0  -1 -14   -0.96    3.79
   0  -1  14   -0.59    3.01
   0  -1  14    1.78    3.22
   0   1  14   -1.74    3.07
   0   1  14    2.71    3.66
   0   1 -14    3.04    3.82
  -1  -1 -14   -0.27    3.88
   1  -1  14    1.44    3.31
   1  -1  14   -3.99    3.24
  -1   1 -14    2.00    3.83
   1   1  14   -0.36    3.62
   1   1  14   -2.00    3.31
   2  -1  14    3.07    3.74
   2  -1  14    3.57    3.70
  -2  -1 -14    2.24    3.97
   2   1  14    0.34    3.55
  -2   1 -14    6.42    4.27
   2   1  14    0.96    3.81
  -3  -1 -14   -0.09    3.73
  -3   1 -14    4.28    4.64
 -10  -2  14   -3.99    3.80
 -10   2  14    5.11    5.15
  -9  -2  14    4.70    4.34
  -9   2  14   11.55    5.51
  -8  -2  14   22.81    4.94
  -8   2  14   30.86    5.50
  -8   2  14   32.22    5.94
  -7  -2  14   18.46    4.58
  -7   2  14   18.49    4.98
  -7   2  14   21.16    4.44
  -6  -2  14    2.07    3.46
  -6   2  14    9.79    4.13
  -6   2  14    6.19    3.96
  -5  -2  14   11.44    3.95
  -5   2  14   12.25    4.10
  -5   2  14    7.24    4.28
  -4  -2  14   15.39    4.29
  -4   2  14   22.78    5.13
  -4   2  14   19.17    4.58
  -3  -2  14    0.76    3.25
  -3   2  14   -0.06    3.92
  -3   2  14   -0.52    3.50
  -2  -2  14    1.51    3.20
  -2  -2  14   -1.91    2.77
  -2   2  14    5.96    3.63
  -2   2  14    4.57    3.84
  -1  -2  14   15.44    3.98
  -1  -2  14   14.87    3.58
  -1   2  14   15.45    4.31
  -1   2  14   11.41    4.32
   0  -2  14    8.35    3.52
   0  -2  14    8.73    3.83
   0   2  14    4.81    4.07
   0   2 -14   12.71    5.00
   0   2  14    2.72    3.63
   1  -2  14    7.69    3.58
   1  -2  14    4.71    3.91
  -1  -2 -14   14.74    4.70
  -1   2 -14    8.39    4.48
   1   2  14   10.44    4.52
   1   2  14    2.00    3.71
   2  -2  14    7.48    4.01
   2  -2  14    1.02    3.50
  -2  -2 -14    1.29    3.97
   2   2  14   -1.76    3.86
  -2   2 -14    7.59    4.42
   2   2  14    3.78    4.06
 -10  -3  14    2.84    3.96
 -10   3  14    9.37    6.04
  -9  -3  14    4.57    4.50
  -9   3  14    5.50    4.41
  -9   3  14    3.25    5.76
  -8  -3  14    0.56    3.94
  -8   3  14    7.61    5.63
  -8   3  14   10.07    4.32
  -7  -3  14    0.56    3.51
  -7   3  14    2.39    3.62
  -7   3  14    4.74    4.54
  -6   3  14   -3.68    3.34
  -6   3  14    3.82    4.20
  -5  -3  14    3.34    3.37
  -5   3  14    0.93    3.61
  -5   3  14    7.08    4.46
[truncated: 8,447 more chars]
